# Supplementary material for: Comprehensive blood metabolomics profiling of Parkinson’s disease reveals coordinated alterations in xanthine metabolism
Source: NPJ Parkinsons Dis. 2024 Mar 19;10:68. doi: 10.1038/s41531-024-00671-9 (PMC10951366; doi:10.1038/s41531-024-00671-9)
Supplement: Supplementary file 4 — Supplementary Table 5 [file 41531_2024_671_MOESM4_ESM.xlsx]

## Sheet: Sheet1
Suppl. Table 5: Complete ranking table of metabolites in terms of differential abundance between de novo Parkinson's disease patients and controls (adjusted for age and sex; logFC = log fold change between de novo Parkinson's disease and controls; P.Value = nominal p-value score; adj.P.Val = p-value adjusted for multiple hypothesis testing using the Benjamini-Hochberg approach)
Metabolite	logFC	P.Value	adj.P.Val
oxazepam	0.12124	1.82978e-07	0.000262939
inosine	1.78893	4.43882e-06	0.00318929
X-15674	-0.542174	3.11977e-05	0.0149437
3-methylcytidine	-0.372236	4.48552e-05	0.0161142
2-butenoylglycine	0.50102	8.1796e-05	0.0214422
xanthosine	0.256653	0.000116563	0.0214422
oxalate (ethanedioate)	-0.221558	0.000119312	0.0214422
21-hydroxypregnenolone disulfate	0.316568	0.000119372	0.0214422
butyrate/isobutyrate (4:0)	0.432486	0.000185845	0.0286973
hypoxanthine	0.849256	0.000199703	0.0286973
X-24494	0.425299	0.000223008	0.0291329
gamma-glutamylalanine	-0.289393	0.000323241	0.0323013
4-hydroxyphenylacetate	0.421319	0.000358533	0.0323013
benzoylcarnitine*	-0.341218	0.000363633	0.0323013
retinal	0.296315	0.000373036	0.0323013
cysteine s-sulfate	0.161134	0.00037944	0.0323013
xanthine	0.292017	0.00038213	0.0323013
2-hydroxy-4-(methylthio)butanoic acid	0.201922	0.000493207	0.0393743
4-hydroxycoumarin	-0.566455	0.000592002	0.044774
tartronate (hydroxymalonate)	-0.272876	0.000711586	0.0488586
X-12812	-0.529791	0.000714009	0.0488586
heptanoate (7:0)	0.344544	0.000933252	0.0586133
3-carboxy-4-methyl-5-pentyl-2-furanpropionate (3-CMPFP)**	-0.179946	0.000940647	0.0586133
3-hydroxybutyroylglycine**	0.295435	0.000978928	0.0586133
gamma-glutamylcitrulline*	-0.223952	0.00102121	0.058699
docosadienoate (22:2n6)	0.260797	0.00143383	0.0772424
X-17328	-0.549316	0.00145132	0.0772424
thymol sulfate	-0.684727	0.00163107	0.0809027
cortisol	0.155675	0.00163269	0.0809027
X-25948	-0.246755	0.00169184	0.081039
X-24556	-0.213165	0.00218081	0.0965515
cortisone	0.131499	0.00233214	0.0965515
linoleoylcholine*	-0.399187	0.00235592	0.0965515
X-14056	-0.170881	0.00240306	0.0965515
arachidonoyl ethanolamide	0.242621	0.0025447	0.0965515
X-21470	0.384575	0.0028158	0.0965515
sphingomyelin (d18:1/21:0, d17:1/22:0, d16:1/23:0)*	-0.114885	0.00284965	0.0965515
3-phosphoglycerate	0.207737	0.00285827	0.0965515
5-hydroxyindole sulfate	-0.33872	0.00292821	0.0965515
palmitoylcholine	-0.367297	0.00298897	0.0965515
indapamide	0.108679	0.00299021	0.0965515
tricosanoyl sphingomyelin (d18:1/23:0)*	-0.102431	0.00308216	0.0965515
bilirubin (E,Z or Z,E)*	-0.180887	0.00311331	0.0965515
tryptophan	-0.0659002	0.00313321	0.0965515
isovalerate (i5:0)	0.388421	0.003159	0.0965515
1-stearoyl-2-linoleoyl-GPC (18:0/18:2)*	-0.0566265	0.00321197	0.0965515
methyl-4-hydroxybenzoate sulfate	-0.694253	0.00322692	0.0965515
3-hydroxyisobutyrate	0.180839	0.00325829	0.0965515
tamsulosin	0.242329	0.00329317	0.0965515
omeprazole	0.541073	0.00341966	0.0965515
5alpha-pregnan-diol disulfate	0.480552	0.00342667	0.0965515
gamma-glutamylglutamine	-0.124763	0.00359625	0.0993809
mead acid (20:3n9)	-0.470282	0.00378944	0.102744
glutamine conjugate of C6H10O2 (1)*	0.249224	0.00427524	0.112788
2-ketocaprylate	-0.209883	0.00431688	0.112788
prolylglycine	-0.260384	0.004406	0.113061
X-25454	0.299638	0.00450754	0.113637
hexadecanedioate (C16-DC)	0.217857	0.0046663	0.115612
X-25433	0.363867	0.00475129	0.115722
1-linoleoyl-2-linolenoyl-GPC (18:2/18:3)*	-0.264896	0.00484232	0.115974
X-24418	0.296136	0.00504482	0.117639
X-17690	-0.554576	0.0051526	0.117639
2-hydroxylaurate	-0.290739	0.00526316	0.117639
caproate (6:0)	0.19536	0.00534629	0.117639
tyramine O-sulfate	0.447858	0.00539805	0.117639
16-hydroxypalmitate	0.165821	0.00540454	0.117639
sphingomyelin (d18:2/21:0, d16:2/23:0)*	-0.114887	0.0054849	0.117639
11-ketoetiocholanolone glucuronide	0.304589	0.00562465	0.118862
gamma-glutamyl-alpha-lysine	-0.106701	0.00577058	0.120179
X-16576	-0.300312	0.00593471	0.121599
arachidonoylcholine	-0.331534	0.0060355	0.121599
4-acetylphenol sulfate	-0.358775	0.00609264	0.121599
lactate	0.126413	0.00623768	0.122788
stearoylcholine*	-0.370399	0.00647779	0.125792
X-24951	0.45923	0.00663101	0.12705
isoursodeoxycholate sulfate (1)	0.361917	0.00676965	0.128
dihomo-linoleate (20:2n6)	0.24381	0.006873	0.128266
X-25343	-0.186886	0.00714257	0.130665
pregnenolone sulfate	0.246026	0.00718338	0.130665
X-21742	-0.651517	0.00727664	0.130707
sphingomyelin (d17:2/16:0, d18:2/15:0)*	-0.119171	0.00760432	0.133599
X-21834	-0.354543	0.00762358	0.133599
heme	0.24494	0.00773503	0.133918
eicosenoate (20:1)	0.262762	0.00797696	0.136463
threonate	-0.138268	0.00818455	0.13781
leucylglycine	-0.1789	0.00824751	0.13781
oleoyl ethanolamide	0.176275	0.00846915	0.139887
sphingomyelin (d18:1/25:0, d19:0/24:1, d20:1/23:0, d19:1/24:0)*	-0.136583	0.00860182	0.140464
X-12731	-0.362921	0.00894973	0.143308
oleoylcholine	-0.31902	0.00898326	0.143308
sphingomyelin (d18:1/19:0, d19:1/18:0)*	-0.105178	0.0091003	0.143308
X-23639	-0.125128	0.00917488	0.143308
X-23739	-0.0992993	0.00944945	0.146009
glycerate	-0.0957474	0.00960289	0.146802
X-25271	-0.634047	0.00993143	0.148729
tetradecadienedioate (C14:2-DC)*	0.257862	0.00993599	0.148729
(R)-3-hydroxybutyrylcarnitine	0.305393	0.0102047	0.15048
glutamine conjugate of C6H10O2 (2)*	0.259014	0.0102624	0.15048
2-hydroxybutyrate/2-hydroxyisobutyrate	0.14128	0.0108532	0.157014
3-hydroxybutyrate (BHBA)	0.330179	0.0109265	0.157014
alpha-hydroxyisocaproate	0.251483	0.0110783	0.157619
5-oxoproline	0.097523	0.0115382	0.162553
N-acetylaspartate (NAA)	-0.0929699	0.0117649	0.163959
5alpha-pregnan-3beta,20alpha-diol disulfate	0.326162	0.0118662	0.163959
X-12847	-0.436177	0.0120774	0.164296
behenoyl dihydrosphingomyelin (d18:0/22:0)*	-0.154923	0.0121192	0.164296
X-12839	0.285673	0.0124087	0.16582
trans-2-hexenoylglycine	0.345688	0.0124624	0.16582
X-13684	0.378237	0.0131	0.172578
2'-O-methyluridine	-0.140049	0.0132402	0.172578
tyrosine	-0.073479	0.0134251	0.172578
docosahexaenoylcholine	-0.299606	0.0134938	0.172578
1-palmitoyl-2-linoleoyl-GPC (16:0/18:2)	-0.0422624	0.0135709	0.172578
N-oleoylserine	0.130147	0.0137039	0.172741
X-23662	0.539197	0.0141977	0.176763
X-24747	0.382656	0.0144214	0.176763
1,2-dilinoleoyl-GPC (18:2/18:2)	-0.104828	0.014589	0.176763
bilirubin (Z,Z)	-0.121334	0.0146074	0.176763
malate	0.0924215	0.014638	0.176763
paroxetine	0.13616	0.0155393	0.185339
glycosyl-N-(2-hydroxynervonoyl)-sphingosine (d18:1/24:1(2OH))*	-0.160863	0.0156061	0.185339
1-linolenoyl-GPC (18:3)*	-0.136237	0.0166181	0.19574
X-11483	-0.399587	0.0168831	0.196234
pregnenediol disulfate (C21H34O8S2)*	0.220551	0.0169332	0.196234
sphingomyelin (d17:1/14:0, d16:1/15:0)*	-0.125639	0.0175009	0.199345
sphingomyelin (d18:1/17:0, d17:1/18:0, d19:1/16:0)	-0.0778584	0.0175695	0.199345
sphingomyelin (d18:2/23:0, d18:1/23:1, d17:1/24:1)*	-0.0823878	0.0176178	0.199345
gamma-glutamyltyrosine	-0.120873	0.0178285	0.199402
X-21364	0.154629	0.0179745	0.199402
gamma-glutamylhistidine	-0.0809891	0.0180392	0.199402
X-18913	-0.201034	0.0188022	0.205156
4-hydroxyphenylpyruvate	-0.269588	0.0188453	0.205156
glutarylcarnitine (C5-DC)	0.121216	0.019043	0.20575
5-methylthioadenosine (MTA)	-0.09418	0.0193085	0.207062
cortolone glucuronide (1)	0.131553	0.0197098	0.209799
dexpanthenol	0.0131371	0.0198739	0.209977
methyl vanillate sulfate	-0.31097	0.0200186	0.209977
1-oleoyl-GPI (18:1)	-0.165895	0.020591	0.214415
X-16938	0.207285	0.0210001	0.217102
pregnanediol-3-glucuronide	0.285497	0.0212104	0.217218
GlcNAc sulfate conjugate of C21H34O2 steroid**	0.303788	0.0214138	0.217218
X-17686	-0.352337	0.0214901	0.217218
furaneol sulfate	-0.321068	0.0217368	0.217218
maltose	-0.347209	0.0218523	0.217218
citrate	0.0388133	0.0219183	0.217218
palmitoleoylcarnitine (C16:1)*	0.124315	0.0224412	0.220877
sphingomyelin (d18:2/14:0, d18:1/14:1)*	-0.0957515	0.0226368	0.221286
10-nonadecenoate (19:1n9)	0.213459	0.023117	0.222447
2,6-dihydroxybenzoic acid	-0.216253	0.0231271	0.222447
3-methoxycatechol sulfate (2)	-0.30164	0.0234762	0.222447
X-21733	-0.285602	0.0236365	0.222447
cerotoylcarnitine (C26)*	-0.101499	0.0238708	0.222447
myristoleoylcarnitine (C14:1)*	0.173277	0.0239207	0.222447
perindopril	0.134586	0.0240491	0.222447
2'-deoxyuridine	0.181878	0.0240621	0.222447
X-22776	0.188592	0.0241488	0.222447
octadecanedioate (C18-DC)	0.160153	0.0245757	0.223523
tetrahydrocortisol glucuronide	0.146074	0.0245766	0.223523
betaine	-0.0750348	0.0249817	0.22503
nisinate (24:6n3)	-0.396155	0.0253723	0.22503
X-12718	-0.286398	0.0255128	0.22503
X-23997	-0.41321	0.0256311	0.22503
(S)-3-hydroxybutyrylcarnitine	0.210214	0.025749	0.22503
pregnenediol sulfate (C21H34O5S)*	0.177941	0.0259851	0.22503
X-26158	0.260358	0.0260333	0.22503
piperine	-0.410731	0.0261299	0.22503
X-17655	-0.560024	0.0261817	0.22503
retinol (Vitamin A)	-0.0782206	0.0263083	0.22503
1-linoleoyl-GPC (18:2)	-0.0768815	0.026637	0.225793
hippurate	-0.181746	0.0267297	0.225793
adrenate (22:4n6)	0.179141	0.0270323	0.225793
pregnanolone/allopregnanolone sulfate	0.318278	0.0272811	0.225793
X-26111	-0.366168	0.0276198	0.225793
sarcosine	0.0602091	0.0277423	0.225793
N-acetyl-2-aminooctanoate*	-0.162894	0.027758	0.225793
X-23666	-0.189749	0.027819	0.225793
levulinoylcarnitine	-0.326934	0.0278668	0.225793
androstenediol (3beta,17beta) monosulfate (2)	0.305867	0.0281265	0.225793
histidine betaine (hercynine)*	-0.310732	0.0282301	0.225793
sphingomyelin (d18:1/14:0, d16:1/16:0)*	-0.0619362	0.0283329	0.225793
pentose acid*	-0.296958	0.0285604	0.225793
sphingomyelin (d18:1/20:0, d16:1/22:0)*	-0.0566504	0.0286888	0.225793
sulfate of piperine metabolite C16H19NO3 (2)*	-0.326092	0.0287544	0.225793
undecenoylcarnitine (C11:1)	-0.135321	0.0292298	0.227995
androstenediol (3beta,17beta) disulfate (2)	0.169246	0.0293522	0.227995
N,N-dimethylalanine	0.197228	0.0295255	0.228108
1-stearoyl-2-linoleoyl-GPE (18:0/18:2)*	-0.143588	0.0297277	0.228442
X-21821	-0.268006	0.029936	0.228819
gamma-glutamyltryptophan	-0.106009	0.0303739	0.228912
X-24295	-0.16189	0.0305183	0.228912
X-23587	-0.304675	0.030578	0.228912
1-palmitoyl-GPI (16:0)	-0.155044	0.0305853	0.228912
tauroursodeoxycholic acid sulfate (1)	0.148608	0.0312204	0.232455
xanthurenate	-0.20282	0.0318643	0.236026
2-aminooctanoate	-0.160097	0.032053	0.236206
palmitoleate (16:1n7)	0.291813	0.0329393	0.241499
sphingomyelin (d18:2/23:1)*	-0.086352	0.0338042	0.245409
sulfate of piperine metabolite C16H19NO3 (3)*	-0.328301	0.0338141	0.245409
4-allylphenol sulfate	-0.287385	0.0343382	0.24796
X-12818	-0.343069	0.0345367	0.248146
X-23654	-0.0866513	0.0350251	0.250403
kynurenine	-0.0786728	0.0356589	0.252107
5alpha-pregnan-3beta-ol,20-one sulfate	0.263811	0.0356626	0.252107
adrenoylcarnitine (C22:4)*	0.170168	0.0357897	0.252107
X-11299	-0.366475	0.036268	0.25423
glycerophosphorylcholine (GPC)	-0.0756256	0.0371965	0.259473
1-stearoyl-GPI (18:0)	-0.105259	0.0377959	0.26238
gamma-glutamylleucine	-0.0853783	0.0382628	0.264345
X-12261	0.416373	0.0386341	0.265006
glutamine conjugate of C7H12O2*	0.317217	0.0388312	0.265006
3,5-dichloro-2,6-dihydroxybenzoic acid	-0.109223	0.0389118	0.265006
dihomo-linolenoyl-choline	-0.281186	0.0394322	0.267283
gamma-CEHC glucuronide*	0.170969	0.0396356	0.267401
gentisate	-0.292226	0.040693	0.273252
stearate (18:0)	0.169555	0.0415757	0.276463
X-21830	0.276942	0.0416873	0.276463
oleate/vaccenate (18:1)	0.213863	0.0417484	0.276463
5-dodecenoate (12:1n7)	0.19675	0.0424697	0.279262
1-linoleoylglycerol (18:2)	-0.169834	0.0426347	0.279262
glycocholate sulfate	0.0573685	0.0427541	0.279262
dibutyl sulfosuccinate	0.0760911	0.0437626	0.284556
4-methoxyphenol sulfate	-0.340082	0.0441809	0.285982
X-25523	-0.376413	0.044385	0.286015
3-hydroxyoleoylcarnitine	0.137277	0.0448148	0.286174
X-12462	-0.283792	0.0448417	0.286174
tetradecanedioate (C14-DC)	0.176619	0.0450072	0.286174
branched-chain, straight-chain, or cyclopropyl 10:1 fatty acid (2)*	-0.288672	0.045281	0.286569
3-ureidopropionate	0.091552	0.0454682	0.286569
acetylcarnitine (C2)	0.0828567	0.0460962	0.289259
3-hydroxydodecanedioate*	0.25457	0.0468659	0.291729
uracil	0.142592	0.0473075	0.291729
X-17146	0.517137	0.0475458	0.291729
5alpha-pregnan-3beta,20beta-diol monosulfate (1)	0.265717	0.0476167	0.291729
X-11444	0.132874	0.0476635	0.291729
sphingomyelin (d18:1/22:1, d18:2/22:0, d16:1/24:1)*	-0.0464108	0.0478927	0.291729
N4-acetylcytidine	0.101796	0.0484685	0.291729
alpha-ketobutyrate	-0.273777	0.0486757	0.291729
levulinate (4-oxovalerate)	-0.191067	0.0488898	0.291729
syringol sulfate	0.275165	0.0492165	0.291729
oleoylcarnitine (C18:1)	0.0889008	0.0493343	0.291729
X-24544	0.165807	0.0493608	0.291729
ascorbic acid 3-sulfate*	-0.136457	0.0495225	0.291729
tetradecadienoate (14:2)*	0.229134	0.0497416	0.291729
glycerol	0.118622	0.0498233	0.291729
myristoyl dihydrosphingomyelin (d18:0/14:0)*	-0.0770661	0.0498983	0.291729
eicosapentaenoylcholine	-0.287678	0.0500299	0.291729
ergothioneine	-0.215277	0.0501441	0.291729
1-myristoyl-2-arachidonoyl-GPC (14:0/20:4)*	-0.123642	0.05051	0.292673
X-17348	0.588296	0.0511687	0.295299
cetirizine	0.133399	0.0520381	0.299115
histidine	-0.0413237	0.0530313	0.30307
X-21845	-0.358633	0.053779	0.30307
X-21285	0.219707	0.0537919	0.30307
dihomo-linoleoylcarnitine (C20:2)*	0.104118	0.0538906	0.30307
sebacate (C10-DC)	0.197684	0.0539106	0.30307
lignoceroyl sphingomyelin (d18:1/24:0)	-0.0665053	0.0541262	0.30307
1-linoleoyl-GPI (18:2)*	-0.119685	0.0542024	0.30307
adenosine 5'-monophosphate (AMP)	0.22709	0.0544629	0.303346
1-palmitoleoylglycerol (16:1)*	-0.315243	0.0548466	0.304303
N-oleoyltaurine	0.244687	0.0556392	0.306033
pyruvate	-0.123587	0.0557207	0.306033
X-15245	-0.41841	0.0557973	0.306033
1,3-dimethylurate	-0.296713	0.0562806	0.306502
tiglylcarnitine (C5:1-DC)	-0.108561	0.0563093	0.306502
cholesterol	-0.0722399	0.0569028	0.308564
11beta-hydroxyandrosterone glucuronide	0.173635	0.0579802	0.313224
1-linoleoyl-2-arachidonoyl-GPC (18:2/20:4n6)*	-0.0596854	0.0585131	0.314585
3-hydroxyhippurate sulfate	-0.33644	0.0588176	0.314585
cysteine-glutathione disulfide	-0.22187	0.0589518	0.314585
beta-cryptoxanthin	-0.224465	0.0591078	0.314585
X-25419	-0.251957	0.0595571	0.315806
(2 or 3)-decenoate (10:1n7 or n8)	0.330385	0.0602795	0.318462
alpha-ketoglutaramate*	-0.0666629	0.0607509	0.319777
bilirubin degradation product, C17H18N2O4 (2)**	-0.124698	0.060987	0.319848
eicosenoylcarnitine (C20:1)*	0.090185	0.0612707	0.320167
palmitoyl dihydrosphingomyelin (d18:0/16:0)*	-0.0565886	0.0621462	0.322586
(16 or 17)-methylstearate (a19:0 or i19:0)	0.148408	0.0621825	0.322586
X-17365	-0.260512	0.062717	0.323224
X-21258	-0.297563	0.063118	0.323224
hydrochlorothiazide	-0.303819	0.0631889	0.323224
3-carboxy-4-methyl-5-propyl-2-furanpropanoate (CMPF)	-0.188627	0.0632052	0.323224
"docosapentaenoate (n6 DPA; 22:5n6)"	0.179268	0.0644068	0.328201
X-26119	0.162291	0.0648818	0.328448
temazepam	0.0563684	0.0649124	0.328448
X-25524	-0.343118	0.065943	0.332491
stearoyl ethanolamide	0.0882431	0.0671453	0.33737
margarate (17:0)	0.149832	0.067791	0.337774
X-24757	-0.308448	0.0678536	0.337774
N-carbamoylalanine	-0.162512	0.0681409	0.337774
linoleate (18:2n6)	0.203266	0.068321	0.337774
3-hydroxyphenylacetoylglutamine	-0.223374	0.0686178	0.337774
hexadecenedioate (C16:1-DC)*	0.118967	0.068636	0.337774
hypotaurine	0.148067	0.0689361	0.337775
2-hydroxyoctanoate	-0.162283	0.0693131	0.337775
6-oxopiperidine-2-carboxylate	0.157315	0.0693415	0.337775
picolinoylglycine	-0.108621	0.0706129	0.342807
X-21842	-0.277628	0.0714227	0.34557
gamma-glutamylvaline	-0.0783007	0.0720631	0.34672
X-24970	-0.180545	0.0721428	0.34672
10-heptadecenoate (17:1n7)	0.192501	0.0729547	0.34843
X-13431	-0.14364	0.0732656	0.34843
X-25420	-0.142902	0.0733473	0.34843
nonanoylcarnitine (C9)	0.166465	0.0734685	0.34843
sphingomyelin (d18:1/18:1, d18:2/18:0)	-0.0505372	0.0739377	0.349502
gamma-glutamylmethionine	-0.0847625	0.0746113	0.351529
X-21796	0.0866176	0.0752023	0.353156
X-07765	-0.34313	0.0756331	0.353799
N-acetylglutamate	0.109374	0.0758317	0.353799
carotene diol (1)	-0.125214	0.0769511	0.356712
3-phenylpropionate (hydrocinnamate)	-0.270496	0.0769524	0.356712
X-26058	-0.326234	0.0773889	0.356814
cis-4-decenoate (10:1n6)*	0.225512	0.0775668	0.356814
2-oxoarginine*	-0.119375	0.0780851	0.356814
X-11852	-0.422539	0.0781382	0.356814
daidzein sulfate (2)	-0.281388	0.0782159	0.356814
2-hydroxydecanoate	-0.127465	0.0796382	0.359862
gamma-glutamyl-2-aminobutyrate	-0.154655	0.0798132	0.359862
sphingomyelin (d17:1/16:0, d18:1/15:0, d16:1/17:0)*	-0.0560737	0.0798638	0.359862
alpha-tocopherol	-0.0457144	0.0798859	0.359862
4-oxo-retinoic acid	-0.0975267	0.0806985	0.360886
S-adenosylhomocysteine (SAH)	0.139893	0.0808666	0.360886
dodecenedioate (C12:1-DC)*	0.147489	0.0808977	0.360886
17alpha-hydroxypregnanolone glucuronide	0.18069	0.0813538	0.360886
2'-O-methylcytidine	-0.0918205	0.0813689	0.360886
heptenedioate (C7:1-DC)*	-0.164214	0.0817804	0.361595
thyroxine	0.0517351	0.0823866	0.363158
linoleoyl-arachidonoyl-glycerol (18:2/20:4) [1]*	0.193846	0.0831813	0.36554
bilirubin (E,E)*	-0.136171	0.0840034	0.366612
N-acetylglycine	0.116329	0.084179	0.366612
N-stearoyltaurine	0.152062	0.0841906	0.366612
sphingomyelin (d18:0/20:0, d16:0/22:0)*	-0.104926	0.0845149	0.366912
X-19299	0.344718	0.0851476	0.368546
butyrylcarnitine (C4)	0.108501	0.0874977	0.37758
hexanoylglutamine	0.173166	0.0881851	0.379407
palmitoyl ethanolamide	0.0757914	0.0884952	0.379605
4-methylbenzenesulfonate	0.174353	0.088978	0.379853
X-15503	-0.0868712	0.0893161	0.379853
alpha-hydroxyisovalerate	0.104126	0.0893461	0.379853
hydroxy-CMPF*	-0.185812	0.090599	0.382158
2-aminoadipate	-0.19279	0.0906418	0.382158
mirtazapine	0.092833	0.0908837	0.382158
X-12726	-0.221226	0.0909519	0.382158
propyl 4-hydroxybenzoate sulfate	-0.335755	0.0914386	0.383082
pyridoxate	-0.192373	0.0922697	0.384663
X-12680	-0.153448	0.0926341	0.384663
palmitate (16:0)	0.137847	0.0926626	0.384663
benzoate	0.111043	0.0928866	0.384663
X-18921	0.203781	0.0933294	0.385386
1-stearoyl-GPC (18:0)	-0.0433275	0.0949942	0.390951
docosatrienoate (22:3n6)*	0.282977	0.0953783	0.390951
2-piperidinone	0.226256	0.0954933	0.390951
X-12830	-0.333722	0.0961737	0.392618
indolepropionate	-0.20084	0.0968561	0.393715
sphingosine	0.0972236	0.0969904	0.393715
2-hydroxyphenylacetate	0.22544	0.0974547	0.394018
bilirubin degradation product, C17H18N2O4 (1)**	-0.107386	0.0978861	0.394018
gamma-glutamylisoleucine*	-0.0729424	0.0978876	0.394018
isoeugenol sulfate	-0.312026	0.0981948	0.394151
pregnenetriol disulfate*	0.150145	0.0986695	0.394953
1-palmitoyl-2-linoleoyl-GPE (16:0/18:2)	-0.114622	0.1007	0.40196
glucuronate	-0.182592	0.101331	0.402377
X-21807	-0.239023	0.101625	0.402377
leucylalanine	0.195898	0.101644	0.402377
1-methylurate	-0.248017	0.101966	0.40254
(14 or 15)-methylpalmitate (a17:0 or i17:0)	0.168145	0.102558	0.403771
4-imidazoleacetate	0.214039	0.103212	0.405214
indolebutyrate	0.155146	0.103696	0.405214
X-11847	-0.403906	0.103771	0.405214
propionylglycine	0.215408	0.104627	0.407449
X-23787	0.213019	0.1061	0.412068
bilirubin degradation product, C17H18N2O4 (3)**	-0.109857	0.106413	0.412169
ribitol	0.0576735	0.108163	0.417306
glycocholate glucuronide (1)	0.202244	0.108372	0.417306
3-(4-hydroxyphenyl)lactate	-0.0692744	0.10861	0.417306
5-acetylamino-6-formylamino-3-methyluracil	-0.306138	0.109764	0.420616
X-11470	0.130966	0.110915	0.422332
X-21310	-0.132891	0.111078	0.422332
androstenediol (3beta,17beta) monosulfate (1)	0.167641	0.111764	0.422332
X-21788	0.176165	0.112028	0.422332
N-delta-acetylornithine	-0.130995	0.11236	0.422332
adenine	-0.0470836	0.1126	0.422332
methylmalonate (MMA)	-0.398569	0.11298	0.422332
aspartate	0.085768	0.113153	0.422332
5alpha-pregnan-3beta,20alpha-diol monosulfate (2)	0.207594	0.11339	0.422332
3-decenoylcarnitine	-0.217902	0.113438	0.422332
11beta-hydroxyetiocholanolone glucuronide*	0.20453	0.113635	0.422332
erucate (22:1n9)	0.148026	0.113739	0.422332
indoleacetoylcarnitine*	0.190969	0.114558	0.422557
3-hydroxymyristate	0.140374	0.114889	0.422557
glycerophosphoethanolamine	-0.0452157	0.114972	0.422557
X-24473	-0.19733	0.114975	0.422557
X-24637	-0.247609	0.116819	0.428236
X-18887	0.113289	0.117127	0.428275
1-stearoyl-2-docosahexaenoyl-GPE (18:0/22:6)*	-0.105248	0.117514	0.428599
X-11858	-0.4045	0.117967	0.429161
X-12007	-0.255365	0.118618	0.43044
3-methylglutarate/2-methylglutarate	0.22218	0.119327	0.431923
X-25810	-0.133498	0.121127	0.437336
X-11849	-0.339912	0.121561	0.437801
De(carboxymethoxy) cetirizine acetic acid	0.110232	0.12192	0.437998
alpha-hydroxymetoprolol	0.049743	0.122457	0.438828
arabinose	0.220039	0.123384	0.441053
X-24669	0.148069	0.124852	0.445191
X-24411	0.214408	0.127396	0.452773
X-21441	0.186336	0.127608	0.452773
hexanoylcarnitine (C6)	0.0958245	0.128216	0.453808
pentadecanoate (15:0)	0.1382	0.129198	0.45524
X-21471	0.164382	0.129254	0.45524
sphingomyelin (d18:1/20:1, d18:2/20:0)*	-0.0452685	0.129672	0.455597
X-13007	0.17742	0.130682	0.45695
glutarate (C5-DC)	0.180817	0.130702	0.45695
X-12125	0.11282	0.13121	0.45695
1-methyl-4-imidazoleacetate	0.242823	0.131329	0.45695
1-(1-enyl-palmitoyl)-GPE (P-16:0)*	-0.0527105	0.132203	0.458878
X-18779	0.0720471	0.133531	0.461912
leucylhydroxyproline*	0.156165	0.134069	0.461912
5alpha-androstan-3beta,17beta-diol monosulfate (2)	0.210447	0.134094	0.461912
caffeic acid sulfate	-0.376645	0.134363	0.461912
allopurinol	0.0311879	0.134822	0.462383
X-21339	0.114494	0.135321	0.46299
X-25957	0.131759	0.136698	0.466592
3-hydroxy-2-ethylpropionate	0.108459	0.138005	0.469937
X-25503	0.264047	0.138774	0.47144
2-hydroxy-3-methylvalerate	0.132043	0.13962	0.473193
X-24949	-0.14705	0.140288	0.474339
1-stearoyl-2-oleoyl-GPE (18:0/18:1)	-0.10844	0.140994	0.475608
gamma-glutamylthreonine	-0.050347	0.141925	0.475905
N-formylanthranilic acid	-0.122056	0.142139	0.475905
androstenediol (3alpha, 17alpha) monosulfate (2)	0.136428	0.142208	0.475905
pregnenetriol sulfate*	0.0998512	0.142407	0.475905
X-24571	-0.286453	0.143201	0.477447
octadecenedioylcarnitine (C18:1-DC)*	0.0966278	0.143946	0.478109
spermidine	0.144119	0.144392	0.478109
isobutyrylcarnitine (C4)	-0.106636	0.144398	0.478109
palmitoyl sphingomyelin (d18:1/16:0)	-0.028146	0.146357	0.480511
glycolithocholate sulfate*	-0.175637	0.147027	0.480511
decadienedioic acid (C10:2-DC)**	0.201347	0.147169	0.480511
1-palmitoyl-2-docosahexaenoyl-GPE (16:0/22:6)*	-0.0996722	0.147723	0.480511
diclofenac	0.0748937	0.147896	0.480511
azelate (C9-DC)	-0.112413	0.148161	0.480511
X-11880	0.102078	0.148174	0.480511
lactosyl-N-palmitoyl-sphingosine (d18:1/16:0)	0.0538448	0.14846	0.480511
p-cresol glucuronide*	0.273654	0.148672	0.480511
arachidate (20:0)	0.0810584	0.148681	0.480511
X-12306	-0.223071	0.149174	0.480511
gamma-glutamylglycine	-0.055531	0.149367	0.480511
dopamine 4-sulfate	-0.296124	0.149491	0.480511
1-stearoyl-2-oleoyl-GPI (18:0/18:1)*	-0.081956	0.149977	0.480511
genistein sulfate*	-0.23924	0.150139	0.480511
5-acetylamino-6-amino-3-methyluracil	-0.221298	0.150649	0.481073
3-hydroxylaurate	0.140258	0.15109	0.481139
sphingadienine	0.210155	0.151339	0.481139
1-(1-enyl-stearoyl)-GPE (P-18:0)*	-0.057739	0.151784	0.481488
imidazole propionate	0.124124	0.155422	0.491942
X-22834	-0.24364	0.156308	0.493657
lysine	-0.0273417	0.157288	0.4956
metoprolol	0.0470851	0.157613	0.4956
stearoyl sphingomyelin (d18:1/18:0)	-0.0413297	0.158176	0.496285
1-stearoyl-2-linoleoyl-GPI (18:0/18:2)	-0.0669889	0.159394	0.499017
octanoylcarnitine (C8)	0.107334	0.162538	0.507596
perfluorooctanoate (PFOA)	-0.112889	0.16284	0.507596
dihomo-linolenate (20:3n3 or n6)	0.115883	0.164071	0.509209
gluconate	-0.059594	0.164441	0.509209
candesartan	-0.138041	0.164554	0.509209
andro steroid monosulfate C19H28O6S (1)*	0.171156	0.164775	0.509209
diazepam	0.126773	0.165157	0.509293
X-18899	-0.102935	0.165707	0.509894
dehydroepiandrosterone sulfate (DHEA-S)	0.116839	0.166424	0.510581
4-allylcatechol sulfate	-0.210311	0.166873	0.510581
(12 or 13)-methylmyristate (a15:0 or i15:0)	0.230109	0.166996	0.510581
androstenediol (3alpha, 17alpha) monosulfate (3)	0.142102	0.167998	0.512553
indolin-2-one	-0.124931	0.168749	0.513755
X-12127	0.206772	0.169271	0.514254
1-(1-enyl-palmitoyl)-2-linoleoyl-GPC (P-16:0/18:2)*	-0.056893	0.171136	0.518494
quinine	0.212025	0.171888	0.518494
X-23641	-0.205017	0.172199	0.518494
X-13844	-0.213284	0.172224	0.518494
2-hydroxyarachidate*	-0.118465	0.172641	0.518494
cysteine	-0.0447595	0.172831	0.518494
X-21815	-0.281781	0.174051	0.520508
nonadecanoate (19:0)	0.0868312	0.174227	0.520508
corticosterone	0.159702	0.174656	0.520559
1-linoleoyl-2-arachidonoyl-GPE (18:2/20:4)*	-0.163738	0.174969	0.520559
I-urobilinogen	0.169099	0.177349	0.526551
3-methylcrotonylglycine	-0.14999	0.178179	0.527165
EDTA	0.0232482	0.17843	0.527165
1-(1-enyl-stearoyl)-2-linoleoyl-GPE (P-18:0/18:2)*	-0.0625039	0.178657	0.527165
5alpha-androstan-3alpha,17beta-diol monosulfate (1)	0.18481	0.1795	0.528568
5-methylthioribose**	-0.136018	0.179881	0.528608
theophylline	-0.193041	0.18066	0.529322
3-amino-2-piperidone	0.0539024	0.180861	0.529322
X-17357	0.0754955	0.181935	0.531384
alprazolam	0.0188507	0.182919	0.533173
decanoylcarnitine (C10)	0.109482	0.184385	0.533892
naringenin 7-glucuronide	0.122161	0.184553	0.533892
1-oleoyl-2-linoleoyl-GPE (18:1/18:2)*	-0.117913	0.184636	0.533892
X-12100	-0.0385877	0.184652	0.533892
S-1-pyrroline-5-carboxylate	-0.0939275	0.185499	0.535266
1-myristoyl-2-palmitoyl-GPC (14:0/16:0)	-0.0847557	0.186235	0.535466
succinylcarnitine (C4-DC)	-0.108547	0.186314	0.535466
4-hydroxyphenylacetylglutamine	0.123251	0.187149	0.536792
taurolithocholate 3-sulfate	-0.187474	0.187819	0.537641
lignoceroylcarnitine (C24)*	-0.0545034	0.188965	0.539845
10-undecenoate (11:1n1)	-0.0835944	0.18958	0.540372
1-(1-enyl-palmitoyl)-2-linoleoyl-GPE (P-16:0/18:2)*	-0.0611924	0.189901	0.540372
tetrahydrocortisone glucuronide (5)	0.108865	0.191032	0.542515
sphingomyelin (d18:2/16:0, d18:1/16:1)*	-0.029939	0.191766	0.543526
ectoine	0.204818	0.192974	0.544725
X-12753	0.177524	0.193315	0.544725
X-24241	-0.0727694	0.19354	0.544725
4-ethylphenylsulfate	-0.181384	0.194018	0.544725
daidzein sulfate (1)	-0.0978261	0.194084	0.544725
1-(1-enyl-palmitoyl)-2-arachidonoyl-GPE (P-16:0/20:4)*	-0.0560738	0.195342	0.547186
1-palmitoyl-2-stearoyl-GPC (16:0/18:0)	-0.0352902	0.198015	0.553595
glycosyl-N-palmitoyl-sphingosine (d18:1/16:0)	-0.0481815	0.200176	0.557542
oleoyl-linoleoyl-glycerol (18:1/18:2) [1]	-0.0956921	0.200203	0.557542
sulfate of piperine metabolite C18H21NO3 (3)*	-0.193942	0.203587	0.564021
7-ketodeoxycholate	0.197154	0.203656	0.564021
bilirubin degradation product, C16H18N2O5 (2)**	-0.121047	0.203707	0.564021
indoleacetate	0.0788738	0.204465	0.564987
1-methylhistidine	-0.0651075	0.204947	0.564987
"docosapentaenoate (n3 DPA; 22:5n3)"	0.11784	0.205235	0.564987
hexadecadienoate (16:2n6)	0.113944	0.206657	0.567812
2-isopropylmalate	-0.215761	0.207435	0.568862
2-aminophenol sulfate	-0.165003	0.20816	0.569763
X-17676	-0.0943194	0.210119	0.574032
X-21383	0.162016	0.210581	0.574066
4-methylhexanoylglutamine	0.16009	0.21093	0.574066
X-21803	-0.275626	0.211456	0.574409
4-methylnonanoylcarnitine	-0.201869	0.211869	0.574446
gamma-tocopherol/beta-tocopherol	-0.0836361	0.213188	0.575152
stearidonate (18:4n3)	0.134397	0.213345	0.575152
2-methoxyacetaminophen glucuronide*	0.174802	0.213609	0.575152
tryptophan betaine	-0.242831	0.213731	0.575152
perfluorooctanesulfonate (PFOS)	-0.105014	0.215658	0.57818
linoleoyl ethanolamide	0.119419	0.215661	0.57818
myristate (14:0)	0.134993	0.216543	0.579023
arachidoylcarnitine (C20)*	-0.0618526	0.216781	0.579023
16a-hydroxy DHEA 3-sulfate	0.141588	0.218287	0.581965
venlafaxine	0.0606711	0.219024	0.582847
X-25172	0.0655763	0.220245	0.585014
X-21752	-0.244021	0.220811	0.585434
metabolonic lactone sulfate	-0.124987	0.221365	0.58562
arachidonate (20:4n6)	0.106828	0.222127	0.58562
3-methoxytyramine sulfate	0.265118	0.222276	0.58562
X-17346	-0.114982	0.223469	0.58562
X-12849	-0.292611	0.22375	0.58562
S-carboxyethylcysteine	-0.107108	0.223911	0.58562
pseudouridine	0.0294844	0.224123	0.58562
lithocholate	-0.15006	0.224529	0.58562
4-methylcatechol sulfate	0.116338	0.224549	0.58562
Fibrinopeptide B (1-13)**	0.0536079	0.2253	0.586515
X-10458	0.106001	0.226334	0.588141
3-hydroxyhexanoylcarnitine (1)	0.0681995	0.228491	0.592673
pyridoxal	-0.0809618	0.229087	0.59315
X-24328	0.103608	0.22968	0.593616
laurate (12:0)	0.10524	0.231836	0.598112
X-23593	0.0460635	0.234166	0.601564
1-stearoyl-GPG (18:0)	-0.0874066	0.23515	0.601564
X-17653	0.080804	0.235585	0.601564
X-13507	-0.097544	0.235721	0.601564
5-dodecenoylcarnitine (C12:1)	0.132565	0.23621	0.601564
daidzein	-0.0524362	0.236312	0.601564
4-hydroxychlorothalonil	-0.0748736	0.236916	0.601564
1-stearoyl-2-arachidonoyl-GPE (18:0/20:4)	-0.0613841	0.237466	0.601564
1-linoleoyl-GPG (18:2)*	-0.0740758	0.238295	0.601564
propionylcarnitine (C3)	-0.0624153	0.238434	0.601564
indoleacetylglutamine	0.14286	0.238829	0.601564
1-palmitoyl-GPG (16:0)*	-0.0520046	0.238921	0.601564
X-26108	-0.059821	0.238983	0.601564
N,N,N-trimethyl-alanylproline betaine (TMAP)	-0.0348707	0.239298	0.601564
X-18345	-0.127377	0.239713	0.601564
1-stearoyl-GPE (18:0)	-0.0426653	0.240038	0.601564
anserine	0.0452192	0.240592	0.601564
3-hydroxystearate	0.0977888	0.240709	0.601564
2-stearoyl-GPE (18:0)*	-0.0608458	0.242685	0.605449
glutamate, gamma-methyl ester	-0.174648	0.243114	0.605468
X-18240	0.232005	0.243676	0.605818
3-hydroxysebacate	0.142628	0.244163	0.60598
X-24334	0.0923605	0.246373	0.60941
anthranilate	-0.0778995	0.246653	0.60941
"linolenate [alpha or gamma; (18:3n3 or 6)]"	0.138415	0.246817	0.60941
undecanedioate (C11-DC)	0.0839983	0.247634	0.610351
phosphate	0.0255264	0.248048	0.610351
Fibrinopeptide A*	0.0807196	0.248992	0.610982
X-24811	-0.200304	0.249155	0.610982
X-11632	0.0882078	0.249968	0.611932
fructosyllysine	-0.0616538	0.251226	0.613967
vanillic acid glycine	-0.162449	0.252372	0.615267
X-24546	0.160254	0.252736	0.615267
androstenediol (3beta,17beta) disulfate (1)	0.1233	0.253043	0.615267
acisoga	0.10173	0.253743	0.615423
ethylmalonate	0.070026	0.253964	0.615423
trigonelline (N'-methylnicotinate)	-0.155593	0.25596	0.619216
2R,3R-dihydroxybutyrate	-0.0519646	0.256571	0.619651
N-palmitoylglycine	0.0585624	0.257086	0.619854
sphingomyelin (d18:0/18:0, d19:0/17:0)*	-0.0687184	0.257733	0.61991
guaiacol sulfate	-0.102527	0.258041	0.61991
arachidonoylcarnitine (C20:4)	0.0750967	0.258404	0.61991
cholesterol sulfate	-0.044163	0.261002	0.624138
dodecanedioate (C12-DC)	0.098294	0.261142	0.624138
1-linoleoyl-GPE (18:2)*	-0.0615089	0.261469	0.624138
N-methylhydroxyproline**	0.219623	0.262629	0.625141
glycoursodeoxycholic acid sulfate (1)	0.230846	0.262977	0.625141
isoursodeoxycholate	0.16299	0.263296	0.625141
X-24337	0.0687728	0.263713	0.625141
3-hydroxyquinine	0.107375	0.264364	0.625141
N-palmitoyl-sphinganine (d18:0/16:0)	-0.0620328	0.264499	0.625141
X-24947	0.154065	0.265097	0.625524
1-dihomo-linolenylglycerol (20:3)	-0.187457	0.266955	0.628876
linoleoyl-arachidonoyl-glycerol (18:2/20:4) [2]*	0.106872	0.268229	0.628917
1-methylnicotinamide	-0.0814017	0.268258	0.628917
argininate*	-0.0798782	0.268285	0.628917
oxypurinol	0.139328	0.272818	0.638502
quinate	-0.214325	0.273792	0.638964
glucuronide of C12H22O4 (1)*	-0.170808	0.273905	0.638964
2-hydroxyphytanate*	-0.0885109	0.275484	0.640343
L-urobilin	0.203171	0.275606	0.640343
cis-4-decenoylcarnitine (C10:1)	0.0793836	0.276017	0.640343
X-21628	0.0213998	0.276279	0.640343
branched-chain, straight-chain, or cyclopropyl 12:1 fatty acid*	0.145591	0.27695	0.640865
androsterone sulfate	0.131321	0.278084	0.642454
1-palmitoyl-2-oleoyl-GPI (16:0/18:1)*	-0.0671351	0.279655	0.645048
1-stearoyl-2-arachidonoyl-GPI (18:0/20:4)	-0.035816	0.28055	0.645589
creatinine	-0.0194556	0.281242	0.645589
kynurenate	-0.0499889	0.281295	0.645589
4-acetamidophenylglucuronide	0.336384	0.281687	0.645589
methylsuccinoylcarnitine	-0.0816259	0.282379	0.645729
N,O-didesmethylvenlafaxine glucuronide	0.0294839	0.282647	0.645729
glycocholenate sulfate*	-0.0679831	0.283158	0.64587
1-linoleoyl-GPA (18:2)*	0.0936585	0.284624	0.648185
X-13688	-0.0868877	0.286011	0.650314
o-cresol sulfate	-0.171095	0.287402	0.652081
guanidinoacetate	-0.0459836	0.287696	0.652081
X-24736	0.165246	0.288668	0.653253
2-methoxyhydroquinone sulfate (2)	-0.152334	0.289667	0.653862
bilirubin degradation product, C16H18N2O5 (4)**	-0.105354	0.290065	0.653862
X-17325	-0.146295	0.290302	0.653862
X-12283	-0.125699	0.293304	0.65959
glycodeoxycholate 3-sulfate	-0.163932	0.293933	0.659621
3-(N-acetyl-L-cystein-S-yl) acetaminophen	0.170161	0.294839	0.659621
homovanillate (HVA)	0.115628	0.29493	0.659621
palmitoyl-arachidonoyl-glycerol (16:0/20:4) [2]*	0.172514	0.295154	0.659621
5alpha-androstan-3beta,17alpha-diol disulfate	0.183513	0.297048	0.662326
X-11378	0.0716178	0.297375	0.662326
5-hydroxymethyl-2-furoic acid	0.159438	0.297747	0.662326
asparagine	-0.0249984	0.299834	0.665938
1,7-dimethylurate	-0.135102	0.301014	0.667526
X-24588	-0.0524247	0.301598	0.667679
linoleoylcarnitine (C18:2)*	0.0544285	0.302012	0.667679
allopurinol riboside	0.0737865	0.302776	0.668341
cis-3,4-methyleneheptanoylglycine	0.135068	0.304437	0.668769
maltol sulfate	-0.182408	0.304543	0.668769
X-16397	-0.109133	0.304683	0.668769
methylsuccinate	-0.141719	0.304832	0.668769
2S,3R-dihydroxybutyrate	-0.052492	0.305512	0.669238
1-palmitoyl-GPA (16:0)	0.0861851	0.307273	0.671852
3-methylglutarylcarnitine (2)	-0.092572	0.308033	0.671852
X-13866	-0.101738	0.308108	0.671852
behenoylcarnitine (C22)*	-0.0691691	0.310785	0.676665
urea	-0.0422283	0.311925	0.678118
sphingomyelin (d18:1/22:2, d18:2/22:1, d16:1/24:2)*	-0.0343351	0.31464	0.682988
lanthionine	-0.157125	0.317297	0.687716
1-arachidonoyl-GPA (20:4)	0.096802	0.318579	0.688989
2-O-methylascorbic acid	-0.0428717	0.319398	0.688989
trimethylamine N-oxide	-0.092469	0.319757	0.688989
(2,4 or 2,5)-dimethylphenol sulfate	-0.190703	0.320172	0.688989
formiminoglutamate	0.0769962	0.320282	0.688989
palmitoyl-linoleoyl-glycerol (16:0/18:2) [1]*	-0.124063	0.321872	0.691376
5,6-dihydrouridine	0.0309588	0.323499	0.693832
N-acetylglucosamine/N-acetylgalactosamine	-0.0501839	0.3241	0.694087
vanillylmandelate (VMA)	-0.0430653	0.327757	0.69927
hydroxy-N6,N6,N6-trimethyllysine*	-0.0522167	0.327857	0.69927
ferulic acid 4-sulfate	-0.17085	0.327981	0.69927
solanidine	-0.136481	0.329243	0.70005
7-methylxanthine	-0.130184	0.329477	0.70005
12,13-DiHOME	0.140174	0.329808	0.70005
tadalafil	-0.0223884	0.331931	0.703517
arabonate/xylonate	-0.0632117	0.332541	0.703773
linoleoyl-linoleoyl-glycerol (18:2/18:2) [1]*	-0.148504	0.33324	0.704215
metoprolol acid metabolite*	0.0173064	0.333875	0.70452
2-acetamidophenol sulfate	-0.163144	0.334808	0.704587
cholic acid glucuronide	-0.155289	0.334887	0.704587
ezetimibe glucuronide*	0.0518813	0.335958	0.70556
oxindolylalanine	0.0618091	0.336331	0.70556
X-24748	0.169932	0.339406	0.710972
X-15486	0.114082	0.34226	0.715905
citalopram/escitalopram	-0.061055	0.344772	0.718522
X-12851	0.214975	0.34485	0.718522
8-methoxykynurenate	-0.0918746	0.345898	0.718522
gamma-glutamylglutamate	-0.048005	0.346361	0.718522
X-16935	0.108723	0.346979	0.718522
X-24576	0.0128595	0.347118	0.718522
pyridoxine (Vitamin B6)	-0.0488693	0.347446	0.718522
1-arachidonoyl-GPE (20:4n6)*	0.0348409	0.347618	0.718522
lactosyl-N-nervonoyl-sphingosine (d18:1/24:1)*	0.0449409	0.348544	0.718522
mannose	0.0517547	0.348991	0.718522
Fibrinopeptide A, phosphono-ser(3)*	0.0616603	0.349618	0.718522
4-methylguaiacol sulfate	0.149135	0.349821	0.718522
1-oleoyl-GPG (18:1)*	-0.129242	0.350011	0.718522
3-hydroxydecanoate	0.0714233	0.351371	0.719935
bilirubin degradation product, C17H20N2O5 (1)**	-0.108916	0.352138	0.719935
glutamate	0.0550923	0.352628	0.719935
N,N,N-trimethyl-5-aminovalerate	-0.0498213	0.353646	0.719935
N-acetyltyrosine	-0.0522597	0.354093	0.719935
deoxycholic acid glucuronide	-0.133577	0.354844	0.719935
glycosyl ceramide (d18:1/20:0, d16:1/22:0)*	-0.0398981	0.355231	0.719935
deoxycholic acid 12-sulfate*	0.168635	0.355396	0.719935
N-acetylphenylalanine	0.0442279	0.356108	0.719935
X-11381	-0.0445365	0.356481	0.719935
X-17355	-0.0590788	0.358144	0.719935
zolpidem	0.0748705	0.358246	0.719935
X-17765	-0.135816	0.358418	0.719935
taurochenodeoxycholic acid 3-sulfate	0.165812	0.35892	0.719935
tauroursodeoxycholate	0.119666	0.359481	0.719935
gamma-carboxyglutamate	-0.0291467	0.359958	0.719935
X-17351	-0.0992188	0.360255	0.719935
X-18886	0.0577354	0.36104	0.719935
2,3-dihydroxypyridine	-0.155252	0.361117	0.719935
citraconate/glutaconate	-0.137823	0.361161	0.719935
pyrraline	-0.104307	0.36144	0.719935
X-18888	0.154616	0.361721	0.719935
X-24475	-0.133315	0.362327	0.720143
sphingomyelin (d18:2/18:1)*	-0.0287385	0.363223	0.720454
montelukast	-0.0131494	0.363486	0.720454
1,2-dilinoleoyl-GPE (18:2/18:2)*	-0.122592	0.365924	0.722866
bilirubin degradation product, C17H20N2O5 (2)**	-0.101737	0.36643	0.722866
citalopram propionate*	-0.0474614	0.366653	0.722866
glycosyl-N-stearoyl-sphingosine (d18:1/18:0)	-0.0364243	0.367007	0.722866
2-palmitoleoyl-GPC (16:1)*	0.206049	0.367828	0.722866
6-hydroxyindole sulfate	-0.0754446	0.369463	0.722866
epiandrosterone sulfate	0.104396	0.369593	0.722866
X-11843	0.231819	0.370455	0.722866
trans-4-hydroxyproline	0.0490232	0.370507	0.722866
5-methyluridine (ribothymidine)	0.0301203	0.370761	0.722866
2-aminoheptanoate	-0.0537452	0.371129	0.722866
X-12707	-0.0630286	0.37158	0.722866
octadecenedioate (C18:1-DC)	0.0623971	0.371838	0.722866
alliin	0.204239	0.371855	0.722866
hydroquinone sulfate	-0.103834	0.372248	0.722866
X-12216	-0.122164	0.37438	0.725077
cytosine	-0.103695	0.374821	0.725077
X-12729	0.121725	0.375424	0.725077
ornithine	-0.0302385	0.375517	0.725077
1,3,7-trimethylurate	-0.146714	0.376641	0.725077
pantothenate	0.0391929	0.376717	0.725077
eicosanedioate (C20-DC)	0.0528716	0.376919	0.725077
nebivolol	-0.0342547	0.37784	0.725877
1-palmitoyl-GPE (16:0)	-0.0318558	0.378967	0.726853
linoleoyl-docosahexaenoyl-glycerol (18:2/22:6) [1]*	-0.171569	0.379459	0.726853
bilirubin degradation product, C16H18N2O5 (1)**	-0.0937067	0.379866	0.726853
1-(1-enyl-palmitoyl)-2-oleoyl-GPE (P-16:0/18:1)*	-0.0332277	0.380719	0.727518
X-11979	0.0576916	0.383629	0.731871
N2,N2-dimethylguanosine	0.0237562	0.384016	0.731871
X-23583	-0.149905	0.38488	0.732238
X-25790	0.0514149	0.386237	0.732238
laurylcarnitine (C12)	0.0590994	0.38652	0.732238
glycosyl-N-tricosanoyl-sphingadienine (d18:2/23:0)*	-0.0770759	0.386741	0.732238
lidocaine	-0.0370741	0.386756	0.732238
cys-gly, oxidized	-0.0490046	0.387275	0.732256
X-18922	-0.0543364	0.388959	0.733037
1-palmitoylglycerol (16:0)	0.103952	0.389137	0.733037
3-(3-amino-3-carboxypropyl)uridine*	0.0463717	0.389446	0.733037
(N(1) + N(8))-acetylspermidine	0.0346331	0.389729	0.733037
orotate	0.0540552	0.390453	0.73344
N2-acetyl,N6-methyllysine	0.161099	0.392325	0.735993
O-sulfo-L-tyrosine	-0.0310568	0.393457	0.737156
desmethylnaproxen sulfate	-0.0707764	0.396198	0.741324
X-12544	-0.18996	0.396777	0.741441
X-25417	-0.198738	0.397742	0.741867
7-dehydrocholesterol	0.0939254	0.399173	0.741867
N6-methyladenosine	-0.071498	0.399587	0.741867
bilirubin degradation product, C16H18N2O5 (3)**	-0.0778084	0.399733	0.741867
phenyllactate (PLA)	0.0483792	0.399797	0.741867
X-24344	-0.14625	0.400332	0.741867
1-(1-enyl-palmitoyl)-2-palmitoleoyl-GPC (P-16:0/16:1)*	0.0354886	0.401297	0.741867
naproxen	-0.0767848	0.401346	0.741867
1-palmitoyl-GPC (16:0)	-0.0177979	0.401651	0.741867
Empagliflozin	-0.0282991	0.402801	0.743036
estrone 3-sulfate	0.0891595	0.404114	0.744503
O-acetylhomoserine	-0.107904	0.405553	0.746197
X-12111	0.146161	0.407642	0.74745
1-lignoceroyl-GPC (24:0)	-0.0362827	0.407653	0.74745
X-24456	0.0575281	0.407795	0.74745
N-acetylkynurenine (2)	-0.0872424	0.408575	0.747926
1-arachidonoyl-GPI (20:4)*	-0.0457382	0.410591	0.748877
beta-alanine	-0.0439403	0.412037	0.748877
4-hydroxyphenylacetoylcarnitine	0.0839653	0.412121	0.748877
X-21442	-0.202608	0.412805	0.748877
sucrose	0.169639	0.413006	0.748877
N-stearoylserine*	-0.0693738	0.413154	0.748877
sphinganine-1-phosphate	0.0334596	0.413507	0.748877
salicyluric glucuronide*	0.205228	0.413732	0.748877
catechol sulfate	-0.0580723	0.413785	0.748877
valsartan	-0.0103946	0.415177	0.750365
o-hydroxyatorvastatin	0.0556116	0.415651	0.750365
X-17343	-0.158529	0.416359	0.7507
5-hydroxymethyl-2-furoylcarnitine*	0.13407	0.416979	0.750875
N-methylpipecolate	-0.0813448	0.418199	0.751759
N1-Methyl-2-pyridone-5-carboxamide	-0.0550958	0.418583	0.751759
pro-hydroxy-pro	0.0538944	0.419039	0.751759
sphingosine 1-phosphate	0.0252531	0.421982	0.756095
4-guanidinobutanoate	-0.0722873	0.422843	0.756694
1-myristoylglycerol (14:0)	-0.094856	0.424456	0.758636
X-19141	-0.0646062	0.425478	0.759159
2-hydroxypalmitate	0.0379976	0.425805	0.759159
stearoyl-arachidonoyl-glycerol (18:0/20:4) [1]*	0.0914638	0.426591	0.759617
1-oleoyl-2-docosahexaenoyl-GPE (18:1/22:6)*	-0.112878	0.429037	0.761229
N-ethylglycinexylidide	-0.0145761	0.429752	0.761229
cis-3,4-methyleneheptanoate	0.105566	0.430367	0.761229
phenol glucuronide	0.112901	0.431081	0.761229
1-palmitoyl-2-arachidonoyl-GPE (16:0/20:4)*	-0.0449693	0.431095	0.761229
allantoin	-0.0293656	0.431843	0.761229
dihydroferulate	0.145044	0.432311	0.761229
metformin	-0.246782	0.432786	0.761229
N-acetylmethionine	0.0402099	0.433445	0.761229
N-formylphenylalanine	0.0701081	0.433592	0.761229
4-vinylphenol sulfate	-0.082232	0.433816	0.761229
X-13729	-0.082283	0.434203	0.761229
X-21829	-0.0576092	0.434669	0.761229
3-bromo-5-chloro-2,6-dihydroxybenzoic acid*	-0.0502032	0.434912	0.761229
X-17354	-0.148179	0.43671	0.763446
1,2-dipalmitoyl-GPE (16:0/16:0)*	-0.0755069	0.438028	0.763536
adenosine	-0.0661245	0.438426	0.763536
5alpha-androstan-3alpha,17beta-diol monosulfate (2)	0.103607	0.438709	0.763536
1-palmitoyl-2-oleoyl-GPE (16:0/18:1)	-0.0530305	0.438995	0.763536
uridine	0.0267383	0.439419	0.763536
1-palmitoyl-2-arachidonoyl-GPI (16:0/20:4)*	-0.0388398	0.44078	0.763696
X-21840	-0.120512	0.440982	0.763696
pipecolate	-0.0531558	0.441105	0.763696
4-chlorobenzoic acid	0.048626	0.442299	0.764842
X-11850	0.189053	0.443663	0.766278
cystine	0.0296629	0.44495	0.767579
desmethylcitalopram*	-0.0213857	0.446384	0.768782
citalopram N-oxide*	-0.0192093	0.446764	0.768782
dodecadienoate (12:2)*	0.0689496	0.447482	0.768782
N-acetylputrescine	0.0284994	0.44828	0.768782
X-24541	-0.0956986	0.448322	0.768782
palmitoloelycholine	-0.105956	0.449642	0.770126
X-21736	-0.0696177	0.45043	0.770558
phenylacetate	0.0894608	0.452631	0.773401
etiocholanolone glucuronide	0.106695	0.45392	0.773563
3beta,7alpha-dihydroxy-5-cholestenoate	0.111773	0.453925	0.773563
celecoxib	-0.0226996	0.45434	0.773563
N-acetylisoleucine	0.0621447	0.455056	0.773865
branched chain 14:0 dicarboxylic acid**	-0.0937101	0.456102	0.773954
4-cholesten-3-one	-0.0547043	0.456313	0.773954
acesulfame	0.244943	0.456854	0.773954
X-12822	-0.0542201	0.458574	0.773954
tartarate	-0.15775	0.458686	0.773954
taurodeoxycholate	-0.179677	0.458751	0.773954
valylglycine	-0.0679074	0.458879	0.773954
2,3-dihydroxyisovalerate	-0.118366	0.463363	0.779856
X-25805	-0.0936876	0.463508	0.779856
N-acetylalliin	0.149945	0.464006	0.779856
phenylacetylglutamine	0.0641446	0.464647	0.78002
paraxanthine	-0.115916	0.46526	0.780138
X-13723	0.0976835	0.46592	0.780334
glutamine_degradant*	-0.0494888	0.468199	0.782381
N-palmitoyl-sphingadienine (d18:2/16:0)*	-0.0563575	0.468231	0.782381
vanillactate	0.108476	0.469638	0.783252
X-16124	-0.246484	0.469842	0.783252
3-indoleglyoxylic acid	-0.0513121	0.470991	0.784145
erythronate*	-0.0187014	0.471481	0.784145
dihydrocaffeate sulfate (2)	-0.116458	0.472305	0.784145
X-12221	-0.11326	0.472561	0.784145
cyclo(gly-pro)	0.0680384	0.47347	0.784748
taurocholate	0.150246	0.474157	0.784982
quinolinate	-0.0361487	0.476802	0.787829
dihomo-linolenoylcarnitine (C20:3n3 or 6)*	0.0435755	0.477391	0.787829
4-acetamidobenzoate	0.0525456	0.477781	0.787829
pimeloylcarnitine/3-methyladipoylcarnitine (C7-DC)	-0.0694378	0.478498	0.787829
serine	0.0176973	0.47882	0.787829
daidzein 7-O-glucuronide	-0.031932	0.479356	0.787829
dimethyl sulfone	0.0672412	0.481	0.787829
gamma-glutamylphenylalanine	-0.0242854	0.481321	0.787829
4-acetamidobutanoate	0.0280907	0.481339	0.787829
X-12456	0.0983433	0.481443	0.787829
N6-carbamoylthreonyladenosine	0.0262222	0.482387	0.787829
N6-acetyllysine	-0.0222829	0.482456	0.787829
1-stearoyl-2-docosahexaenoyl-GPC (18:0/22:6)	-0.0283737	0.483697	0.788319
2-hydroxysebacate	-0.053284	0.484059	0.788319
ethyl alpha-glucopyranoside	0.17524	0.484402	0.788319
1-palmitoyl-2-docosahexaenoyl-GPC (16:0/22:6)	-0.0191008	0.485856	0.789792
N,N-dimethyl-pro-pro	-0.0197309	0.487525	0.791608
dimethylglycine	0.0289637	0.488256	0.791702
X-23655	-0.150007	0.488685	0.791702
X-14939	-0.0653204	0.489636	0.79235
N-desmethyl tramadol	0.0259648	0.490638	0.792381
palmitoleoyl-linoleoyl-glycerol (16:1/18:2) [1]*	-0.0946985	0.490758	0.792381
hydroxyasparagine**	-0.0188219	0.491422	0.792562
oleoyl-arachidonoyl-glycerol (18:1/20:4) [2]*	0.0590157	0.492147	0.792842
ginkgolic acid C13:0	0.031669	0.493328	0.793854
2,3-dihydroxy-5-methylthio-4-pentenoate (DMTPA)*	-0.020474	0.494098	0.794204
docosapentaenoylcarnitine (C22:5n3)*	0.0577682	0.49585	0.79613
2-hydroxynervonate*	0.0569028	0.497305	0.797575
3-methylhistidine	-0.110087	0.500026	0.80078
1-palmitoleoyl-2-linolenoyl-GPC (16:1/18:3)*	-0.0865988	0.500887	0.80078
X-11372	0.0455778	0.500975	0.80078
dihydroferulic acid sulfate	-0.110238	0.501771	0.801161
1-arachidonylglycerol (20:4)	-0.0918825	0.503725	0.803388
ascorbic acid 2-sulfate	-0.129997	0.506288	0.806581
X-18901	-0.0672169	0.507829	0.80735
X-25422	0.0445175	0.507894	0.80735
rosuvastatin	-0.00486161	0.50941	0.808864
O-desmethylvenlafaxine	0.0246251	0.510289	0.809366
resveratrol glucuronide (2)*	-0.00718701	0.510909	0.809455
1-stearoyl-2-arachidonoyl-GPC (18:0/20:4)	-0.0154435	0.511636	0.809715
5,6-dihydrothymine	-0.0203823	0.51273	0.810554
3-methoxycatechol sulfate (1)	-0.101826	0.515747	0.81271
1-oleoyl-2-arachidonoyl-GPE (18:1/20:4)*	-0.04454	0.515826	0.81271
palmitoyl-arachidonoyl-glycerol (16:0/20:4) [1]*	-0.131885	0.516154	0.81271
lithocholic acid sulfate (2)	-0.108888	0.516569	0.81271
alpha-CEHC sulfate	0.0855592	0.517408	0.81271
1-stearoyl-2-oleoyl-GPC (18:0/18:1)	-0.0198979	0.517966	0.81271
N-acetylleucine	-0.0310631	0.518912	0.81271
fructose	-0.0491707	0.518917	0.81271
oleoyl-oleoyl-glycerol (18:1/18:1) [1]*	-0.0535171	0.519184	0.81271
docosadioate (C22-DC)	0.0525729	0.520582	0.813578
glycoursodeoxycholate	0.0936893	0.520871	0.813578
X-13846	-0.0981974	0.524613	0.818292
7-methylurate	-0.0988122	0.525028	0.818292
resveratrol sulfate (1)*	-0.0353107	0.526574	0.819019
N-palmitoyl-sphingosine (d18:1/16:0)	-0.0230018	0.526635	0.819019
3-indoxyl sulfate	-0.0432885	0.528341	0.820712
4-hydroxyglutamate	0.0785049	0.529232	0.820712
ginkgolic acid C17:1	0.0604545	0.52982	0.820712
X-13553	-0.030899	0.530008	0.820712
doxylamine	-0.0249821	0.531637	0.822007
cysteinylglycine disulfide*	-0.0188554	0.531988	0.822007
3-hydroxyadipate	-0.095774	0.534507	0.825012
3-(3-hydroxyphenyl)propionate sulfate	-0.101863	0.536217	0.825951
3-hydroxyhexanoate	0.0309382	0.536265	0.825951
carboxyethyl-GABA	-0.0581806	0.537614	0.827143
N1-methylinosine	0.026472	0.538911	0.828252
2-methoxyacetaminophen sulfate*	0.115224	0.541865	0.831901
ceramide (d18:1/14:0, d16:1/16:0)*	0.0582655	0.543529	0.832302
(15:3)-anacardic acid	-0.0735803	0.544062	0.832302
N-methylproline	0.11238	0.544435	0.832302
N-acetylglucosaminylasparagine	-0.0256252	0.54506	0.832302
4-acetamidophenol	-0.178407	0.545273	0.832302
O-desmethyltramadol glucuronide	0.0109545	0.546661	0.832302
N2-acetyl,N6,N6-dimethyllysine	0.0901061	0.547432	0.832302
1-methyl-5-imidazoleacetate	0.0973808	0.548042	0.832302
threonine	-0.0184833	0.548195	0.832302
2-oleoylglycerol (18:1)	0.122077	0.548782	0.832302
X-26107	0.0335326	0.549837	0.832302
X-21312	-0.0888184	0.549852	0.832302
1-palmitoyl-2-dihomo-linolenoyl-GPC (16:0/20:3n3 or 6)*	-0.0129026	0.550256	0.832302
X-13658	0.112084	0.5523	0.832302
1-(1-enyl-stearoyl)-2-oleoyl-GPE (P-18:0/18:1)	-0.0271374	0.552452	0.832302
X-12844	0.0325203	0.552931	0.832302
hydroxypalmitoyl sphingomyelin (d18:1/16:0(OH))**	-0.0230359	0.554062	0.832302
solifenacin	0.0310953	0.554409	0.832302
N-acetylhistidine	-0.0294178	0.554573	0.832302
methionine sulfone	-0.0335065	0.554674	0.832302
sulfate*	-0.017211	0.554765	0.832302
3-methyl-2-oxovalerate	0.0214191	0.555366	0.832302
arabitol/xylitol	-0.0231894	0.55591	0.832302
N-acetylcarnosine	-0.0467501	0.556026	0.832302
sphingomyelin (d18:2/24:1, d18:1/24:2)*	-0.0145694	0.556849	0.832572
cysteine sulfinic acid	-0.0288715	0.557365	0.832572
carotene diol (2)	-0.0383148	0.558754	0.833779
glucuronide of C14H26O4 (1)*	-0.0816119	0.560453	0.835446
hexadecasphingosine (d16:1)*	0.0443639	0.56332	0.838851
1-stearoyl-2-oleoyl-GPS (18:0/18:1)	-0.0543996	0.564076	0.839107
trazadone	-0.0201576	0.566115	0.841269
isocitric lactone	0.104602	0.56724	0.841379
citrulline	-0.022006	0.56736	0.841379
malonate	0.0777032	0.57007	0.843728
erythritol	-0.0414785	0.570118	0.843728
biotin	-0.0174311	0.57197	0.845598
methionine	-0.0161173	0.577123	0.85234
3b-hydroxy-5-cholenoic acid	0.0501471	0.578416	0.853023
X-23780	-0.0727693	0.579069	0.853023
succinoyltaurine	0.0487113	0.579956	0.853023
enterolactone sulfate	-0.090405	0.57996	0.853023
choline	-0.0135736	0.581732	0.854754
linoleoyl-linolenoyl-glycerol (18:2/18:3) [2]*	-0.0912505	0.583443	0.856392
1-ribosyl-imidazoleacetate*	0.0371594	0.584274	0.856737
hydroquinone beta-D-glucopyranoside	-0.0608451	0.585774	0.856928
desmethylnaproxen	-0.0146815	0.586086	0.856928
X-26106	0.0593085	0.586565	0.856928
dopamine 3-O-sulfate	-0.0701847	0.586821	0.856928
N-acetylarginine	-0.0288888	0.587962	0.856928
choline phosphate	-0.0224804	0.58815	0.856928
5alpha-androstan-3alpha,17alpha-diol monosulfate	0.066751	0.588579	0.856928
X-13728	0.114787	0.590652	0.859075
13-HODE + 9-HODE	0.0417493	0.593436	0.85968
ginkgolic acid C15:1	-0.0959037	0.593519	0.85968
X-23644	-0.122495	0.593599	0.85968
ceramide (d18:1/20:0, d16:1/22:0, d20:1/18:0)*	-0.0243232	0.594495	0.85968
5-hydroxy-6-methoxy duloxetine sulfate*	-0.0049878	0.594882	0.85968
carotene diol (3)	-0.0598193	0.595327	0.85968
levetiracetam	-0.00317277	0.59682	0.85968
X-12193	-0.0579862	0.596862	0.85968
diacylglycerol (16:1/18:2 [2], 16:0/18:3 [1])*	0.0887666	0.598047	0.85968
X-11308	0.0313724	0.598353	0.85968
3-(methylthio)acetaminophen sulfate*	0.119441	0.59902	0.85968
S-methylmethionine	-0.105949	0.599108	0.85968
5alpha-androstan-3beta,17beta-diol disulfate	0.0701938	0.599929	0.85968
1-methyl-5-imidazolelactate	-0.0599169	0.600164	0.85968
serotonin	-0.102832	0.600518	0.85968
hyocholate	0.0862122	0.600785	0.85968
homocitrulline	-0.0418101	0.601238	0.85968
N-stearoyl-sphingadienine (d18:2/18:0)*	-0.0383418	0.60243	0.860529
nicotinamide	0.0353927	0.605134	0.861304
resveratrol disulfate (1)*	-0.0597062	0.605264	0.861304
X-13695	-0.0718569	0.605307	0.861304
resveratrol sulfate (2)*	-0.00480312	0.60537	0.861304
X-17361	-0.0792726	0.606185	0.861429
N-acetylserine	-0.0146614	0.607144	0.861429
hydroxycotinine	0.0862094	0.607256	0.861429
lamotrigine	-0.00796144	0.60893	0.861438
umbelliferone sulfate	-0.108512	0.608938	0.861438
3-ethylcatechol sulfate (2)	-0.0889483	0.609836	0.861438
N-behenoyl-sphingadienine (d18:2/22:0)*	-0.0267703	0.609965	0.861438
tigloylglycine	0.0575869	0.61084	0.861438
eicosenedioate (C20:1-DC)*	0.0531444	0.61086	0.861438
2-hydroxyacetaminophen sulfate*	0.155998	0.612283	0.861564
iminodiacetate (IDA)	0.0168947	0.61267	0.861564
N-acetyl-aspartyl-glutamate (NAAG)	0.051994	0.612748	0.861564
1-(1-enyl-stearoyl)-2-arachidonoyl-GPE (P-18:0/20:4)*	-0.0230674	0.614358	0.862382
1H-indole-7-acetic acid	-0.0554217	0.614529	0.862382
N-acetyl-beta-alanine	0.0200722	0.616977	0.864971
N-acetyl-1-methylhistidine*	0.106052	0.619975	0.865702
urate	-0.0151961	0.620037	0.865702
X-12013	0.112842	0.620085	0.865702
maleate	-0.0524138	0.620166	0.865702
glucuronide of piperine metabolite C17H21NO3 (4)*	-0.109031	0.621268	0.865702
"docosahexaenoate (DHA; 22:6n3)"	0.0489054	0.622391	0.865702
lithocholate sulfate (1)	-0.0796165	0.6228	0.865702
fumarate	-0.0732831	0.623127	0.865702
X-17654	0.0478205	0.623177	0.865702
fluconazole	-0.017464	0.623835	0.865702
methionine sulfoxide	-0.0216085	0.624125	0.865702
m-tyramine sulfate	0.0580914	0.626413	0.867576
4-hydroxy-2-oxoglutaric acid	-0.0914764	0.627694	0.867576
cyclo(leu-pro)	-0.0543553	0.627762	0.867576
guanidinosuccinate	-0.0735567	0.628392	0.867576
X-12104	0.0306639	0.628495	0.867576
isovalerylcarnitine (C5)	-0.0311467	0.629132	0.867622
X-25267	0.0452102	0.633118	0.871476
sphingomyelin (d18:1/24:1, d18:2/24:0)*	-0.0132735	0.633139	0.871476
X-25519	0.0304357	0.63662	0.874231
X-24518	-0.0561888	0.636788	0.874231
N-acetylthreonine	-0.0170024	0.637704	0.874231
X-21353	0.0413959	0.637866	0.874231
X-12096	0.0655676	0.638689	0.874231
glycolithocholate	-0.0873091	0.638791	0.874231
3-hydroxypyridine sulfate	-0.0876764	0.639817	0.874803
methylnaphthyl sulfate (2)*	0.0781776	0.641104	0.875626
X-11478	0.0628989	0.642889	0.875626
3,4-dihydroxybutyrate	-0.0175943	0.643213	0.875626
acetoacetate	-0.0648001	0.643439	0.875626
trans-urocanate	-0.0368504	0.643466	0.875626
C-glycosyltryptophan	0.0130124	0.647558	0.879886
9-hydroxystearate	0.0835325	0.647822	0.879886
Gliclazide	-0.00340891	0.649178	0.880896
3-methyl catechol sulfate (2)	-0.104604	0.650703	0.882133
1,2-dipalmitoyl-GPC (16:0/16:0)	0.0102282	0.652445	0.88366
X-12816	-0.124422	0.660065	0.892324
X-23665	0.039321	0.660084	0.892324
N-acetyltryptophan	0.020838	0.664824	0.897888
chenodeoxycholate	0.0826238	0.666225	0.898935
N-acetyl-isoputreanine	0.021158	0.667615	0.899966
1-(1-enyl-palmitoyl)-2-arachidonoyl-GPC (P-16:0/20:4)*	-0.0156817	0.668458	0.900257
phytanate	-0.0449874	0.670213	0.901774
X-25371	-0.0198648	0.670921	0.901774
N-(2-furoyl)glycine	-0.091243	0.671467	0.901774
p-cresol sulfate	0.0435037	0.67224	0.901969
2-methylserine	0.0297284	0.673376	0.902139
indole-3-carboxylate	0.0383014	0.674106	0.902139
N6-carboxymethyllysine	-0.0766104	0.674777	0.902139
ceramide (d18:1/17:0, d17:1/18:0)*	-0.0351076	0.674878	0.902139
X-16649	-0.105102	0.677143	0.904326
X-19183	0.0839867	0.678718	0.904543
orotidine	0.0406919	0.678829	0.904543
X-22520	-0.0715375	0.679506	0.904543
behenoyl sphingomyelin (d18:1/22:0)*	-0.013331	0.679824	0.904543
7-alpha-hydroxy-3-oxo-4-cholestenoate (7-Hoca)	0.0157045	0.680657	0.904568
X-24728	-0.0252875	0.681101	0.904568
2-palmitoyl-GPC (16:0)*	0.0195324	0.684045	0.905242
N2,N5-diacetylornithine	-0.0328258	0.685496	0.905242
X-17685	-0.067466	0.685754	0.905242
adenosine 3',5'-cyclic monophosphate (cAMP)	0.0191888	0.686067	0.905242
rivaroxaban	0.0219324	0.686132	0.905242
nervonoylcarnitine (C24:1)*	-0.0283965	0.686757	0.905242
oleoyl-oleoyl-glycerol (18:1/18:1) [2]*	-0.0344943	0.687077	0.905242
picolinate	-0.0265956	0.687358	0.905242
adipoylcarnitine (C6-DC)	0.0309806	0.687449	0.905242
carboxyibuprofen glucuronide*	0.029211	0.687908	0.905242
3-(4-hydroxyphenyl)propionate	0.0500053	0.691689	0.908925
glucuronide of piperine metabolite C17H21NO3 (3)*	-0.0778263	0.692266	0.908925
1-hydroxy-2-naphthalenecarboxylate	-0.0589931	0.693009	0.908925
homostachydrine*	-0.0344357	0.693237	0.908925
o-hydroxyatorvastatin lactone	0.0177531	0.69442	0.909646
sitagliptin	0.0109729	0.695348	0.910031
caffeine	-0.0708066	0.697518	0.911966
N-octanoylglycine	0.044439	0.698345	0.911966
5alpha-androstan-3alpha,17beta-diol 17-glucuronide	-0.0400495	0.69873	0.911966
3-methyladipate	0.0391392	0.699991	0.912783
phosphoethanolamine	0.0186271	0.701039	0.913321
3-hydroxyhippurate	-0.054254	0.702927	0.913952
lyxonate	-0.0334851	0.702953	0.913952
X-14082	-0.0606952	0.70354	0.913952
cotinine	0.106348	0.704067	0.913952
2-oxindole-3-acetate	0.0449035	0.705754	0.914315
sertraline	0.00999233	0.70696	0.914315
cytidine	-0.0529263	0.707352	0.914315
X-12740	0.0955986	0.707468	0.914315
deoxycholate	-0.0639688	0.707528	0.914315
N6,N6-dimethyllysine	0.024888	0.708764	0.915089
succinate	0.0111681	0.710259	0.915697
palmitoyl-sphingosine-phosphoethanolamine (d18:1/16:0)	0.0108523	0.710821	0.915697
galactonate	-0.0677682	0.711319	0.915697
3,7-dimethylurate	-0.0477122	0.711784	0.915697
myristoylcarnitine (C14)	0.0171724	0.717235	0.919115
margaroylcarnitine (C17)*	0.0171377	0.717558	0.919115
sphinganine	0.0182845	0.717857	0.919115
4-hydroxy duloxetine glucuronide*	-0.00154052	0.718011	0.919115
X-16580	-0.0217283	0.718233	0.919115
lactose	-0.0650234	0.718278	0.919115
3-hydroxyoctanoylcarnitine (2)	-0.0228318	0.72235	0.922483
X-15461	0.020906	0.72461	0.922483
X-15728	-0.0555613	0.724771	0.922483
N-acetylvaline	-0.0123564	0.724869	0.922483
N-acetyltaurine	0.0218346	0.724978	0.922483
1-cerotoyl-GPC (26:0)*	-0.0354453	0.725569	0.922483
amoxicillin	-0.00521582	0.725967	0.922483
5-(galactosylhydroxy)-L-lysine	0.0352947	0.726052	0.922483
N6,N6,N6-trimethyllysine	-0.0181502	0.726688	0.922483
metronidazole	-0.00348382	0.72959	0.925349
N-acetylproline	-0.0219762	0.730885	0.925921
glucuronide of C10H18O2 (8)*	-0.071998	0.731597	0.925921
glycohyocholate	0.0526005	0.733923	0.925921
dexlansoprazole	-0.00836853	0.734225	0.925921
2-ethylphenylsulfate	-0.0567432	0.734646	0.925921
1-oleoylglycerol (18:1)	0.0301133	0.735191	0.925921
isoleucylglycine	-0.0256847	0.735465	0.925921
heneicosapentaenoate (21:5n3)	-0.0541701	0.73578	0.925921
N-stearoyl-sphinganine (d18:0/18:0)*	-0.0303939	0.736516	0.925921
X-17367	-0.0474906	0.736961	0.925921
cholate	-0.0738343	0.737129	0.925921
gulonate*	0.0166604	0.738262	0.926535
glucuronide of C10H18O2 (1)*	0.0659974	0.740851	0.928236
aconitate [cis or trans]	0.0100142	0.742062	0.928236
X-17010	0.0221725	0.742808	0.928236
beta-hydroxyisovalerate	0.0310381	0.742937	0.928236
3-methylxanthine	-0.0415684	0.74371	0.928236
oleoyl-arachidonoyl-glycerol (18:1/20:4) [1]*	0.0245852	0.745733	0.928236
X-12738	-0.0756774	0.745834	0.928236
2-hydroxybehenate	-0.0148158	0.746144	0.928236
N-carbamoylvaline	0.0290756	0.747381	0.928236
glycosyl ceramide (d16:1/24:1, d18:1/22:1)*	0.0467501	0.748044	0.928236
1-palmitoyl-2-arachidonoyl-GPC (16:0/20:4n6)	-0.00720792	0.748683	0.928236
X-12714	0.0465153	0.749483	0.928236
1-(1-enyl-oleoyl)-GPE (P-18:1)*	-0.0132343	0.750991	0.928236
isovalerylglycine	-0.0236855	0.751062	0.928236
isobutyrylglycine	0.040396	0.752016	0.928236
X-24243	-0.0387217	0.753898	0.928236
N-acetyl-3-methylhistidine*	0.0428262	0.754604	0.928236
X-12730	-0.0683827	0.756034	0.928236
ibuprofen	-0.0512005	0.756435	0.928236
ximenoylcarnitine (C26:1)*	-0.0126244	0.756708	0.928236
O-desmethyltramadol	0.00565192	0.75763	0.928236
N-acetylglutamine	0.0173929	0.758496	0.928236
vildagliptin	-0.00178548	0.759124	0.928236
1-stearoyl-GPS (18:0)*	-0.0232002	0.759773	0.928236
eugenol sulfate	0.0674413	0.759968	0.928236
pristanate	0.0425927	0.760138	0.928236
X-14904	0.0379166	0.760983	0.928236
1-arachidonoyl-GPC (20:4n6)*	-0.0121783	0.761115	0.928236
X-17398	0.0265764	0.761225	0.928236
X-21467	0.0283907	0.761497	0.928236
phenylacetylcarnitine	-0.0356826	0.761552	0.928236
N-acetylalanine	-0.00649346	0.761604	0.928236
1-(1-enyl-palmitoyl)-2-oleoyl-GPC (P-16:0/18:1)*	-0.0116311	0.761669	0.928236
4-vinylcatechol sulfate	-0.0589402	0.762439	0.928236
X-12026	0.0172577	0.762786	0.928236
7-methylguanine	0.00873468	0.762872	0.928236
ribonate	-0.013341	0.763984	0.928803
X-21607	-0.0280524	0.766428	0.930215
gabapentin	-0.0104777	0.767072	0.930215
alpha-ketoglutarate	0.0181632	0.767087	0.930215
X-24307	0.0252174	0.767978	0.930388
X-23974	-0.028886	0.768746	0.930388
dimethylarginine (SDMA + ADMA)	0.00528847	0.770161	0.930388
glycerol 3-phosphate	0.0121925	0.770909	0.930388
Urolithin B glucuronide	0.0411932	0.771169	0.930388
3-methyl-2-oxobutyrate	-0.00925155	0.771386	0.930388
1-methylxanthine	-0.0458615	0.772252	0.930388
deoxycarnitine	-0.00901214	0.77241	0.930388
carnitine	-0.0172269	0.773377	0.930771
1-oleoyl-2-docosahexaenoyl-GPC (18:1/22:6)*	-0.00925908	0.774074	0.930771
2-hydroxystearate	0.0153451	0.774992	0.930771
linoleoyl-linoleoyl-glycerol (18:2/18:2) [2]*	0.0475204	0.775512	0.930771
3-(3-hydroxyphenyl)propionate	0.0579275	0.775967	0.930771
X-16087	-0.0340549	0.777082	0.931332
glucose	-0.00940175	0.778598	0.932371
homoarginine	-0.0133258	0.781817	0.933103
2-keto-3-deoxy-gluconate	-0.0135402	0.782835	0.933103
X-21315	-0.0220113	0.783679	0.933103
sphingomyelin (d18:2/24:2)*	-0.0100169	0.784307	0.933103
X-25279	-0.0526503	0.784369	0.933103
theanine	-0.136057	0.785276	0.933103
3-ethylcatechol sulfate (1)	-0.0496958	0.785891	0.933103
3-methyl catechol sulfate (1)	-0.0472455	0.786381	0.933103
1-palmitoyl-2-palmitoleoyl-GPC (16:0/16:1)*	-0.0155281	0.786509	0.933103
4-vinylguaiacol sulfate	-0.0524179	0.786609	0.933103
1-palmitoyl-2-oleoyl-GPC (16:0/18:1)	-0.00599401	0.786829	0.933103
4-hydroxyhippurate	-0.0246862	0.787774	0.933103
1-oleoyl-GPE (18:1)	-0.0151841	0.788348	0.933103
carboxyibuprofen	-0.0261847	0.788762	0.933103
arginine	-0.0130415	0.788949	0.933103
X-23678	-0.0319229	0.791017	0.93478
verapamil	-0.00396954	0.791799	0.934934
3-formylindole	-0.0110564	0.793391	0.936045
"eicosapentaenoate (EPA; 20:5n3)"	0.0257039	0.795367	0.936828
N-palmitoyltaurine	0.0264488	0.795926	0.936828
N1-methyladenosine	-0.00595871	0.796772	0.936828
palmitoyl-oleoyl-glycerol (16:0/18:1) [2]*	-0.0354587	0.796915	0.936828
tauro-beta-muricholate	-0.032822	0.797395	0.936828
perfluorohexanesulfonate (PFHxS)	-0.0230013	0.797967	0.936828
glycine conjugate of C10H14O2 (1)*	-0.0308009	0.799187	0.937495
gamma-CEHC	-0.0209932	0.799899	0.937565
theobromine	-0.0360468	0.803613	0.940815
N2-acetyllysine	-0.0289823	0.803981	0.940815
palmitoylcarnitine (C16)	0.00892471	0.806569	0.942739
salicylate	-0.0547751	0.806937	0.942739
9,10-DiHOME	-0.0310963	0.808584	0.943896
ceramide (d16:1/24:1, d18:1/22:1)*	0.023593	0.811314	0.946067
methyl indole-3-acetate	0.0281968	0.81351	0.946067
X-21286	-0.0218492	0.814031	0.946067
3-aminoisobutyrate	0.0137606	0.814697	0.946067
X-12798	-0.0246666	0.81478	0.946067
5-hydroxyindole glucuronide	-0.021991	0.814934	0.946067
1-palmitoleoyl-2-linoleoyl-GPC (16:1/18:2)*	-0.0258903	0.815456	0.946067
oleoyl-linoleoyl-glycerol (18:1/18:2) [2]	-0.01768	0.815712	0.946067
N-alpha-acetylornithine	0.027863	0.816535	0.946259
glycosyl ceramide (d18:1/23:1, d17:1/24:1)*	-0.0365404	0.817591	0.946718
3-hydroxy-2-methylpyridine sulfate	0.0560015	0.81896	0.94721
X-17162	-0.0184541	0.819333	0.94721
5-hydroxy-2-methylpyridine sulfate	-0.0589934	0.820632	0.947949
glycosyl ceramide (d18:2/24:1, d18:1/24:2)*	-0.0120086	0.821767	0.948498
ethyl beta-glucopyranoside	0.0338759	0.823094	0.949224
pelargonate (9:0)	0.0106052	0.823718	0.949224
X-25217	-0.040713	0.824742	0.949274
losartan	0.0263091	0.825812	0.949274
X-24352	-0.0285732	0.826336	0.949274
ursodeoxycholate	-0.0490238	0.826933	0.949274
2-hydroxyadipate	0.0193367	0.827064	0.949274
sphingomyelin (d18:1/20:2, d18:2/20:1, d16:1/22:2)*	-0.00877249	0.833415	0.95541
1,5-anhydroglucitol (1,5-AG)	-0.015449	0.833739	0.95541
xylose	-0.0309484	0.835342	0.956027
S-methylcysteine sulfoxide	-0.0190653	0.835934	0.956027
X-23648	0.0258368	0.836274	0.956027
Fibrinopeptide A, des-ala(1)*	0.0212531	0.838333	0.957463
X-17438	0.0210484	0.839276	0.957463
X-21319	-0.0250789	0.839529	0.957463
glycodeoxycholate glucuronide (1)	-0.0327164	0.842322	0.959196
vanillic alcohol sulfate	-0.037725	0.842384	0.959196
stachydrine	0.035806	0.84444	0.960777
glycochenodeoxycholate 3-sulfate	-0.0281292	0.845264	0.960953
palmitoyl-docosahexaenoyl-glycerol (16:0/22:6) [1]*	0.033629	0.846095	0.961138
docosatrienoate (22:3n3)	-0.0354298	0.848108	0.962211
olmesartan	0.0192888	0.848379	0.962211
X-12906	0.0148133	0.850429	0.963775
phenol sulfate	0.0150891	0.85249	0.965279
pantoprazole	-0.0235422	0.853807	0.965279
X-17353	0.02022	0.853913	0.965279
X-23659	0.00917993	0.855842	0.965279
saccharin	0.0396467	0.85607	0.965279
Glimepiride	-0.00246985	0.856558	0.965279
atenolol	0.00110166	0.856912	0.965279
thioproline	-0.00499064	0.85713	0.965279
ethyl glucuronide	0.0391344	0.857839	0.965321
X-23680	0.0184153	0.858581	0.965399
cis-3,4-methyleneheptanoylcarnitine	0.0150875	0.859555	0.965739
isoleucine	0.00418356	0.861099	0.966211
N-acetylneuraminate	-0.00509318	0.86132	0.966211
octadecadienedioate (C18:2-DC)*	0.0152248	0.862951	0.966985
(S)-a-amino-omega-caprolactam	0.00558688	0.863356	0.966985
X-22162	0.00689837	0.867448	0.970812
3-methoxytyrosine	0.0235052	0.868803	0.971572
glycochenodeoxycholate glucuronide (1)	0.0230403	0.869839	0.971974
mannonate*	0.00619467	0.875489	0.975636
androsterone glucuronide	0.0193479	0.875956	0.975636
alanine	0.00409167	0.878335	0.975636
3-hydroxyoctanoylcarnitine (1)	0.0107151	0.878359	0.975636
1-methylguanidine	0.0187838	0.878382	0.975636
caprylate (8:0)	-0.0133244	0.879089	0.975636
taurochenodeoxycholate	0.0235008	0.880052	0.975636
X-24309	0.0165976	0.880195	0.975636
(15:0)-anacardic acid	0.0123158	0.880921	0.975636
valine	0.00483796	0.881049	0.975636
(15:2)-anacardic acid	-0.0173549	0.883246	0.975636
creatine	0.0108025	0.883264	0.975636
3-methylglutaconate	-0.00858233	0.883363	0.975636
X-25937	-0.02122	0.883742	0.975636
2-methoxyresorcinol sulfate	-0.0288305	0.884261	0.975636
3-acetylphenol sulfate	-0.0227073	0.884322	0.975636
N6-methyllysine	0.0159969	0.884658	0.975636
glutamine	0.00240617	0.885637	0.975966
5-hydroxylysine	0.00849546	0.886377	0.976033
mannitol/sorbitol	0.0200133	0.887972	0.977041
linoleoyl-docosahexaenoyl-glycerol (18:2/22:6) [2]*	0.0263564	0.889471	0.977047
3-hydroxypyridine glucuronide	0.0314197	0.890862	0.977047
X-12713	-0.0116801	0.891103	0.977047
6-bromotryptophan	-0.00627261	0.891399	0.977047
X-19438	0.0147709	0.892496	0.977047
catechol glucuronide	-0.01889	0.892884	0.977047
1-palmitoyl-2-linoleoyl-GPI (16:0/18:2)	-0.0127762	0.893887	0.977047
pregabalin	0.00430689	0.893954	0.977047
atorvastatin lactone	-0.00591491	0.894185	0.977047
glycosyl-N-behenoyl-sphingadienine (d18:2/22:0)*	-0.00972407	0.894777	0.977047
glycocholate	0.0186387	0.897012	0.978745
lactosyl-N-behenoyl-sphingosine (d18:1/22:0)*	0.0054879	0.899927	0.981098
1-(1-enyl-palmitoyl)-GPC (P-16:0)*	-0.00507904	0.900924	0.981098
glyco-beta-muricholate**	0.0229992	0.901622	0.981098
hexanoylglycine	0.0182558	0.902533	0.981098
tramadol	0.00331276	0.904312	0.981098
N-methyltaurine	-0.0231469	0.904594	0.981098
4-ethyl-2-methoxyphenol sulfate	0.0198493	0.904982	0.981098
palmitoyl-linoleoyl-glycerol (16:0/18:2) [2]*	-0.0109759	0.9054	0.981098
X-11315	-0.00991964	0.906073	0.981098
chiro-inositol	0.0298297	0.906602	0.981098
2-naphthol sulfate	-0.0155065	0.907139	0.981098
cystathionine	-0.0135588	0.907362	0.981098
X-26054	-0.0095961	0.909208	0.981503
1-palmitoleoyl-GPC (16:1)*	0.00485875	0.909565	0.981503
caprate (10:0)	0.0108634	0.909786	0.981503
branched-chain, straight-chain, or cyclopropyl 10:1 fatty acid (1)*	0.0115079	0.913695	0.984924
1-(1-enyl-palmitoyl)-2-palmitoyl-GPC (P-16:0/16:0)*	-0.00364835	0.914328	0.984924
resveratrol disulfate (2)*	0.0170619	0.915376	0.985315
2,2'-Methylenebis(6-tert-butyl-p-cresol)	-0.00833056	0.916526	0.985777
X-12410	0.0168967	0.917624	0.985777
N,N-dimethyl-5-aminovalerate	0.0237534	0.918658	0.985777
2-hydroxyfluorene sulfate	0.0136732	0.918698	0.985777
X-12112	0.0155263	0.919605	0.985777
docosahexaenoylcarnitine (C22:6)*	0.00845893	0.920367	0.985777
pimelate (C7-DC)	-0.0115027	0.920607	0.985777
N-acetyl-S-allyl-L-cysteine	0.0115924	0.923415	0.986437
X-24953	0.0180468	0.923865	0.986437
S-allylcysteine	-0.0241115	0.924634	0.986437
X-12101	-0.00556024	0.924807	0.986437
2-hydroxyhippurate (salicylurate)	0.0212478	0.925499	0.986437
quetiapine	-0.00211912	0.926482	0.986437
X-25265	0.00514087	0.928271	0.986437
N-desalkylquetiapine*	-0.00109158	0.928307	0.986437
1,6-anhydroglucose	0.0132524	0.928662	0.986437
stearoylcarnitine (C18)	-0.00336561	0.930048	0.986437
1,2,3-benzenetriol sulfate (2)	-0.0242424	0.930706	0.986437
taurine	-0.00310262	0.930981	0.986437
hydroxybupropion	-0.000280157	0.931197	0.986437
linolenoylcarnitine (C18:3)*	0.00538598	0.931253	0.986437
glycochenodeoxycholate	0.0117578	0.932178	0.986437
cinnamoylglycine	-0.0148234	0.932793	0.986437
myo-inositol	0.00732518	0.93346	0.986437
2-linoleoylglycerol (18:2)	0.011728	0.93358	0.986437
beta-hydroxyisovaleroylcarnitine	0.00342843	0.935641	0.986868
X-17335	-0.00565069	0.935936	0.986868
furosemide	-0.00585255	0.936103	0.986868
3-hydroxyoctanoate	-0.00534121	0.939619	0.986868
X-26062	-0.019994	0.940092	0.986868
N-acetylasparagine	0.00717991	0.941687	0.986868
N-acetylcitrulline	-0.0089358	0.941915	0.986868
4-acetylcatechol sulfate (1)	0.0112923	0.94193	0.986868
X-26109	-0.0111466	0.942125	0.986868
3-hydroxy-3-methylglutarate	0.00583722	0.942572	0.986868
X-24812	0.00481806	0.943394	0.986868
N-formylmethionine	-0.0020633	0.944578	0.986868
X-12117	0.0098503	0.945938	0.986868
7-hydroxyindole sulfate	-0.00639616	0.945963	0.986868
X-12701	-0.0124082	0.946172	0.986868
N-acetyl-2-aminoadipate	0.0068852	0.946367	0.986868
X-24306	0.00501962	0.94678	0.986868
glycosyl-N-behenoyl-sphingosine (d18:1/22:0)*	0.00647854	0.947458	0.986868
X-23782	-0.00511273	0.947535	0.986868
X-25520	-0.00625302	0.948742	0.986868
biliverdin	0.00409022	0.949914	0.986868
glycine	-0.00187857	0.950444	0.986868
X-11787	-0.00220253	0.95103	0.986868
methyl glucopyranoside (alpha + beta)	-0.00895634	0.951043	0.986868
2-methoxyhydroquinone sulfate (1)	-0.00903537	0.951157	0.986868
cysteinylglycine	-0.00333153	0.95203	0.986891
leucine	0.00155116	0.952553	0.986891
X-22509	-0.0102785	0.954864	0.988121
dihydroorotate	0.00343171	0.955535	0.988121
S-methylcysteine	-0.00363071	0.955803	0.988121
glycosyl-N-nervonoyl-sphingosine (d18:1/24:1)*	-0.0115624	0.958032	0.989714
anastrozole	-0.000161088	0.959573	0.989766
N-acetyltheanine	0.00735028	0.96179	0.989766
taurodeoxycholic acid 3-sulfate	-0.0101576	0.962111	0.989766
1-palmitoyl-2-stearoyl-GPE (16:0/18:0)*	0.00629699	0.962557	0.989766
X-23636	0.00148566	0.96362	0.989766
proline	-0.00172537	0.96366	0.989766
glucuronide of piperine metabolite C17H21NO3 (5)*	-0.00848758	0.964663	0.989766
4-acetaminophen sulfate	0.0129041	0.965125	0.989766
4-ethylcatechol sulfate	0.00649823	0.965675	0.989766
N-stearoyl-sphingosine (d18:1/18:0)*	-0.00220861	0.965755	0.989766
phenylpyruvate	0.00258139	0.965955	0.989766
adipate (C6-DC)	0.0074597	0.966448	0.989766
2-hydroxyglutarate	0.00204181	0.967079	0.989766
suberate (C8-DC)	0.00257594	0.967725	0.989766
glycodeoxycholate	-0.00813741	0.969276	0.990622
X-11795	-0.00292227	0.969941	0.990622
glucuronide of C10H18O2 (7)*	-0.00892262	0.971152	0.991154
2-methylbutyrylcarnitine (C5)	0.00190856	0.973123	0.992461
beta-citrylglutamate	0.00172814	0.974093	0.992542
N-palmitoyl-heptadecasphingosine (d17:1/16:0)*	0.00169867	0.9752	0.992542
3beta-hydroxy-5-cholestenoate	-0.0015862	0.975658	0.992542
2,4-di-tert-butylphenol	0.00124328	0.97649	0.992542
X-12407	0.00639675	0.977202	0.992542
X-26097	-0.00137813	0.977347	0.992542
ibuprofen acyl glucuronide	-0.00328622	0.978627	0.99314
4-methyl-2-oxopentanoate	0.00092419	0.980024	0.99321
ceramide (d18:2/24:1, d18:1/24:2)*	0.00111167	0.980078	0.99321
taurohyocholate*	-0.00212666	0.98098	0.993424
2-hydroxyibuprofen	0.00222325	0.982697	0.994462
taurocholenate sulfate*	0.00173191	0.98382	0.994897
imidazole lactate	0.000922908	0.985609	0.995014
3-(cystein-S-yl)acetaminophen*	-0.00174567	0.986193	0.995014
1-oleoyl-GPC (18:1)	0.000467068	0.98678	0.995014
phenylalanine	0.000299757	0.987071	0.995014
cotinine N-oxide	0.00110283	0.989324	0.995014
2,3-dihydroxy-2-methylbutyrate	-0.00168857	0.989464	0.995014
palmitoleoyl-arachidonoyl-glycerol (16:1/20:4) [2]*	-0.00219644	0.989555	0.995014
N-palmitoylserine	-0.00090626	0.99006	0.995014
hydantoin-5-propionate	-0.00109644	0.9913	0.995014
3-hydroxydecanoylcarnitine	-0.000764009	0.991751	0.995014
atorvastatin (lipitor)	-0.000555557	0.991924	0.995014
octadecanedioylcarnitine (C18-DC)*	-0.000580483	0.992245	0.995014
X-12411	-0.000758208	0.993101	0.995178
tridecenedioate (C13:1-DC)*	-0.000371574	0.996089	0.9972
indolelactate	0.00016986	0.996506	0.9972
palmitoyl-oleoyl-glycerol (16:0/18:1) [1]*	8.15174e-05	0.999563	0.999563
