# Supplementary material for: Comprehensive blood metabolomics profiling of Parkinson’s disease reveals coordinated alterations in xanthine metabolism
Source: NPJ Parkinsons Dis. 2024 Mar 19;10:68. doi: 10.1038/s41531-024-00671-9 (PMC10951366; doi:10.1038/s41531-024-00671-9)
Supplement: Supplementary file 5 — Supplementary Table 6 [file 41531_2024_671_MOESM5_ESM.xlsx]

## Sheet: Sheet1
Suppl. Table 6: Complete ranking table of metabolites in terms of differential abundance between all Parkinson's disease patients and controls in the cohort (adjusted for age, sex and dopaminergic treatment effects; logFC = log fold change between de novo Parkinson's disease and controls; P.Value = nominal p-value score; adj.P.Val = p-value adjusted for multiple hypothesis testing using the Benja…
Metabolite	logFC	P.Value	adj.P.Val
vanillylmandelate (VMA)	-0.155249	1.2762e-09	9.20143e-07
X-13553	-0.177442	3.11312e-09	1.49637e-06
X-24556	-0.21228	4.46384e-08	1.3702e-05
kynurenine	-0.114588	4.75105e-08	1.3702e-05
X-23636	0.0917875	3.75032e-07	6.75995e-05
3-carboxy-4-methyl-5-pentyl-2-furanpropionate (3-CMPFP)**	-0.147788	8.33243e-07	0.000133504
2,3-dihydroxy-5-methylthio-4-pentenoate (DMTPA)*	-0.0801311	1.41231e-06	0.000203655
2-O-methylascorbic acid	-0.13165	2.811e-06	0.000368496
5-methylthioribose**	-0.256493	4.21382e-06	0.000480603
X-16580	-0.150663	5.70112e-06	0.000587216
N-acetyl-2-aminooctanoate*	-0.187659	6.16565e-06	0.000592724
X-15503	-0.126424	8.4802e-06	0.000764278
benzoylcarnitine*	-0.247575	9.15412e-06	0.000776485
X-24418	0.262309	9.98692e-06	0.000800064
X-12100	-0.0725564	1.05448e-05	0.000800291
X-24307	0.205154	1.25728e-05	0.000906502
2S,3R-dihydroxybutyrate	-0.123239	1.40414e-05	0.000964173
X-12713	-0.210507	1.53608e-05	0.00100683
O-sulfo-L-tyrosine	-0.0871286	1.8258e-05	0.001097
linoleoylcholine*	-0.310007	1.98717e-05	0.0011462
palmitoylcholine	-0.292433	2.33437e-05	0.00124673
X-25810	-0.197523	2.54866e-05	0.00131256
3-decenoylcarnitine	-0.321735	2.80474e-05	0.00139463
oleoylcholine	-0.285754	2.93666e-05	0.00141156
isocitric lactone	0.420763	3.15414e-05	0.00146718
X-24306	0.175355	3.33175e-05	0.00147809
gamma-glutamylvaline	-0.0964312	3.77408e-05	0.00156135
stearoylcholine*	-0.320389	3.89795e-05	0.00156135
docosahexaenoylcholine	-0.281824	4.26431e-05	0.00166193
5-methylthioadenosine (MTA)	-0.0932418	4.98314e-05	0.00189097
EDTA	0.0414608	6.07682e-05	0.00224686
glycosyl-N-(2-hydroxynervonoyl)-sphingosine (d18:1/24:1(2OH))*	-0.149639	7.8398e-05	0.00282625
X-21736	-0.195314	0.000102509	0.00360531
X-21829	-0.15687	0.000110949	0.00380926
4-acetylphenol sulfate	-0.269286	0.000139529	0.0043905
1-methylhistidine	-0.110079	0.000140058	0.0043905
X-16397	-0.225286	0.000147044	0.00445047
dihomo-linolenoyl-choline	-0.289856	0.000148143	0.00445047
arachidonoylcholine	-0.255442	0.000154891	0.00455823
N1-Methyl-2-pyridone-5-carboxamide	-0.1443	0.000177115	0.00508947
X-11849	-0.48232	0.000180002	0.00508947
picolinoylglycine	-0.125839	0.000184253	0.00510948
3-carboxy-4-methyl-5-propyl-2-furanpropanoate (CMPF)	-0.214678	0.000205203	0.00558307
ornithine	-0.0709901	0.000221206	0.00590702
hypoxanthine	0.448298	0.00022571	0.00591771
ceramide (d18:1/17:0, d17:1/18:0)*	-0.167584	0.000232157	0.00597804
3-hydroxyphenylacetoylglutamine	-0.245353	0.000237309	0.00600349
2-piperidinone	0.285995	0.00025609	0.00635739
gamma-glutamylisoleucine*	-0.0879658	0.000260115	0.00635739
methionine sulfone	-0.112343	0.000279214	0.00671045
sulfate*	-0.0602911	0.000293177	0.00685326
3-(4-hydroxyphenyl)lactate	-0.0912179	0.000294662	0.00685326
gamma-glutamyl-alpha-lysine	-0.0754656	0.000321794	0.0073402
X-13431	-0.158353	0.000325778	0.0073402
tartronate (hydroxymalonate)	-0.178252	0.000345107	0.00765052
thymol sulfate	-0.415977	0.000350162	0.00765052
cysteine sulfinic acid	-0.10287	0.000357535	0.00769502
X-18922	-0.126234	0.000393055	0.00821428
palmitoleoyl-linoleoyl-glycerol (16:1/18:2) [1]*	-0.254596	0.000433962	0.00881371
16-hydroxypalmitate	0.117694	0.000515559	0.010249
gamma-glutamylleucine	-0.0777867	0.0005712	0.0109462
X-12707	-0.155768	0.000582508	0.0109462
X-17365	-0.254939	0.000586855	0.0109462
X-17690	-0.376393	0.000592096	0.0109462
X-17346	-0.179538	0.000638128	0.0116479
aconitate [cis or trans]	-0.0550604	0.000665276	0.0118482
X-25419	-0.246523	0.000665537	0.0118482
2'-O-methylcytidine	-0.0981383	0.000693429	0.0120312
choline	-0.0454552	0.000694034	0.0120312
X-25948	-0.148354	0.000700849	0.0120312
dimethylarginine (SDMA + ADMA)	-0.0346175	0.000710245	0.0120491
X-21845	-0.328845	0.000725406	0.0121632
X-25271	-0.466124	0.000839219	0.0139098
tiglylcarnitine (C5:1-DC)	-0.106355	0.000882593	0.0143131
X-12101	-0.113766	0.0009244	0.0148109
1-ribosyl-imidazoleacetate*	-0.130375	0.000947614	0.0149322
N6-carboxymethyllysine	0.33138	0.000952678	0.0149322
GlcNAc sulfate conjugate of C21H34O2 steroid**	0.235112	0.000997038	0.0154433
gamma-glutamyltryptophan	-0.0885756	0.0010067	0.0154433
eicosapentaenoylcholine	-0.257204	0.00105119	0.0158972
alpha-ketoglutaramate*	-0.0641926	0.00105834	0.0158972
undecenoylcarnitine (C11:1)	-0.109471	0.00109418	0.0162209
4-hydroxycoumarin	-0.296421	0.00110239	0.0162209
urate	-0.0557368	0.00116601	0.0169837
2-ketocaprylate	-0.129556	0.00119952	0.0171258
X-12812	-0.278135	0.00128176	0.0179688
X-12261	0.372274	0.00129035	0.0179688
X-12798	-0.209131	0.00129594	0.0179688
adenine	-0.0545703	0.00138044	0.0188298
2,6-dihydroxybenzoic acid	-0.162651	0.00138416	0.0188298
1,3-dimethylurate	-0.282401	0.00145829	0.0196356
leucylhydroxyproline*	0.17877	0.00147063	0.0196356
tetradecanedioate (C14-DC)	0.157249	0.00154268	0.0201564
betaine	-0.0574008	0.00156069	0.0201564
X-23587	-0.255221	0.00156554	0.0201564
X-21742	-0.413342	0.00164596	0.0210042
X-11847	-0.443993	0.0017167	0.0217147
X-13866	-0.168431	0.00175001	0.0219436
X-24747	0.267855	0.00195844	0.0241374
N-acetylkynurenine (2)	-0.184961	0.00199514	0.0242074
hexadecanedioate (C16-DC)	0.133377	0.0019977	0.0242074
laurate (12:0)	0.154482	0.00202634	0.0243499
1-methylurate	-0.257168	0.00211399	0.0251932
guanidinosuccinate	-0.251752	0.0021512	0.0253632
X-12847	-0.294993	0.0021686	0.0253632
X-21830	0.252332	0.00218102	0.0253632
gamma-glutamylcitrulline*	-0.119155	0.00229561	0.0264821
X-12830	-0.324639	0.00243024	0.0277182
X-17655	-0.410549	0.0024412	0.0277182
N-formylmethionine	-0.0481739	0.00247754	0.027911
sphingomyelin (d18:1/25:0, d19:0/24:1, d20:1/23:0, d19:1/24:0)*	-0.0864257	0.00249977	0.0279431
ximenoylcarnitine (C26:1)*	-0.0677166	0.00253442	0.0281125
pimeloylcarnitine/3-methyladipoylcarnitine (C7-DC)	-0.162394	0.00272443	0.0299895
X-25371	-0.0793333	0.00294083	0.0318848
N-carbamoylalanine	-0.149752	0.00301165	0.0324089
adrenate (22:4n6)	0.132071	0.00309736	0.0330844
gamma-glutamylmethionine	-0.0795507	0.00316314	0.0335386
retinal	0.133847	0.00330191	0.0347544
inosine	0.627672	0.00357314	0.0370681
octadecanedioate (C18-DC)	0.10805	0.00364485	0.0375419
docosahexaenoylcarnitine (C22:6)*	-0.136318	0.00375469	0.0383991
citrate	0.026255	0.00390795	0.039685
levulinate (4-oxovalerate)	-0.15577	0.00406304	0.0407715
X-17654	0.139505	0.00407149	0.0407715
X-21821	-0.199647	0.0043238	0.0429994
1-palmitoleoylglycerol (16:1)*	-0.255102	0.00445356	0.0437916
X-17328	-0.260941	0.0044943	0.0437916
lysine	-0.0295654	0.00449832	0.0437916
X-17686	-0.230755	0.00452493	0.0437916
X-24812	-0.119497	0.00458484	0.0438015
3-methoxycatechol sulfate (2)	-0.208555	0.0045867	0.0438015
dihomo-linoleate (20:2n6)	0.146724	0.00465852	0.0441947
gamma-glutamylalanine	-0.129435	0.00471406	0.0444292
glycerate	-0.0597852	0.00480681	0.0450092
X-24473	-0.195975	0.00501509	0.0466565
glutarate (C5-DC)	0.18736	0.0052349	0.048081
X-23654	-0.0620386	0.005366	0.0488606
thyroxine	0.0467961	0.00538754	0.0488606
alpha-tocopherol	-0.0398365	0.0054892	0.0493773
X-21310	-0.146965	0.00551502	0.0493773
5-dodecenoate (12:1n7)	0.15118	0.00555368	0.0493773
X-24669	0.149734	0.00562657	0.0494726
3-phenylpropionate (hydrocinnamate)	-0.2366	0.00573849	0.049854
tartarate	-0.316364	0.00573909	0.049854
X-24949	-0.156044	0.0057955	0.0500426
heme	0.140784	0.00598727	0.0511834
cysteinylglycine disulfide*	-0.0456758	0.00601957	0.0511834
oxalate (ethanedioate)	-0.0918995	0.00610543	0.0514856
1-linoleoylglycerol (18:2)	-0.125075	0.0061565	0.0516144
X-23739	-0.0571154	0.00629094	0.0524366
piperine	-0.287942	0.00641063	0.0531271
4-imidazoleacetate	-0.200457	0.00665444	0.0548326
X-21807	-0.212684	0.0068739	0.0563191
N2,N5-diacetylornithine	-0.125238	0.00698975	0.0569448
2'-O-methyluridine	-0.0849787	0.00709719	0.0574952
tricosanoyl sphingomyelin (d18:1/23:0)*	-0.0501197	0.00721051	0.0580869
eicosenoate (20:1)	0.153006	0.0072658	0.0582071
dodecanedioate (C12-DC)	0.128198	0.00737841	0.0586689
5-acetylamino-6-amino-3-methyluracil	-0.23681	0.00740481	0.0586689
1,7-dimethylurate	-0.204589	0.00748355	0.0589688
1,3,7-trimethylurate	-0.259606	0.00753456	0.059048
gamma-glutamylphenylalanine	-0.0513561	0.00775702	0.060255
cys-gly, oxidized	-0.0827695	0.00777215	0.060255
5-hydroxyindole sulfate	-0.168604	0.00781768	0.0602839
1-stearoyl-GPI (18:0)	-0.0757241	0.00808224	0.0619925
2-hydroxyoctanoate	-0.125094	0.00852656	0.0650545
theophylline	-0.220574	0.00865259	0.0656686
2-hydroxyphenylacetate	0.188374	0.00870276	0.0657036
1-methylnicotinamide	-0.108311	0.00877484	0.0659027
tyramine O-sulfate	0.244726	0.00884391	0.0660773
glycerophosphorylcholine (GPC)	-0.0530096	0.00918104	0.0682426
4-allylphenol sulfate	-0.195785	0.00929739	0.0684117
1-arachidonoyl-GPE (20:4n6)*	0.0521956	0.00929868	0.0684117
2-isopropylmalate	-0.232704	0.00949191	0.0694788
4-methylnonanoylcarnitine	-0.221137	0.0095927	0.069862
N6-acetyllysine	-0.0430041	0.0102297	0.0737561
X-18345	-0.146355	0.0103141	0.0739946
methionine	-0.0419591	0.0103815	0.0741098
pantothenate	-0.0610278	0.0105218	0.0747413
sphingomyelin (d18:1/19:0, d19:1/18:0)*	-0.0565261	0.0106667	0.0750811
N,N-dimethylalanine	0.136005	0.0106738	0.0750811
X-12013	0.33173	0.0112297	0.0781329
N-acetylalliin	-0.273431	0.0112702	0.0781329
X-11850	0.356884	0.0114941	0.0789284
2,4-di-tert-butylphenol	0.0581294	0.0114999	0.0789284
gamma-glutamylhistidine	-0.0484838	0.0115892	0.0789284
hydroquinone beta-D-glucopyranoside	-0.146431	0.0116389	0.0789284
sphingomyelin (d18:2/21:0, d16:2/23:0)*	-0.0569156	0.0117113	0.0789284
ascorbic acid 3-sulfate*	-0.0976265	0.0117715	0.0789512
sulfate of piperine metabolite C16H19NO3 (3)*	-0.221987	0.0119548	0.0798092
N-palmitoyl-sphinganine (d18:0/16:0)	-0.0748004	0.0120672	0.0800682
N-stearoyl-sphinganine (d18:0/18:0)*	-0.126874	0.0121903	0.0800682
mannonate*	-0.0528839	0.0122157	0.0800682
levulinoylcarnitine	-0.202709	0.0123544	0.0806108
ethyl beta-glucopyranoside	-0.214	0.0125673	0.0812647
phenol sulfate	-0.11861	0.0126788	0.0816198
sphingomyelin (d18:1/21:0, d17:1/22:0, d16:1/23:0)*	-0.0527182	0.0127538	0.0817375
(12 or 13)-methylmyristate (a15:0 or i15:0)	0.227086	0.0128344	0.0818904
lignoceroylcarnitine (C24)*	-0.0579675	0.012917	0.0820544
X-17676	-0.101017	0.0134033	0.0847698
sphingomyelin (d17:2/16:0, d18:2/15:0)*	-0.0606908	0.0144529	0.0910088
beta-citrylglutamate	-0.0703842	0.0145924	0.0914883
gamma-glutamylthreonine	-0.0471045	0.0151186	0.0934678
enterolactone sulfate	-0.208349	0.0151675	0.0934678
N,N,N-trimethyl-alanylproline betaine (TMAP)	-0.0395925	0.0156574	0.0960766
pentose acid*	-0.181427	0.0161166	0.0984312
oxazepam	0.0414933	0.0161777	0.0984312
1-stearoyl-2-docosahexaenoyl-GPE (18:0/22:6)*	-0.0885439	0.0163424	0.0990155
X-17335	-0.0954135	0.0164162	0.0990465
corticosterone	0.156732	0.0169071	0.101552
3-phosphoglycerate	0.0968529	0.0169723	0.101552
sulfate of piperine metabolite C16H19NO3 (2)*	-0.201849	0.0171994	0.102485
taurine	-0.0439128	0.0178006	0.104885
X-21842	-0.193773	0.0178209	0.104885
paraxanthine	-0.216221	0.0178227	0.104885
taurolithocholate 3-sulfate	-0.200841	0.0179043	0.104885
X-24588	-0.0652983	0.0179657	0.104885
cortisol	0.0661302	0.0184083	0.107036
X-25417	-0.295142	0.0188098	0.108438
3-hydroxyoctanoylcarnitine (2)	-0.086462	0.0188719	0.108438
X-25454	0.139894	0.0188751	0.108438
X-21815	-0.255467	0.0190658	0.109099
stearidonate (18:4n3)	0.140677	0.0191951	0.109405
X-11858	-0.330197	0.0197254	0.111984
X-11381	-0.0657948	0.020127	0.113816
X-11843	0.342923	0.0202613	0.113967
X-18913	-0.104966	0.0203314	0.113967
X-16576	-0.133919	0.0204015	0.113967
X-24295	-0.0970706	0.0204697	0.113967
X-13658	-0.229811	0.0205894	0.114192
2,3-dihydroxyisovalerate	-0.195088	0.0210575	0.116341
X-21733	-0.165842	0.0211382	0.116341
cytosine	-0.15095	0.0213478	0.117048
X-23662	0.295374	0.0217648	0.118613
myristate (14:0)	0.143877	0.0222675	0.119875
dihydroorotate	-0.0747286	0.0222791	0.119875
2'-deoxyuridine	0.0989542	0.0227996	0.12222
"docosapentaenoate (n6 DPA; 22:5n6)"	0.124169	0.0231462	0.122723
arabitol/xylitol	-0.0489896	0.0231489	0.122723
creatinine	-0.0234803	0.0233568	0.122974
4-allylcatechol sulfate	-0.192756	0.0247013	0.128699
(15:2)-anacardic acid	0.139473	0.0248078	0.128699
pregnenolone sulfate	0.114175	0.0248115	0.128699
hydroquinone sulfate	-0.140714	0.0257144	0.132904
7-methylxanthine	-0.171026	0.0263292	0.135113
celecoxib	-0.0316784	0.0268934	0.137519
2-hydroxyphytanate*	-0.0966532	0.0269928	0.137539
gamma-glutamyl-2-aminobutyrate	-0.10695	0.0270907	0.137552
10-nonadecenoate (19:1n9)	0.118709	0.027225	0.137642
hypotaurine	0.095356	0.0274964	0.137642
prolylglycine	-0.108424	0.0275425	0.137642
guaiacol sulfate	-0.115964	0.0276811	0.137642
1-methyl-5-imidazolelactate	-0.145385	0.0279675	0.138588
X-26119	0.109782	0.0284592	0.140541
stearoylcarnitine (C18)	-0.0476973	0.0288081	0.141779
cortisone	0.0576275	0.0294193	0.144294
X-12306	-0.18334	0.0296204	0.144789
palmitoyl dihydrosphingomyelin (d18:0/16:0)*	-0.0355678	0.0298812	0.144882
glutamate, gamma-methyl ester	-0.183	0.029924	0.144882
gamma-tocopherol/beta-tocopherol	-0.0790843	0.029941	0.144882
glycocholate glucuronide (1)	0.159125	0.0316253	0.152012
citrulline	-0.0486652	0.0317337	0.152027
3,5-dichloro-2,6-dihydroxybenzoic acid	0.0651306	0.032255	0.154012
10-heptadecenoate (17:1n7)	0.13229	0.0325445	0.15412
N-acetylleucine	-0.0563691	0.032587	0.15412
2-aminoheptanoate	-0.0710177	0.0326884	0.15412
X-24241	-0.0714666	0.032812	0.15412
sphingomyelin (d18:1/17:0, d17:1/18:0, d19:1/16:0)	-0.0375699	0.0334256	0.156318
palmitate (16:0)	0.0986621	0.0334966	0.156318
tetradecadienoate (14:2)*	0.137688	0.033771	0.156584
N-acetylhistidine	-0.0581667	0.0340771	0.157497
2-hydroxysebacate	-0.0859734	0.034346	0.158233
N-acetylvaline	-0.0408699	0.0345123	0.158493
N-acetyl-3-methylhistidine*	-0.159796	0.0346367	0.158559
beta-alanine	-0.0603649	0.035728	0.162523
isobutyrylglycine	-0.146738	0.0362529	0.163877
X-15245	-0.261232	0.0369984	0.166724
1-methylxanthine	-0.187727	0.037142	0.166752
X-15461	-0.0913042	0.0372358	0.166752
X-25420	-0.0974593	0.0385319	0.171491
1H-indole-7-acetic acid	-0.131261	0.0394863	0.17466
docosadienoate (22:2n6)	0.0945479	0.040061	0.176661
taurochenodeoxycholate	-0.172624	0.0406517	0.178523
trimethylamine N-oxide	-0.105935	0.040731	0.178523
3-methylcytidine	-0.1056	0.0413635	0.180689
metabolonic lactone sulfate	-0.118159	0.0414757	0.180689
cerotoylcarnitine (C26)*	-0.049996	0.0417692	0.181419
alliin	-0.248389	0.0420361	0.18203
stachydrine	-0.214821	0.0424524	0.183282
2-hydroxydecanoate	-0.0789601	0.0428183	0.183925
N-acetylphenylalanine	-0.055162	0.0429645	0.183925
glycerol	0.0673446	0.0429839	0.183925
lithocholate	-0.135482	0.0433618	0.184993
glycochenodeoxycholate glucuronide (1)	0.151571	0.044623	0.189812
N,N,N-trimethyl-5-aminovalerate	-0.0607081	0.0450158	0.190678
X-12822	-0.0795966	0.045236	0.190678
N-acetylaspartate (NAA)	-0.0394088	0.0452598	0.190678
10-undecenoate (11:1n1)	-0.0713555	0.0453555	0.190678
1-oleoylglycerol (18:1)	-0.0958176	0.0473711	0.198573
X-24541	-0.137265	0.047611	0.19881
margarate (17:0)	0.0936617	0.0477034	0.19881
1-oleoyl-GPI (18:1)	-0.0793731	0.0480102	0.199512
cysteinylglycine	-0.0618819	0.0485859	0.201324
"linolenate [alpha or gamma; (18:3n3 or 6)]"	0.136299	0.0488464	0.201722
threonate	-0.060029	0.0489616	0.201722
stearate (18:0)	0.0928076	0.0492373	0.20228
X-12283	-0.135443	0.0494354	0.202368
indolelactate	-0.0422414	0.0495395	0.202368
dibutyl sulfosuccinate	0.0428807	0.0499913	0.203637
X-13846	-0.165126	0.0510283	0.207275
palmitoleate (16:1n7)	0.154321	0.0512439	0.207566
N-delta-acetylornithine	-0.0871277	0.0520717	0.210329
7-hydroxyindole sulfate	0.104995	0.0524988	0.211462
glyco-beta-muricholate**	0.199054	0.0529998	0.212231
cytidine	-0.14757	0.0531314	0.212231
gamma-glutamylglutamine	-0.0446342	0.0541176	0.215573
adipate (C6-DC)	-0.189596	0.0544259	0.215936
X-18901	-0.107085	0.0547414	0.216266
X-16087	-0.128485	0.0552785	0.217791
caffeine	-0.203263	0.0560863	0.220372
isovalerylcarnitine (C5)	-0.0691805	0.0567089	0.221103
glycolithocholate sulfate*	-0.134161	0.0567324	0.221103
methionine sulfoxide	-0.0466892	0.0570817	0.221865
theanine	-0.489818	0.0576629	0.223521
N-acetyl-S-allyl-L-cysteine	-0.118338	0.0588074	0.227007
X-14904	-0.131253	0.0588769	0.227007
X-24728	-0.0638609	0.0595711	0.228973
sphingomyelin (d18:1/14:0, d16:1/16:0)*	-0.0295271	0.0597716	0.228973
X-17146	0.269437	0.0598633	0.228973
2-palmitoleoyl-GPC (16:1)*	0.237888	0.0601978	0.229643
oleate/vaccenate (18:1)	0.110977	0.0611018	0.232477
6-oxopiperidine-2-carboxylate	0.0896538	0.061833	0.234152
X-12193	-0.111771	0.0618668	0.234152
X-26062	-0.260811	0.0627813	0.235944
dihomo-linolenate (20:3n3 or n6)	0.0883832	0.063085	0.235944
N-methyltaurine	-0.191241	0.0631876	0.235944
X-25265	-0.0578974	0.0632686	0.235944
2-methylbutyrylcarnitine (C5)	-0.0583177	0.063322	0.235944
phenol glucuronide	-0.147767	0.0639933	0.237831
3-hydroxyhippurate sulfate	-0.177303	0.0642975	0.238274
cyclo(gly-pro)	-0.0949037	0.0644435	0.238274
S-methylmethionine	-0.202664	0.0646082	0.238274
arachidate (20:0)	0.0583558	0.0654152	0.240635
3,7-dimethylurate	-0.140625	0.067255	0.246773
palmitoloelycholine	-0.137317	0.067647	0.247136
N-acetylproline	-0.0674769	0.0677278	0.247136
3-ureidopropionate	-0.0441416	0.0678681	0.247136
butyrylcarnitine (C4)	0.064211	0.0680489	0.24717
cis-4-decenoate (10:1n6)*	0.132526	0.0682365	0.247229
nicotinamide	-0.0707404	0.0693286	0.250556
X-24571	-0.192625	0.0695122	0.250591
3-methylglutarylcarnitine (2)	-0.0929544	0.0708903	0.254194
margaroylcarnitine (C17)*	-0.0464845	0.0710992	0.254194
propionylglycine	0.132175	0.0713514	0.254194
N-acetylcarnosine	-0.080579	0.0713744	0.254194
X-17765	-0.142505	0.0713959	0.254194
indolepropionate	-0.134366	0.0715691	0.254194
linoleoyl-arachidonoyl-glycerol (18:2/20:4) [1]*	0.108669	0.0722516	0.255987
X-21834	-0.137954	0.0724335	0.256003
X-24951	0.168193	0.0729427	0.257172
X-11483	-0.166414	0.0732732	0.257301
X-17351	-0.112538	0.0733362	0.257301
7-methylurate	-0.15597	0.0741762	0.259617
bilirubin degradation product, C16H18N2O5 (4)**	-0.0995161	0.0747109	0.260855
X-12026	-0.0615529	0.0748944	0.260864
xanthine	0.0772598	0.0752047	0.261102
gamma-glutamylglycine	-0.039211	0.0753248	0.261102
X-24411	0.140301	0.0767574	0.265359
3-methylxanthine	-0.130049	0.076921	0.265359
succinylcarnitine (C4-DC)	-0.0788508	0.0772742	0.265941
N6,N6,N6-trimethyllysine	-0.0517219	0.0777146	0.266266
1-oleoyl-2-linoleoyl-GPE (18:1/18:2)*	-0.0833424	0.0777378	0.266266
linoleoyl-docosahexaenoyl-glycerol (18:2/22:6) [1]*	-0.184879	0.0780033	0.266542
alpha-hydroxyisocaproate	0.0927478	0.0783589	0.266867
1-(1-enyl-palmitoyl)-GPE (P-16:0)*	-0.0330773	0.0784684	0.266867
3-hydroxyoctanoate	-0.0710617	0.0794229	0.268845
X-12111	-0.16765	0.0803672	0.27077
sphingomyelin (d18:2/23:1)*	-0.0380365	0.0806151	0.270972
hyocholate	0.159232	0.0815069	0.272442
perfluorooctanoate (PFOA)	-0.0778001	0.0815425	0.272442
(14 or 15)-methylpalmitate (a17:0 or i17:0)	0.101894	0.0816193	0.272442
1-palmitoyl-2-linoleoyl-GPC (16:0/18:2)	-0.0161112	0.0818177	0.272474
phenylacetylcarnitine	0.11238	0.0825696	0.274344
X-12849	-0.229399	0.082914	0.274855
4-acetylcatechol sulfate (1)	-0.148116	0.0832267	0.275084
myo-inositol	-0.0792749	0.0833646	0.275084
phenylalanine	-0.0185802	0.0840887	0.276209
bilirubin degradation product, C16H18N2O5 (2)**	-0.0913727	0.0850537	0.278744
S-methylcysteine sulfoxide	-0.0842798	0.0862444	0.280732
docosapentaenoylcarnitine (C22:5n3)*	-0.079022	0.0881029	0.286136
glucuronide of C14H26O4 (1)*	-0.129823	0.0893244	0.289451
X-25433	0.120123	0.0902443	0.291777
6-hydroxyindole sulfate	-0.0792554	0.0916226	0.294834
sphingomyelin (d18:2/23:0, d18:1/23:1, d17:1/24:1)*	-0.0312171	0.0919004	0.294834
N-palmitoyl-heptadecasphingosine (d17:1/16:0)*	-0.0487753	0.092011	0.294834
1-palmitoyl-GPI (16:0)	-0.0682029	0.0920528	0.294834
phosphoethanolamine	-0.0432377	0.0922602	0.294834
leucine	-0.0237512	0.0925746	0.294834
X-25523	-0.163364	0.0926213	0.294834
paroxetine	0.0627424	0.0941437	0.297709
1-stearoyl-2-linoleoyl-GPC (18:0/18:2)*	-0.0176082	0.0950661	0.299968
1-dihomo-linolenylglycerol (20:3)	-0.153055	0.0954683	0.300579
X-14939	-0.0897962	0.0959782	0.301526
linoleate (18:2n6)	0.10648	0.0965278	0.302594
2-aminophenol sulfate	-0.115726	0.0982936	0.307461
homostachydrine*	-0.0770993	0.0985677	0.307651
leucylglycine	-0.0610485	0.0988509	0.307868
docosadioate (C22-DC)	0.0709377	0.0991491	0.308132
X-26108	-0.0457738	0.0995396	0.30868
fructose	-0.0700585	0.100133	0.309853
5alpha-androstan-3alpha,17beta-diol 17-glucuronide	-0.0940193	0.100397	0.310005
N-desmethyl tramadol	0.0555882	0.101708	0.313381
N-carbamoylvaline	-0.0810522	0.102535	0.315257
hydroxy-CMPF*	-0.0987378	0.104895	0.320582
picolinate	-0.0601411	0.105007	0.320582
L-urobilin	0.171355	0.105041	0.320582
androsterone glucuronide	-0.119178	0.105202	0.320582
4-ethylphenylsulfate	-0.126335	0.105562	0.320582
lactosyl-N-palmitoyl-sphingosine (d18:1/16:0)	0.032124	0.105601	0.320582
docosatrienoate (22:3n3)	0.163632	0.105968	0.320657
5-acetylamino-6-formylamino-3-methyluracil	-0.168323	0.10607	0.320657
2-hydroxylaurate	-0.091718	0.106813	0.322227
7-ketodeoxycholate	0.139056	0.10765	0.322884
X-12731	-0.117959	0.107895	0.322884
methyl-4-hydroxybenzoate sulfate	-0.220287	0.107922	0.322884
nisinate (24:6n3)	-0.156948	0.108777	0.324754
4-methoxyphenol sulfate	-0.149037	0.110887	0.329879
2-hydroxyglutarate	-0.0413898	0.111159	0.329879
X-17685	-0.136712	0.111409	0.329879
2-butenoylglycine	0.113957	0.112156	0.330735
alprazolam	0.0321231	0.113815	0.333944
glycerophosphoethanolamine	-0.0253129	0.113957	0.333944
maltol sulfate	-0.150624	0.115295	0.336549
X-25937	-0.123994	0.116369	0.338998
pentadecanoate (15:0)	0.0821776	0.116669	0.339187
sphingomyelin (d18:1/18:1, d18:2/18:0)	-0.0241685	0.117482	0.340178
N-acetyl-aspartyl-glutamate (NAAG)	0.0873773	0.118126	0.341358
myristoyl dihydrosphingomyelin (d18:0/14:0)*	-0.0334602	0.118577	0.341976
1-stearoyl-GPC (18:0)	-0.0227574	0.119477	0.343883
1-stearoyl-2-oleoyl-GPS (18:0/18:1)	-0.0777404	0.120039	0.344675
glucuronide of C12H22O4 (1)*	-0.129229	0.120401	0.344675
N-acetylthreonine	-0.0301704	0.120645	0.344675
1-(1-enyl-oleoyl)-GPE (P-18:1)*	-0.0355832	0.120708	0.344675
X-12104	0.0534848	0.120982	0.344775
S-carboxyethylcysteine	-0.0750339	0.121241	0.344831
O-desmethyltramadol	0.0255915	0.121854	0.345894
2R,3R-dihydroxybutyrate	-0.0400599	0.122697	0.347485
21-hydroxypregnenolone disulfate	0.0735125	0.123193	0.347485
cyclo(leu-pro)	-0.0974762	0.1234	0.347485
gentisate	-0.123486	0.123584	0.347485
decadienedioic acid (C10:2-DC)**	-0.123595	0.123851	0.347485
1-palmitoyl-2-docosahexaenoyl-GPE (16:0/22:6)*	-0.0583254	0.123861	0.347485
3-aminoisobutyrate	-0.0516509	0.125222	0.350622
chenodeoxycholate	0.159483	0.126398	0.353228
isovalerate (i5:0)	-0.110283	0.127341	0.355175
X-26058	-0.156176	0.128562	0.357799
gamma-glutamylglutamate	-0.0424854	0.128874	0.357799
N-acetylarginine	-0.0445887	0.129026	0.357799
3-hydroxybutyrate (BHBA)	0.109479	0.129748	0.359111
X-12839	0.100108	0.130084	0.359219
X-25524	-0.143195	0.130286	0.359219
3-(3-hydroxyphenyl)propionate sulfate	-0.138774	0.131015	0.360542
S-methylcysteine	-0.0537702	0.132142	0.362949
pregnanolone/allopregnanolone sulfate	0.113698	0.132609	0.363037
retinol (Vitamin A)	-0.0300338	0.132677	0.363037
3-bromo-5-chloro-2,6-dihydroxybenzoic acid*	0.0541327	0.134395	0.366346
3-hydroxyoctanoylcarnitine (1)	-0.0586413	0.135448	0.368521
oleoyl-oleoyl-glycerol (18:1/18:1) [1]*	-0.0660397	0.135875	0.368987
1-linoleoyl-GPE (18:2)*	0.0448888	0.136826	0.370869
X-17367	0.119113	0.137287	0.371423
2-hydroxynervonate*	-0.0816417	0.137787	0.372076
X-13844	-0.127783	0.138494	0.372698
o-cresol sulfate	-0.132064	0.138534	0.372698
sphingomyelin (d17:1/16:0, d18:1/15:0, d16:1/17:0)*	-0.0259156	0.13894	0.373095
3-methylglutaconate	-0.047179	0.140512	0.375915
choline phosphate	-0.0334811	0.140909	0.37628
carotene diol (1)	-0.055795	0.141461	0.376614
glycochenodeoxycholate	-0.10705	0.141557	0.376614
X-11299	-0.143989	0.142164	0.377534
X-26107	-0.0461168	0.142467	0.377642
trans-4-hydroxyproline	0.0431984	0.143165	0.378796
O-desmethyltramadol glucuronide	0.0225688	0.143621	0.379306
5alpha-pregnan-3beta-ol,20-one sulfate	0.0942413	0.144783	0.381678
palmitoyl-oleoyl-glycerol (16:0/18:1) [1]*	-0.117384	0.14561	0.382459
tramadol	0.036697	0.146222	0.383368
sphingomyelin (d18:1/20:0, d16:1/22:0)*	-0.0200902	0.14749	0.38599
threonine	-0.0252655	0.147765	0.386009
phenyllactate (PLA)	-0.04757	0.1497	0.389725
tamsulosin	0.065292	0.149728	0.389725
X-18886	-0.0499017	0.150866	0.391979
alpha-ketoglutarate	-0.0443648	0.151885	0.393917
cholesterol	-0.028739	0.152576	0.394999
X-12701	0.140686	0.153122	0.395312
2-methoxyresorcinol sulfate	-0.154215	0.153268	0.395312
hippurate	-0.0677913	0.15379	0.395312
X-13695	-0.10741	0.153793	0.395312
uridine	-0.0266005	0.154468	0.396341
deoxycarnitine	-0.0260895	0.155206	0.39647
N-acetylisoleucine	-0.0609028	0.155232	0.39647
pregnenediol sulfate (C21H34O5S)*	0.0631538	0.155541	0.39647
3-hydroxydodecanedioate*	0.102328	0.155619	0.39647
Urolithin B glucuronide	0.113753	0.156067	0.396911
carboxyibuprofen glucuronide*	0.0668985	0.159873	0.403809
2-aminooctanoate	-0.0613096	0.159953	0.403809
13-HODE + 9-HODE	0.0602599	0.160091	0.403809
X-25343	-0.0531007	0.160408	0.403809
(16 or 17)-methylstearate (a19:0 or i19:0)	0.0615699	0.160477	0.403809
S-allylcysteine	-0.195314	0.160596	0.403809
adenosine	0.0660806	0.160863	0.403809
oleoyl-linoleoyl-glycerol (18:1/18:2) [1]	-0.0554842	0.161019	0.403809
X-18240	-0.148965	0.16197	0.405487
xanthosine	0.0500338	0.164299	0.410137
bilirubin degradation product, C17H20N2O5 (1)**	-0.0922548	0.165754	0.412164
3-indoleglyoxylic acid	-0.0562346	0.165807	0.412164
3-hydroxyhexanoylcarnitine (1)	-0.0441544	0.166066	0.412164
methyl glucopyranoside (alpha + beta)	-0.110283	0.169238	0.419315
3-methylcrotonylglycine	-0.0851155	0.171522	0.424246
palmitoylcarnitine (C16)	-0.0272182	0.17283	0.426187
X-24748	0.130732	0.172898	0.426187
X-26111	-0.127297	0.174775	0.430078
2-hydroxyfluorene sulfate	0.0967993	0.176216	0.432885
glycodeoxycholate glucuronide (1)	0.122623	0.177155	0.433978
dihydroferulic acid sulfate	-0.122197	0.177263	0.433978
2-hydroxy-3-methylvalerate	0.0663053	0.178604	0.43579
docosatrienoate (22:3n6)*	0.125029	0.178608	0.43579
ibuprofen acyl glucuronide	0.103007	0.178912	0.435795
N-acetyltryptophan	-0.0363516	0.180334	0.438519
sarcosine	0.0203037	0.181905	0.441594
uracil	-0.0554356	0.182881	0.443217
temazepam	0.029882	0.184145	0.444656
arachidonate (20:4n6)	0.0661144	0.184461	0.444656
X-25172	-0.0395453	0.184505	0.444656
oleoyl-oleoyl-glycerol (18:1/18:1) [2]*	-0.0600675	0.184708	0.444656
trigonelline (N'-methylnicotinate)	-0.0991715	0.18512	0.44488
X-11787	-0.0259994	0.185588	0.44488
(15:3)-anacardic acid	0.0855247	0.185786	0.44488
5alpha-pregnan-3beta,20beta-diol monosulfate (1)	0.0936907	0.186647	0.44488
tadalafil	0.024107	0.187078	0.44488
propionylcarnitine (C3)	-0.0378035	0.187297	0.44488
urea	-0.0306887	0.187352	0.44488
1-oleoyl-GPE (18:1)	0.0403019	0.187651	0.44488
1,2-dilinoleoyl-GPE (18:2/18:2)*	-0.096628	0.187852	0.44488
Fibrinopeptide A, des-ala(1)*	0.0889409	0.187886	0.44488
spermidine	0.071244	0.189247	0.447368
lithocholate sulfate (1)	-0.122845	0.190663	0.448958
palmitoyl ethanolamide	0.0317582	0.190854	0.448958
"docosapentaenoate (n3 DPA; 22:5n3)"	0.0690201	0.192246	0.451497
3-methylhistidine	-0.118567	0.194919	0.455806
N-methylhydroxyproline**	-0.142192	0.194999	0.455806
theobromine	-0.110739	0.195234	0.455806
cis-3,4-methyleneheptanoate	-0.10012	0.195346	0.455806
4-methylguaiacol sulfate	0.110192	0.196018	0.456559
hexadecadienoate (16:2n6)	0.0658802	0.196311	0.456559
glycine conjugate of C10H14O2 (1)*	-0.0882664	0.196843	0.456559
3-hydroxybutyroylglycine**	0.0656389	0.196934	0.456559
3-acetylphenol sulfate	-0.109709	0.19727	0.456602
X-11852	-0.169952	0.198527	0.458251
5,6-dihydrothymine	-0.0216799	0.199045	0.458251
X-21315	-0.0567328	0.199106	0.458251
X-17361	-0.108883	0.199401	0.458251
asparagine	-0.0172335	0.199571	0.458251
glycolithocholate	-0.129789	0.201283	0.461448
1-stearoyl-2-oleoyl-GPE (18:0/18:1)	-0.0500352	0.202203	0.462236
sphingomyelin (d18:2/16:0, d18:1/16:1)*	-0.0163501	0.202268	0.462236
X-21383	-0.0947561	0.203322	0.463202
daidzein sulfate (1)	-0.0463733	0.203333	0.463202
glycerol 3-phosphate	-0.0289642	0.204136	0.464121
Fibrinopeptide A, phosphono-ser(3)*	0.0521469	0.204381	0.464121
resveratrol disulfate (2)*	-0.107942	0.207387	0.470208
5-methyluridine (ribothymidine)	0.0264509	0.208385	0.471289
1-stearoyl-2-arachidonoyl-GPE (18:0/20:4)	-0.034536	0.208517	0.471289
X-13507	-0.0547902	0.210162	0.474262
bilirubin degradation product, C16H18N2O5 (3)**	-0.0642413	0.210562	0.474423
perindopril	0.0392278	0.210942	0.474537
X-23641	-0.104171	0.211438	0.474911
taurochenodeoxycholic acid 3-sulfate	-0.125598	0.212471	0.475712
histidine	-0.0152805	0.212563	0.475712
1-palmitoyl-GPE (16:0)	0.0246576	0.213182	0.475712
3-hydroxymyristate	0.0611154	0.213321	0.475712
X-24970	0.064695	0.213444	0.475712
tauroursodeoxycholic acid sulfate (1)	0.0497361	0.214031	0.476285
X-19299	0.138339	0.214954	0.476994
isovalerylglycine	-0.0497783	0.215473	0.476994
X-12753	-0.0871064	0.215545	0.476994
caprate (10:0)	0.0647046	0.215673	0.476994
8-methoxykynurenate	-0.0691637	0.216069	0.477139
12,13-DiHOME	0.0954705	0.216491	0.47734
valine	-0.0215128	0.216926	0.477568
succinoyltaurine	-0.0592626	0.21909	0.480505
4-methylbenzenesulfonate	0.0580047	0.219095	0.480505
taurocholate	-0.138443	0.21926	0.480505
estrone 3-sulfate	0.0705484	0.220629	0.482773
11-ketoetiocholanolone glucuronide	0.0772251	0.22164	0.484249
alpha-ketobutyrate	-0.101193	0.224263	0.489006
3-hydroxydecanoylcarnitine	-0.0508846	0.224495	0.489006
lidocaine	-0.027078	0.227351	0.494479
naringenin 7-glucuronide	0.0648643	0.228002	0.495148
branched-chain, straight-chain, or cyclopropyl 10:1 fatty acid (2)*	-0.0948037	0.229117	0.496822
5-hydroxy-2-methylpyridine sulfate	-0.166654	0.229715	0.497371
fructosyllysine	-0.0361837	0.230214	0.497704
erythritol	-0.0453804	0.231254	0.49914
1-(1-enyl-stearoyl)-GPE (P-18:0)*	-0.0263289	0.231688	0.49914
ethylmalonate	0.0399748	0.231917	0.49914
isobutyrylcarnitine (C4)	-0.049499	0.232624	0.499916
alpha-hydroxymetoprolol	0.0259337	0.233316	0.500657
tetrahydrocortisone glucuronide (5)	-0.0575802	0.234789	0.502882
bilirubin degradation product, C17H20N2O5 (2)**	-0.075566	0.235555	0.502882
alanine	-0.0173634	0.235803	0.502882
I-urobilinogen	0.0780403	0.236096	0.502882
methylnaphthyl sulfate (2)*	0.107282	0.237083	0.504239
palmitoyl sphingomyelin (d18:1/16:0)	-0.0122608	0.238004	0.504848
trans-2-hexenoylglycine	0.0923094	0.23807	0.504848
1-myristoyl-2-arachidonoyl-GPC (14:0/20:4)*	0.041376	0.239032	0.505462
X-12738	-0.14976	0.239176	0.505462
nonanoylcarnitine (C9)	0.0621626	0.23994	0.505462
17alpha-hydroxypregnanolone glucuronide	0.0666845	0.24009	0.505462
3-ethylcatechol sulfate (2)	-0.110785	0.240112	0.505462
3-hydroxyisobutyrate	0.0394542	0.24164	0.507938
palmitoyl-oleoyl-glycerol (16:0/18:1) [2]*	-0.0865645	0.244174	0.512516
losartan	-0.0702829	0.245107	0.513727
2-oleoylglycerol (18:1)	-0.129808	0.245579	0.513859
2-hydroxyhippurate (salicylurate)	-0.145564	0.246332	0.513859
X-15728	-0.101725	0.246349	0.513859
1-oleoyl-2-arachidonoyl-GPE (18:1/20:4)*	-0.0417633	0.246968	0.513893
X-19141	-0.0508908	0.248586	0.516514
androstenediol (3alpha, 17alpha) monosulfate (3)	0.0652823	0.249403	0.517465
fluconazole	-0.0194934	0.251246	0.520541
cis-3,4-methyleneheptanoylcarnitine	-0.0561817	0.25242	0.52217
bilirubin (E,Z or Z,E)*	-0.0407023	0.252886	0.52217
9-hydroxystearate	0.116677	0.253995	0.523229
mannose	0.0327239	0.25475	0.524037
X-18921	0.0787316	0.255397	0.524355
glucose	0.0203422	0.255632	0.524355
1,6-anhydroglucose	0.0930038	0.256548	0.525486
5-dodecenoylcarnitine (C12:1)	0.0688814	0.257615	0.526924
ethyl glucuronide	-0.128915	0.258056	0.527077
nervonoylcarnitine (C24:1)*	-0.0439074	0.259056	0.52756
X-25957	0.0562652	0.259128	0.52756
bilirubin degradation product, C16H18N2O5 (1)**	-0.0682587	0.25939	0.52756
galactonate	-0.112615	0.260233	0.528007
1-(1-enyl-palmitoyl)-2-palmitoyl-GPC (P-16:0/16:0)*	0.0207788	0.260342	0.528007
1-stearoyl-2-linoleoyl-GPE (18:0/18:2)*	-0.0394103	0.260972	0.528541
erucate (22:1n9)	0.0573016	0.262016	0.529601
N-methylproline	-0.114663	0.262229	0.529601
glycoursodeoxycholic acid sulfate (1)	0.124676	0.263977	0.532385
sphingomyelin (d18:1/20:2, d18:2/20:1, d16:1/22:2)*	-0.0272219	0.264972	0.533644
Fibrinopeptide B (1-13)**	0.0312682	0.265902	0.534771
N-acetylglycine	0.0392564	0.270027	0.542311
X-24953	0.111826	0.271313	0.544135
4-methylhexanoylglutamine	-0.0759301	0.272481	0.545718
oleoyl ethanolamide	0.041349	0.273259	0.546518
vanillic acid glycine	-0.0849947	0.274055	0.547352
X-24334	0.0486493	0.277368	0.552437
2-aminoadipate	0.06542	0.279937	0.556554
thioproline	0.0165674	0.28027	0.556554
o-hydroxyatorvastatin lactone	0.0251705	0.281028	0.556554
linoleoyl-linoleoyl-glycerol (18:2/18:2) [1]*	-0.0907958	0.281274	0.556554
pregnanediol-3-glucuronide	0.0699269	0.281365	0.556554
N-acetyl-1-methylhistidine*	-0.126971	0.284447	0.56188
glutarylcarnitine (C5-DC)	0.0317526	0.285707	0.563598
N-alpha-acetylornithine	-0.070487	0.28665	0.564424
N6-methyladenosine	-0.0497441	0.286909	0.564424
sphingomyelin (d18:1/22:1, d18:2/22:0, d16:1/24:1)*	-0.0134843	0.287527	0.56487
X-24475	-0.0882539	0.288003	0.565034
ceramide (d18:1/20:0, d16:1/22:0, d20:1/18:0)*	-0.0263206	0.28874	0.565205
bilirubin degradation product, C17H18N2O4 (2)**	-0.0409131	0.288874	0.565205
X-24518	-0.0698273	0.289567	0.565464
N-palmitoylglycine	0.0311688	0.289887	0.565464
citraconate/glutaconate	-0.0862359	0.290183	0.565464
indapamide	0.0231925	0.29141	0.56709
X-16938	0.052013	0.29185	0.567179
X-12851	0.136676	0.292818	0.568296
Empagliflozin	-0.015237	0.29377	0.569376
4-guanidinobutanoate	-0.0496899	0.295002	0.570813
glycocholate	-0.0794422	0.295874	0.570813
3-(3-amino-3-carboxypropyl)uridine*	-0.0313472	0.296016	0.570813
1,2-dipalmitoyl-GPE (16:0/16:0)*	-0.0546101	0.29618	0.570813
deoxycholic acid 12-sulfate*	0.104787	0.296546	0.570813
X-21258	-0.0923071	0.296886	0.570813
3-methyladipate	-0.0567382	0.297802	0.571659
1-cerotoyl-GPC (26:0)*	0.05714	0.298359	0.571659
X-24637	-0.0887738	0.298888	0.571659
levetiracetam	-0.00289504	0.299669	0.571659
X-17357	0.0361416	0.300143	0.571659
X-12729	-0.079149	0.300287	0.571659
taurohyocholate*	-0.0498934	0.301319	0.571659
3-indoxyl sulfate	-0.0388864	0.3014	0.571659
1-linoleoyl-2-arachidonoyl-GPE (18:2/20:4)*	-0.0657579	0.302341	0.571659
(2 or 3)-decenoate (10:1n7 or n8)	0.100448	0.303354	0.571659
5-hydroxy-6-methoxy duloxetine sulfate*	-0.00493409	0.303457	0.571659
amoxicillin	0.00825636	0.304157	0.571659
methyl indole-3-acetate	-0.0728652	0.304265	0.571659
methylsuccinoylcarnitine	-0.042719	0.304511	0.571659
homocitrulline	-0.0455958	0.304844	0.571659
stearoyl sphingomyelin (d18:1/18:0)	-0.016123	0.304963	0.571659
catechol sulfate	-0.043739	0.305009	0.571659
arachidoylcarnitine (C20)*	-0.0295412	0.305105	0.571659
N-acetylglutamate	-0.0340671	0.305461	0.571659
4-vinylphenol sulfate	-0.0605229	0.30598	0.571659
indole-3-carboxylate	0.0520978	0.30645	0.571659
X-23974	-0.054574	0.306589	0.571659
1-arachidonoyl-GPA (20:4)	0.0542511	0.306888	0.571659
N-palmitoyl-sphingosine (d18:1/16:0)	-0.0201057	0.307237	0.571659
isoleucylglycine	-0.0413472	0.309629	0.574648
X-24544	0.0503756	0.309747	0.574648
X-13688	-0.0439514	0.310039	0.574648
hexadecasphingosine (d16:1)*	0.0409549	0.312098	0.57682
2-hydroxyibuprofen	0.0637634	0.312252	0.57682
N-oleoyltaurine	0.0732621	0.312411	0.57682
glycosyl ceramide (d18:2/24:1, d18:1/24:2)*	0.028708	0.312901	0.576986
X-18899	-0.0423083	0.313972	0.578221
X-16649	-0.135654	0.317297	0.582856
hexadecenedioate (C16:1-DC)*	0.0360142	0.3179	0.58322
stearoyl ethanolamide	0.0258799	0.319382	0.584611
carotene diol (3)	0.0617214	0.319469	0.584611
1-oleoyl-2-docosahexaenoyl-GPC (18:1/22:6)*	-0.0175096	0.321622	0.587806
serine	-0.0146722	0.322908	0.588325
tetradecadienedioate (C14:2-DC)*	0.0560586	0.323029	0.588325
2-hydroxybehenate	-0.0289331	0.32313	0.588325
X-23678	-0.0637573	0.323635	0.588501
sebacate (C10-DC)	0.055412	0.327386	0.594572
X-17653	0.0374056	0.329211	0.597136
X-17325	0.0745199	0.331757	0.600754
sphingomyelin (d18:2/24:2)*	0.0193416	0.332456	0.600754
Fibrinopeptide A*	0.0423445	0.332885	0.600776
X-24576	0.0189681	0.334234	0.602007
oleoyl-linoleoyl-glycerol (18:1/18:2) [2]	-0.0387731	0.334583	0.602007
pelargonate (9:0)	-0.0246215	0.33482	0.602007
sphingomyelin (d18:1/22:2, d18:2/22:1, d16:1/24:2)*	-0.0179198	0.336755	0.604734
tetrahydrocortisol glucuronide	-0.0391261	0.338235	0.606636
X-23997	-0.0991325	0.339848	0.608124
tridecenedioate (C13:1-DC)*	-0.0387179	0.339909	0.608124
azelate (C9-DC)	-0.0402492	0.340463	0.608362
arachidonoyl ethanolamide	-0.0428225	0.342052	0.610444
deoxycholic acid glucuronide	-0.0751937	0.344413	0.612894
X-26097	-0.0263165	0.344611	0.612894
N-acetylglutamine	-0.0294307	0.344918	0.612894
N-acetyltheanine	-0.0716651	0.345394	0.612894
1-arachidonylglycerol (20:4)	-0.0700195	0.34555	0.612894
glucuronide of piperine metabolite C17H21NO3 (5)*	-0.0973905	0.346957	0.614132
2-acetamidophenol sulfate	-0.0828926	0.3471	0.614132
5alpha-androstan-3beta,17beta-diol disulfate	-0.0726803	0.348002	0.614797
3-methoxycatechol sulfate (1)	-0.077609	0.34863	0.614797
metoprolol	0.0228435	0.349093	0.614797
venlafaxine	0.0357859	0.349181	0.614797
perfluorohexanesulfonate (PFHxS)	0.0470456	0.349732	0.615016
malonate	-0.0695777	0.350516	0.615267
sphingomyelin (d18:2/18:1)*	-0.0166139	0.351094	0.615267
X-11470	-0.045488	0.351154	0.615267
X-12816	-0.145515	0.351892	0.615566
dexpanthenol	0.00235154	0.352179	0.615566
chiro-inositol	-0.128152	0.353075	0.615782
X-17354	-0.0964518	0.353156	0.615782
phytanate	-0.0526502	0.355576	0.619181
maleate	-0.052654	0.356333	0.619181
octadecenedioate (C18:1-DC)	0.0349491	0.356773	0.619181
sphingomyelin (d18:2/14:0, d18:1/14:1)*	-0.02154	0.356823	0.619181
N-acetylglucosamine/N-acetylgalactosamine	-0.0269365	0.358489	0.620661
N-(2-furoyl)glycine	-0.105236	0.358537	0.620661
7-alpha-hydroxy-3-oxo-4-cholestenoate (7-Hoca)	-0.0195817	0.361769	0.625505
caproate (6:0)	0.0351308	0.363017	0.62624
1-palmitoyl-2-stearoyl-GPC (16:0/18:0)	-0.0131106	0.363063	0.62624
N-acetylasparagine	-0.0464436	0.363906	0.626945
4-hydroxy-2-oxoglutaric acid	0.0903419	0.365588	0.628378
linoleoylcarnitine (C18:2)*	-0.0255404	0.36561	0.628378
glycochenodeoxycholate 3-sulfate	-0.0710233	0.368602	0.632767
2-linoleoylglycerol (18:2)	0.0679345	0.369591	0.63371
X-21788	0.0538539	0.370917	0.634775
pyruvate	-0.0315285	0.371524	0.634775
allantoin	-0.0182459	0.371608	0.634775
sphingomyelin (d17:1/14:0, d16:1/15:0)*	-0.0260249	0.371973	0.634775
X-24344	-0.0839863	0.373194	0.636106
1-methyl-5-imidazoleacetate	0.0771963	0.375852	0.63988
1-palmitoyl-2-linoleoyl-GPI (16:0/18:2)	0.0482929	0.376668	0.639947
ginkgolic acid C15:1	0.0845796	0.376779	0.639947
lanthionine	-0.0740272	0.378501	0.642116
1-oleoyl-2-docosahexaenoyl-GPE (18:1/22:6)*	-0.0675568	0.379909	0.642777
nebivolol	-0.0215816	0.379931	0.642777
ribitol	0.0160689	0.3806	0.642777
1-stearoyl-2-docosahexaenoyl-GPC (18:0/22:6)	-0.0195318	0.380921	0.642777
stearoyl-arachidonoyl-glycerol (18:0/20:4) [1]*	0.0544374	0.381473	0.642777
pimelate (C7-DC)	0.0553205	0.381942	0.642777
X-23782	-0.0375172	0.382457	0.642777
adenosine 5'-monophosphate (AMP)	0.0578067	0.383103	0.643113
N-stearoylserine*	-0.0416724	0.383954	0.643531
X-22509	-0.0845579	0.384527	0.643531
X-23644	-0.106908	0.384732	0.643531
iminodiacetate (IDA)	-0.0162788	0.385137	0.643531
(15:0)-anacardic acid	0.0364031	0.386217	0.643844
diazepam	0.0491187	0.387911	0.645921
sphinganine-1-phosphate	0.0190884	0.38881	0.646671
adenosine 3',5'-cyclic monophosphate (cAMP)	-0.0224823	0.389897	0.647104
resveratrol sulfate (1)*	0.0270378	0.389968	0.647104
lactosyl-N-nervonoyl-sphingosine (d18:1/24:1)*	0.0220489	0.392017	0.649757
X-23665	-0.0420986	0.394927	0.65378
salicylate	-0.105289	0.395351	0.65378
linolenoylcarnitine (C18:3)*	-0.0294824	0.395865	0.65388
X-12127	-0.0688538	0.397443	0.655106
branched chain 14:0 dicarboxylic acid**	-0.0622518	0.397881	0.655106
X-11795	-0.035465	0.398803	0.655106
4-ethyl-2-methoxyphenol sulfate	-0.0762669	0.39892	0.655106
N-stearoyltaurine	0.0421505	0.399268	0.655106
androstenediol (3beta,17beta) monosulfate (2)	0.0628847	0.402201	0.658154
3b-hydroxy-5-cholenoic acid	0.0418906	0.402826	0.658154
N-palmitoyl-sphingadienine (d18:2/16:0)*	-0.0362648	0.402894	0.658154
omeprazole	0.0872098	0.403017	0.658154
O-desmethylvenlafaxine	0.0236328	0.404872	0.659872
isoleucine	-0.0109075	0.405134	0.659872
X-26106	-0.0519364	0.405441	0.659872
1,2,3-benzenetriol sulfate (2)	0.122495	0.406159	0.660294
sulfate of piperine metabolite C18H21NO3 (3)*	-0.071506	0.408955	0.663344
4-vinylguaiacol sulfate	-0.0859583	0.409023	0.663344
glucuronide of piperine metabolite C17H21NO3 (4)*	-0.0992282	0.409415	0.663344
indolebutyrate	0.0443572	0.410728	0.663934
X-21312	-0.066715	0.411499	0.663934
4-hydroxyphenylacetoylcarnitine	-0.0495321	0.411621	0.663934
mead acid (20:3n9)	-0.0729201	0.412294	0.664109
X-24337	0.0282117	0.412848	0.664109
1-palmitoyl-2-oleoyl-GPI (16:0/18:1)*	0.0276853	0.4133	0.664109
N,N-dimethyl-5-aminovalerate	0.104772	0.413571	0.664109
gamma-CEHC glucuronide*	-0.038788	0.415332	0.665899
1-hydroxy-2-naphthalenecarboxylate	0.0704399	0.41561	0.665899
orotate	-0.0279451	0.416272	0.66622
adrenoylcarnitine (C22:4)*	-0.0352782	0.417317	0.666662
X-11979	-0.0298278	0.417473	0.666662
heptanoate (7:0)	0.0464166	0.418217	0.667111
lyxonate	-0.0409315	0.420738	0.669805
nonadecanoate (19:0)	0.0293418	0.420835	0.669805
suberate (C8-DC)	-0.0275642	0.421868	0.670428
X-21471	0.0470504	0.422986	0.670428
argininate*	-0.0324052	0.423325	0.670428
N,O-didesmethylvenlafaxine glucuronide	0.0163233	0.423551	0.670428
catechol glucuronide	-0.0618426	0.424669	0.671462
glucuronide of C10H18O2 (7)*	-0.108551	0.426523	0.672331
X-12718	0.0586808	0.426655	0.672331
S-1-pyrroline-5-carboxylate	-0.0297973	0.427084	0.672331
2-hydroxystearate	0.024028	0.427782	0.672696
bilirubin (E,E)*	-0.0354857	0.428533	0.673005
butyrate/isobutyrate (4:0)	0.0497161	0.428912	0.673005
1-(1-enyl-palmitoyl)-2-palmitoleoyl-GPC (P-16:0/16:1)*	0.0182813	0.429741	0.673572
metronidazole	-0.00327076	0.431224	0.675163
1-stearoyl-2-arachidonoyl-GPI (18:0/20:4)	-0.0140837	0.432824	0.675628
1-(1-enyl-palmitoyl)-2-linoleoyl-GPC (P-16:0/18:2)*	-0.0178563	0.432935	0.675628
1-palmitoleoyl-GPC (16:1)*	0.0192193	0.433271	0.675628
isoursodeoxycholate	0.0629975	0.434074	0.675628
X-22776	0.0356932	0.434177	0.675628
5alpha-pregnan-diol disulfate	0.0675228	0.434332	0.675628
glycosyl-N-palmitoyl-sphingosine (d18:1/16:0)	-0.0162986	0.436148	0.676356
X-12680	-0.0385589	0.436175	0.676356
3-hydroxypyridine sulfate	-0.0789843	0.436208	0.676356
N-acetylcitrulline	-0.0523438	0.437251	0.677247
X-12112	0.0683677	0.440347	0.681309
5-hydroxymethyl-2-furoylcarnitine*	-0.0701147	0.442501	0.683772
diacylglycerol (16:1/18:2 [2], 16:0/18:3 [1])*	0.071248	0.442887	0.683772
taurocholenate sulfate*	-0.03788	0.444491	0.684265
X-11315	-0.0345924	0.444508	0.684265
desmethylnaproxen sulfate	-0.0351813	0.44463	0.684265
myristoylcarnitine (C14)	-0.019958	0.447653	0.687109
N-formylphenylalanine	-0.0367372	0.447907	0.687109
X-21441	0.0514563	0.448448	0.687207
X-10458	-0.0379299	0.450035	0.688907
syringol sulfate	-0.0537749	0.45099	0.689056
decanoylcarnitine (C10)	0.0350841	0.451368	0.689056
N-formylanthranilic acid	-0.0345933	0.451566	0.689056
3-methyl catechol sulfate (2)	-0.0939317	0.452286	0.689425
X-11880	0.0299525	0.453688	0.690833
1-stearoyl-GPS (18:0)*	-0.0309851	0.454809	0.691809
glucuronide of piperine metabolite C17H21NO3 (3)*	-0.0786012	0.455778	0.692366
behenoyl sphingomyelin (d18:1/22:0)*	-0.0128409	0.457599	0.693857
N-ethylglycinexylidide	-0.00830778	0.458447	0.694413
3-hydroxypyridine glucuronide	-0.092132	0.459174	0.69465
tauroursodeoxycholate	0.053259	0.459567	0.69465
N-acetylglucosaminylasparagine	0.0174335	0.461011	0.695572
X-26158	0.0464156	0.461142	0.695572
anserine	0.0202738	0.463824	0.698323
1-palmitoyl-2-palmitoleoyl-GPC (16:0/16:1)*	0.0234437	0.464116	0.698323
metoprolol acid metabolite*	0.00767544	0.464419	0.698323
X-24757	0.0690585	0.466745	0.701091
maltose	-0.0587023	0.467848	0.702015
octanoylcarnitine (C8)	0.031829	0.469071	0.702575
1-palmitoyl-2-stearoyl-GPE (16:0/18:0)*	0.0525952	0.469195	0.702575
1-methylguanidine	-0.0477826	0.470557	0.70318
1-methyl-4-imidazoleacetate	0.0638957	0.470574	0.70318
5alpha-pregnan-3beta,20alpha-diol monosulfate (2)	0.049398	0.472418	0.704286
N6-methyllysine	0.043631	0.472575	0.704286
4-hydroxyphenylacetate	-0.0483762	0.47278	0.704286
oleoyl-arachidonoyl-glycerol (18:1/20:4) [2]*	0.0328408	0.473867	0.704813
1-arachidonoyl-GPC (20:4n6)*	0.0158579	0.474111	0.704813
behenoylcarnitine (C22)*	-0.0270145	0.479219	0.711196
cholate	0.0852614	0.480943	0.711196
1-palmitoyl-2-arachidonoyl-GPI (16:0/20:4)*	0.0191048	0.48106	0.711196
oleoyl-arachidonoyl-glycerol (18:1/20:4) [1]*	0.0287899	0.481279	0.711196
2-palmitoyl-GPC (16:0)*	0.0191309	0.481334	0.711196
1-(1-enyl-palmitoyl)-2-arachidonoyl-GPC (P-16:0/20:4)*	0.0140555	0.481364	0.711196
cotinine N-oxide	0.0305476	0.482869	0.712103
X-21840	-0.0585422	0.483595	0.712103
creatine	-0.028462	0.48383	0.712103
hydrochlorothiazide	-0.0618759	0.483954	0.712103
cinnamoylglycine	-0.0664174	0.485874	0.713581
N-stearoyl-sphingosine (d18:1/18:0)*	-0.0193318	0.489368	0.717873
6-bromotryptophan	-0.0178264	0.490066	0.71807
carotene diol (2)	-0.024585	0.490498	0.71807
vildagliptin	0.00384188	0.492128	0.719725
proline	-0.0143658	0.493227	0.7206
palmitoyl-linoleoyl-glycerol (16:0/18:2) [2]*	-0.0345115	0.493729	0.720605
N6,N6-dimethyllysine	0.0250078	0.494608	0.721157
X-24352	0.0480814	0.500365	0.727752
metformin	-0.11506	0.501001	0.727752
X-24811	0.0630856	0.501058	0.727752
ginkgolic acid C17:1	0.0331417	0.501204	0.727752
solanidine	0.0549094	0.501654	0.727752
X-18888	-0.062228	0.503505	0.728769
linoleoyl-docosahexaenoyl-glycerol (18:2/22:6) [2]*	-0.0674126	0.504005	0.728769
hydantoin-5-propionate	-0.0377165	0.504377	0.728769
1-palmitoleoyl-2-linolenoyl-GPC (16:1/18:3)*	0.0470215	0.506005	0.73039
1-palmitoyl-2-linoleoyl-GPE (16:0/18:2)	-0.0247132	0.506537	0.730426
myristoleoylcarnitine (C14:1)*	0.0288613	0.508489	0.731924
X-12730	-0.0770593	0.508591	0.731924
biliverdin	0.0245267	0.509777	0.7329
N2-acetyl,N6,N6-dimethyllysine	0.0542307	0.511101	0.733727
"docosahexaenoate (DHA; 22:6n3)"	0.036765	0.511606	0.733727
isoursodeoxycholate sulfate (1)	0.0483671	0.511879	0.733727
aspartate	-0.0188771	0.513112	0.734764
ibuprofen	0.0620754	0.514499	0.735773
andro steroid monosulfate C19H28O6S (1)*	-0.0448264	0.515106	0.735773
bilirubin (Z,Z)	-0.0181361	0.515347	0.735773
X-21364	0.0245567	0.517324	0.736153
carnitine	-0.0182291	0.517566	0.736153
gamma-CEHC	-0.0300605	0.518192	0.736153
hexanoylglutamine	0.0359361	0.518204	0.736153
X-21285	-0.040158	0.518361	0.736153
arginine	0.0168381	0.51925	0.736153
X-21339	-0.029482	0.519374	0.736153
X-23680	-0.0369896	0.51977	0.736153
4-ethylcatechol sulfate	-0.0544878	0.520208	0.736153
eicosenoylcarnitine (C20:1)*	-0.0169814	0.523107	0.738804
daidzein 7-O-glucuronide	-0.0142834	0.523266	0.738804
desmethylcitalopram*	0.0154479	0.523618	0.738804
2,2'-Methylenebis(6-tert-butyl-p-cresol)	0.0283916	0.526866	0.742132
1-palmitoyl-2-oleoyl-GPE (16:0/18:1)	-0.0227354	0.527853	0.742132
pristanate	-0.0481426	0.528036	0.742132
saccharin	0.0791987	0.530349	0.74348
X-12544	-0.0742111	0.530446	0.74348
tigloylglycine	0.0387423	0.53068	0.74348
lithocholic acid sulfate (2)	-0.0581535	0.531057	0.74348
2-methoxyhydroquinone sulfate (2)	-0.0480169	0.533433	0.746081
1-palmitoyl-2-oleoyl-GPC (16:0/18:1)	0.00754295	0.534373	0.746673
X-11478	0.0453707	0.536222	0.747254
benzoate	0.0229108	0.536533	0.747254
4-hydroxy duloxetine glucuronide*	-0.00120539	0.536762	0.747254
2-hydroxybutyrate/2-hydroxyisobutyrate	0.0188373	0.537356	0.747254
lamotrigine	-0.0047276	0.53738	0.747254
3-hydroxy-3-methylglutarate	-0.0244436	0.538152	0.747607
branched-chain, straight-chain, or cyclopropyl 10:1 fatty acid (1)*	0.0354569	0.539247	0.748406
dihomo-linoleoylcarnitine (C20:2)*	0.0177529	0.540616	0.749584
X-21467	0.0318158	0.541514	0.749726
X-12221	-0.0508944	0.541757	0.749726
X-16124	-0.114971	0.542846	0.750512
3-hydroxyhippurate	-0.0474174	0.544033	0.750562
clomipramine	0.00357699	0.544621	0.750562
1-myristoyl-2-palmitoyl-GPC (14:0/16:0)	0.0209841	0.544969	0.750562
X-22520	0.0580971	0.545464	0.750562
furaneol sulfate	-0.0458329	0.545965	0.750562
resveratrol sulfate (2)*	-0.00322945	0.546005	0.750562
1-palmitoyl-2-dihomo-linolenoyl-GPC (16:0/20:3n3 or 6)*	0.0069775	0.54916	0.75418
1-palmitoyl-2-arachidonoyl-GPE (16:0/20:4)*	-0.0179793	0.552433	0.757233
1,5-anhydroglucitol (1,5-AG)	0.0246232	0.553239	0.757617
etiocholanolone glucuronide	0.0459797	0.554728	0.758273
X-14082	-0.0517227	0.555057	0.758273
linoleoyl-arachidonoyl-glycerol (18:2/20:4) [2]*	0.0300408	0.555295	0.758273
1-arachidonoyl-GPI (20:4)*	-0.0181143	0.556997	0.759226
3beta-hydroxy-5-cholestenoate	0.0165289	0.557356	0.759226
2-methoxyhydroquinone sulfate (1)	0.0453425	0.558085	0.759226
X-15486	-0.0400951	0.558099	0.759226
glutamate	-0.0188497	0.559086	0.759851
1-palmitoyl-GPC (16:0)	-0.00698335	0.561125	0.761187
3beta,7alpha-dihydroxy-5-cholestenoate	0.0467899	0.563473	0.763654
2-naphthol sulfate	-0.0426182	0.565041	0.764602
X-24456	0.0225445	0.568087	0.764602
X-12740	0.0805345	0.568163	0.764602
naproxen	-0.0293348	0.568361	0.764602
3-hydroxyhexanoate	-0.0155568	0.568612	0.764602
3-(cystein-S-yl)acetaminophen*	-0.0375954	0.568649	0.764602
atenolol	-0.00207968	0.568944	0.764602
mirtazapine	0.0212346	0.571881	0.767206
X-24328	0.0276026	0.572425	0.767206
5-hydroxymethyl-2-furoic acid	-0.0473137	0.572478	0.767206
X-17343	-0.0568002	0.573545	0.767921
16a-hydroxy DHEA 3-sulfate	-0.0368545	0.575734	0.76953
N2-acetyllysine	-0.0360678	0.575814	0.76953
glycosyl-N-behenoyl-sphingosine (d18:1/22:0)*	-0.0301359	0.578063	0.771821
3-hydroxy-2-methylpyridine sulfate	-0.0714402	0.580004	0.772809
eicosenedioate (C20:1-DC)*	0.0318485	0.580366	0.772809
sphingomyelin (d18:1/20:1, d18:2/20:0)*	-0.00898832	0.580571	0.772809
quinine	-0.0446501	0.580946	0.772809
1-oleoyl-GPG (18:1)*	-0.0420303	0.582127	0.773438
3-hydroxyoleoylcarnitine	0.0215743	0.58301	0.773438
cis-4-decenoylcarnitine (C10:1)	0.0228164	0.583028	0.773438
glycosyl-N-behenoyl-sphingadienine (d18:2/22:0)*	0.0218892	0.584686	0.774924
beta-hydroxyisovaleroylcarnitine	-0.0135586	0.585854	0.775451
1-stearoyl-2-oleoyl-GPI (18:0/18:1)*	-0.017093	0.586159	0.775451
4-chlorobenzoic acid	0.0189823	0.588266	0.776813
X-12125	-0.021795	0.588977	0.777041
N-behenoyl-sphingadienine (d18:2/22:0)*	-0.0154737	0.589685	0.777263
glycosyl ceramide (d18:1/23:1, d17:1/24:1)*	0.0454367	0.591175	0.778516
acesulfame	-0.098911	0.592615	0.7797
branched-chain, straight-chain, or cyclopropyl 12:1 fatty acid*	0.0395583	0.594529	0.780801
1-(1-enyl-stearoyl)-2-arachidonoyl-GPE (P-18:0/20:4)*	0.0134153	0.594535	0.780801
valylglycine	-0.0265786	0.595384	0.781204
acetoacetate	0.0402364	0.596521	0.781985
1,2-dilinoleoyl-GPC (18:2/18:2)	-0.0126957	0.598375	0.783703
glucuronide of C10H18O2 (8)*	-0.0615323	0.599258	0.784146
cetirizine	0.0166473	0.601867	0.786847
valsartan	0.00611846	0.602842	0.787408
oxypurinol	0.036384	0.604989	0.788784
laurylcarnitine (C12)	0.0198329	0.607565	0.791426
sphinganine	-0.0137694	0.608631	0.791524
"eicosapentaenoate (EPA; 20:5n3)"	0.0286612	0.609038	0.791524
umbelliferone sulfate	-0.0611922	0.609565	0.791524
daidzein sulfate (2)	-0.0441788	0.609836	0.791524
verapamil	-0.00438689	0.613157	0.794735
ginkgolic acid C13:0	0.011645	0.614048	0.794735
olmesartan	-0.0275272	0.614425	0.794735
X-26109	-0.0417658	0.615224	0.794735
X-12844	0.0163253	0.615247	0.794735
xylose	0.0399158	0.615617	0.794735
X-11308	-0.0169548	0.619919	0.798858
methyl vanillate sulfate	-0.0344569	0.622008	0.800836
X-21607	-0.0250163	0.626586	0.80583
2-hydroxypalmitate	0.0131513	0.627005	0.80583
isoeugenol sulfate	0.0495365	0.629718	0.807832
X-22162	-0.0110627	0.630186	0.807832
sertraline	0.0105329	0.630244	0.807832
4-acetamidophenol	-0.0869927	0.631226	0.808373
rosuvastatin	-0.0024717	0.6346	0.811734
N-palmitoylserine	-0.0193258	0.634976	0.811734
glycodeoxycholate 3-sulfate	0.0394483	0.640512	0.816124
X-25520	0.0256793	0.640791	0.816124
glutamine	0.00428308	0.640938	0.816124
X-24309	0.0285321	0.640958	0.816124
X-17355	-0.0188961	0.64124	0.816124
deoxycholate	0.044501	0.642197	0.816621
sphingomyelin (d18:2/24:1, d18:1/24:2)*	0.00621261	0.64313	0.817086
1-(1-enyl-palmitoyl)-2-linoleoyl-GPE (P-16:0/18:2)*	-0.0118293	0.645236	0.819028
2,3-dihydroxypyridine	-0.0431408	0.645954	0.819028
acetylcarnitine (C2)	0.0104484	0.646362	0.819028
X-12818	-0.0386306	0.653132	0.82688
dexlansoprazole	-0.00677729	0.653931	0.827165
1-linoleoyl-2-linolenoyl-GPC (18:2/18:3)*	-0.0239264	0.654869	0.827626
9,10-DiHOME	0.0304343	0.656338	0.828031
1-(1-enyl-palmitoyl)-2-arachidonoyl-GPE (P-16:0/20:4)*	-0.0105425	0.657479	0.828745
1-palmitoyl-2-docosahexaenoyl-GPC (16:0/22:6)	-0.00666236	0.658695	0.828945
desmethylnaproxen	-0.00647786	0.658787	0.828945
X-13723	-0.0324852	0.661329	0.830582
montelukast	-0.00332766	0.661994	0.830582
propyl 4-hydroxybenzoate sulfate	0.052487	0.662392	0.830582
ethyl alpha-glucopyranoside	-0.05692	0.666101	0.833473
5-(galactosylhydroxy)-L-lysine	-0.0237876	0.666415	0.833473
1-myristoylglycerol (14:0)	-0.0274666	0.666432	0.833473
sphingomyelin (d18:1/24:1, d18:2/24:0)*	-0.00664482	0.668658	0.833942
X-24243	0.0286892	0.66919	0.833942
diclofenac	-0.0127122	0.669293	0.833942
2-oxoarginine*	-0.0161831	0.669452	0.833942
2-hydroxyadipate	0.0218598	0.670276	0.833942
octadecadienedioate (C18:2-DC)*	0.0206371	0.673123	0.836762
doxylamine	-0.00847542	0.674366	0.836956
4-hydroxychlorothalonil	0.015187	0.674964	0.836956
formiminoglutamate	-0.0176754	0.67502	0.836956
androsterone sulfate	0.0288771	0.675841	0.836974
5-hydroxyindole glucuronide	0.0219441	0.676196	0.836974
glutamine conjugate of C6H10O2 (1)*	-0.0200502	0.679749	0.84065
dihomo-linolenoylcarnitine (C20:3n3 or 6)*	-0.0134429	0.682051	0.842327
X-23787	-0.0312261	0.682273	0.842327
fumarate	0.0311638	0.684556	0.844423
taurodeoxycholate	0.0522246	0.687101	0.846838
glutamine_degradant*	0.0155801	0.688042	0.847273
hexanoylcarnitine (C6)	0.0140119	0.689078	0.847824
heneicosapentaenoate (21:5n3)	-0.0340291	0.690455	0.848795
cortolone glucuronide (1)	-0.0137211	0.691525	0.849069
taurodeoxycholic acid 3-sulfate	0.046083	0.691856	0.849069
hydroxypalmitoyl sphingomyelin (d18:1/16:0(OH))**	-0.00829273	0.693255	0.849806
glutamine conjugate of C7H12O2*	-0.0333338	0.69374	0.849806
3-methyl catechol sulfate (1)	-0.0367864	0.694224	0.849806
N-acetyl-beta-alanine	0.00854037	0.695735	0.850101
glycodeoxycholate	-0.044532	0.696649	0.850101
3-hydroxyquinine	-0.0197931	0.696663	0.850101
3-methylglutarate/2-methylglutarate	0.030679	0.696823	0.850101
1-stearoyl-GPG (18:0)	-0.0154339	0.697451	0.850147
ezetimibe glucuronide*	0.0110383	0.698712	0.850965
leucylalanine	-0.025136	0.700612	0.852559
X-25519	-0.0148611	0.701569	0.853003
X-17353	-0.0224051	0.703691	0.854117
N-octanoylglycine	0.0234572	0.705668	0.854117
atorvastatin (lipitor)	-0.00986629	0.70591	0.854117
alpha-hydroxyisovalerate	0.0132076	0.705993	0.854117
Glimepiride	0.00694615	0.706561	0.854117
1-lignoceroyl-GPC (24:0)	-0.00875392	0.706631	0.854117
1-linoleoyl-GPG (18:2)*	0.0126868	0.707869	0.854898
X-17348	-0.0612829	0.70898	0.854914
dodecadienoate (12:2)*	-0.0192609	0.709069	0.854914
1-linolenoyl-GPC (18:3)*	0.0116762	0.712633	0.858493
(R)-3-hydroxybutyrylcarnitine	0.0245889	0.713365	0.858659
beta-hydroxyisovalerate	0.0189519	0.714686	0.85953
cis-3,4-methyleneheptanoylglycine	-0.0264124	0.715427	0.859704
X-25267	0.0185932	0.716786	0.86062
S-adenosylhomocysteine (SAH)	-0.0159269	0.718678	0.862174
5alpha-pregnan-3beta,20alpha-diol disulfate	0.0249477	0.719611	0.862576
5-oxoproline	-0.00789608	0.720898	0.863273
glucuronate	-0.0201477	0.72139	0.863273
palmitoleoyl-arachidonoyl-glycerol (16:1/20:4) [2]*	0.032311	0.722412	0.863779
1-stearoyl-GPE (18:0)	0.00705288	0.723374	0.864214
hexanoylglycine	0.0286922	0.725396	0.865195
1-linoleoyl-GPA (18:2)*	0.0168667	0.728286	0.867867
caffeic acid sulfate	-0.0473569	0.729787	0.867867
oleoylcarnitine (C18:1)	-0.00843133	0.730044	0.867867
quinate	-0.0357214	0.73144	0.868811
X-13007	-0.0226307	0.735788	0.871499
7-dehydrocholesterol	0.028669	0.736	0.871499
dihydrocaffeate sulfate (2)	-0.0312827	0.736121	0.871499
pregabalin	-0.00571162	0.740214	0.875626
2-ethylphenylsulfate	0.0298281	0.741075	0.875927
malate	-0.00684523	0.741741	0.875996
furosemide	0.0174916	0.742611	0.876306
eugenol sulfate	-0.0375067	0.744386	0.877682
N-acetyltaurine	-0.0109221	0.746351	0.878104
1-palmitoylglycerol (16:0)	0.0215181	0.746571	0.878104
cotinine	0.04905	0.748138	0.87923
1-(1-enyl-palmitoyl)-2-oleoyl-GPC (P-16:0/18:1)*	0.00662437	0.752423	0.883546
3-ethylcatechol sulfate (1)	-0.0316389	0.75333	0.883891
sphingosine	-0.00961761	0.754452	0.884488
X-21628	-0.00335879	0.755864	0.885424
undecanedioate (C11-DC)	0.0122406	0.757659	0.886241
glycocholenate sulfate*	-0.0107343	0.757791	0.886241
1-stearoyl-2-linoleoyl-GPI (18:0/18:2)	0.00786814	0.759393	0.887395
atorvastatin lactone	0.00672519	0.76317	0.889882
X-21796	0.00828774	0.763874	0.889882
2-oxindole-3-acetate	0.0199587	0.764149	0.889882
N-acetyl-2-aminoadipate	0.0159577	0.764607	0.889882
ceramide (d16:1/24:1, d18:1/22:1)*	0.0159268	0.765588	0.890305
salicyluric glucuronide*	-0.0415757	0.766843	0.891046
pregnenediol disulfate (C21H34O8S2)*	0.0155524	0.768002	0.891674
4-methylcatechol sulfate	0.0164507	0.769668	0.892171
4-vinylcatechol sulfate	-0.0324233	0.770713	0.892666
X-12456	-0.0220821	0.774016	0.895383
pyrraline	0.0174199	0.774301	0.895383
hydroxybupropion	0.00046493	0.778051	0.898374
2,3-dihydroxy-2-methylbutyrate	-0.0191935	0.778511	0.898374
X-17162	-0.0134314	0.778757	0.898374
X-11378	0.0109915	0.781749	0.900932
dodecenedioate (C12:1-DC)*	-0.0133467	0.782224	0.900932
X-23666	-0.0131742	0.783615	0.901814
N-oleoylserine	0.00828345	0.784914	0.902589
N-palmitoyltaurine	0.0150946	0.787867	0.905262
dimethylglycine	-0.00639645	0.789601	0.905328
4-acetamidophenylglucuronide	-0.0522199	0.789861	0.905328
biotin	-0.00386029	0.790207	0.905328
pipecolate	-0.0101337	0.790516	0.905328
1-oleoyl-GPC (18:1)	0.00420347	0.791063	0.905328
glycosyl-N-stearoyl-sphingosine (d18:1/18:0)	0.00596648	0.791923	0.905593
linoleoyl ethanolamide	0.0142617	0.792673	0.905677
3-hydroxylaurate	0.0144916	0.793252	0.905677
1,2-dipalmitoyl-GPC (16:0/16:0)	0.00313537	0.79438	0.906247
oxindolylalanine	0.00910944	0.796653	0.90645
imidazole lactate	-0.00740074	0.796918	0.90645
2-stearoyl-GPE (18:0)*	0.0075119	0.796967	0.90645
X-23655	-0.0302501	0.797129	0.90645
5alpha-androstan-3alpha,17beta-diol monosulfate (2)	0.0189972	0.798759	0.90645
1-palmitoyl-GPA (16:0)	0.0115477	0.799668	0.90645
pyridoxine (Vitamin B6)	0.00851389	0.79993	0.90645
ferulic acid 4-sulfate	-0.0228693	0.799967	0.90645
1-(1-enyl-palmitoyl)-2-oleoyl-GPE (P-16:0/18:1)*	-0.00535195	0.800215	0.90645
3-hydroxyadipate	-0.0208766	0.802534	0.90765
X-26054	0.0109564	0.803818	0.90839
phenylpyruvate	-0.00823015	0.805467	0.909515
pregnenetriol disulfate*	0.0127832	0.806075	0.909515
palmitoleoylcarnitine (C16:1)*	0.00734824	0.809419	0.912574
X-21470	-0.0177141	0.81059	0.91318
quetiapine	-0.00379237	0.811969	0.914019
X-24546	-0.0184459	0.814338	0.914161
sitagliptin	0.00339556	0.814782	0.914161
glycosyl ceramide (d16:1/24:1, d18:1/22:1)*	0.0186403	0.814987	0.914161
1-stearoyl-2-oleoyl-GPC (18:0/18:1)	-0.00401486	0.815238	0.914161
beta-cryptoxanthin	-0.0149684	0.815264	0.914161
O-acetylhomoserine	-0.0162131	0.816906	0.914673
X-17398	0.0115981	0.817383	0.914673
ectoine	-0.0200624	0.817624	0.914673
4-hydroxyphenylpyruvate	0.0145295	0.820542	0.915805
allopurinol	-0.00240813	0.821095	0.915805
N-desalkylquetiapine*	-0.0019134	0.823363	0.916941
citalopram N-oxide*	0.00456782	0.823466	0.916941
X-21442	-0.0313135	0.824648	0.917548
N-methylpipecolate	-0.0120798	0.827073	0.918821
glucuronide of C10H18O2 (1)*	0.0240645	0.827284	0.918821
glycosyl ceramide (d18:1/20:0, d16:1/22:0)*	-0.0052491	0.827703	0.918821
X-17438	0.0124909	0.82904	0.919084
1-palmitoyl-2-arachidonoyl-GPC (16:0/20:4n6)	0.00263252	0.830185	0.919084
lactose	-0.0223741	0.830253	0.919084
5alpha-androstan-3alpha,17alpha-diol monosulfate	0.0144793	0.831318	0.919084
X-12714	0.0169095	0.831764	0.919084
diphenhydramine	0.00128655	0.84156	0.928548
Gliclazide	-0.000920669	0.842187	0.928548
3-hydroxy-2-ethylpropionate	0.00787627	0.842261	0.928548
3-(4-hydroxyphenyl)propionate	-0.0139181	0.84348	0.928646
X-21353	-0.00964646	0.844551	0.928646
torasemide	0.00273347	0.844639	0.928646
X-12407	-0.023118	0.844926	0.928646
N4-acetylcytidine	-0.00553118	0.845883	0.92899
lactosyl-N-behenoyl-sphingosine (d18:1/22:0)*	0.0044957	0.8505	0.93153
arachidonoylcarnitine (C20:4)	-0.00669388	0.85078	0.93153
dimethyl sulfone	0.00974479	0.852211	0.932388
1-stearoyl-2-arachidonoyl-GPC (18:0/20:4)	-0.00235726	0.85352	0.933113
3-hydroxystearate	0.00840113	0.855215	0.934258
X-21752	-0.0201397	0.856376	0.93464
2-hydroxyacetaminophen sulfate*	-0.0331488	0.856861	0.93464
2-methoxyacetaminophen glucuronide*	0.0163604	0.858895	0.93504
palmitoyl-arachidonoyl-glycerol (16:0/20:4) [1]*	-0.0195483	0.859869	0.93504
citalopram propionate*	-0.00659142	0.860206	0.93504
X-21286	-0.0090995	0.860353	0.93504
1-(1-enyl-palmitoyl)-GPC (P-16:0)*	0.00391336	0.860636	0.93504
lactate	0.00438048	0.861345	0.93504
4-acetamidobenzoate	-0.00700106	0.861767	0.93504
3-(N-acetyl-L-cystein-S-yl) acetaminophen	0.0189632	0.862477	0.935107
N2-acetyl,N6-methyllysine	0.0177842	0.86386	0.93577
X-13684	-0.0147725	0.864832	0.93577
glycocholate sulfate	0.00214101	0.86512	0.93577
trazadone	-0.00391598	0.865685	0.93577
X-25805	-0.0120371	0.868845	0.937996
mianserine	-0.0003785	0.869325	0.937996
donepezil	0.000617069	0.870356	0.937996
linoleoyl-linolenoyl-glycerol (18:2/18:3) [2]*	-0.0146111	0.871973	0.937996
vanillic alcohol sulfate	0.0165288	0.874	0.937996
methylsuccinate	0.0111804	0.875039	0.937996
X-21319	-0.0107359	0.875061	0.937996
androstenediol (3beta,17beta) disulfate (2)	0.00710788	0.87518	0.937996
zolpidem	-0.00756402	0.875388	0.937996
trans-urocanate	-0.00669518	0.875937	0.937996
X-12216	0.0115588	0.877836	0.937996
o-hydroxyatorvastatin	0.00517214	0.877867	0.937996
linoleoyl-linoleoyl-glycerol (18:2/18:2) [2]*	-0.01419	0.878074	0.937996
sphingosine 1-phosphate	-0.00262207	0.878151	0.937996
11beta-hydroxyandrosterone glucuronide	0.00816761	0.880921	0.939384
X-12411	-0.00692319	0.882008	0.939384
X-25279	-0.0160749	0.882056	0.939384
allopurinol riboside	0.00522632	0.883666	0.940087
X-17010	-0.00526218	0.88402	0.940087
X-21803	-0.0168812	0.886468	0.941831
sphingadienine	-0.0113637	0.888193	0.941886
1-(1-enyl-stearoyl)-2-oleoyl-GPE (P-18:0/18:1)	-0.00348822	0.888724	0.941886
palmitoyl-docosahexaenoyl-glycerol (16:0/22:6) [1]*	0.0129162	0.888979	0.941886
rivaroxaban	0.00499537	0.890705	0.943022
candesartan	0.00837169	0.891852	0.943269
1-linoleoyl-GPC (18:2)	-0.00263341	0.892246	0.943269
3-(3-hydroxyphenyl)propionate	0.0144243	0.896257	0.945194
arabinose	0.0101343	0.896518	0.945194
cholesterol sulfate	-0.0027147	0.897731	0.945194
solifenacin	-0.00410246	0.897913	0.945194
4-oxo-retinoic acid	-0.00416693	0.898581	0.945194
pantoprazole	0.00984406	0.899655	0.945194
4-cholesten-3-one	0.00518159	0.899884	0.945194
X-23583	0.011819	0.900581	0.945194
ceramide (d18:1/14:0, d16:1/16:0)*	0.00670119	0.900622	0.945194
carboxyibuprofen	-0.0056691	0.903145	0.946326
ursodeoxycholate	0.0155756	0.903541	0.946326
cholic acid glucuronide	-0.0106278	0.903669	0.946326
X-25503	-0.0115713	0.905077	0.947112
ceramide (d18:2/24:1, d18:1/24:2)*	-0.00281536	0.90652	0.947588
5alpha-androstan-3beta,17alpha-diol disulfate	-0.0115921	0.907114	0.947588
hydroxycotinine	0.0101131	0.907503	0.947588
X-12007	-0.00951541	0.912794	0.952423
De(carboxymethoxy) cetirizine acetic acid	0.00355562	0.915538	0.954098
glycosyl-N-tricosanoyl-sphingadienine (d18:2/23:0)*	-0.00491796	0.915722	0.954098
4-acetaminophen sulfate	-0.0180902	0.920076	0.957576
3-hydroxysebacate	0.00666286	0.920389	0.957576
caprylate (8:0)	-0.00444456	0.926604	0.962415
octadecanedioylcarnitine (C18-DC)*	-0.00304116	0.927115	0.962415
N-stearoyl-sphingadienine (d18:2/18:0)*	-0.00367078	0.92776	0.962415
1-palmitoleoyl-2-linoleoyl-GPC (16:1/18:2)*	0.00542221	0.928377	0.962415
palmitoyl-linoleoyl-glycerol (16:0/18:2) [1]*	-0.00588304	0.929651	0.963043
X-19438	0.00479886	0.931104	0.963856
11beta-hydroxyetiocholanolone glucuronide*	-0.00618218	0.932624	0.964635
anastrozole	-0.000110147	0.933194	0.964635
X-11632	0.00342963	0.935679	0.966511
daidzein	0.00162565	0.940211	0.970298
X-19183	0.00823689	0.940691	0.970298
3-(methylthio)acetaminophen sulfate*	-0.00960225	0.943253	0.972245
octadecenedioylcarnitine (C18:1-DC)*	0.00248724	0.945196	0.972738
genistein sulfate*	-0.00606472	0.945687	0.972738
2-methoxyacetaminophen sulfate*	0.00835971	0.945755	0.972738
phosphate	-0.000765518	0.946783	0.973101
1-linoleoyl-GPI (18:2)*	0.00224196	0.948146	0.97356
X-23780	-0.0046697	0.948685	0.97356
1-palmitoyl-GPG (16:0)*	-0.00152472	0.949751	0.97356
glycohyocholate	0.00523784	0.950282	0.97356
glycine	-0.00107408	0.950774	0.97356
glycoursodeoxycholate	0.00503182	0.95128	0.97356
tauro-beta-muricholate	0.00393779	0.956612	0.978322
eicosanedioate (C20-DC)	-0.00169782	0.957534	0.978571
4-hydroxyhippurate	0.00249467	0.960498	0.980159
dihydroferulate	0.00499372	0.960658	0.980159
X-13728	-0.00553733	0.961127	0.980159
(2,4 or 2,5)-dimethylphenol sulfate	-0.00500891	0.961831	0.980184
glutamine conjugate of C6H10O2 (2)*	-0.00246754	0.965807	0.982847
1-(1-enyl-stearoyl)-2-linoleoyl-GPE (P-18:0/18:2)*	-0.00104567	0.967417	0.983628
X-22834	-0.0037633	0.967939	0.983628
resveratrol glucuronide (2)*	0.000207995	0.969156	0.984171
X-07765	0.00378908	0.971493	0.985464
palmitoyl-sphingosine-phosphoethanolamine (d18:1/16:0)	0.000566705	0.97196	0.985464
X-25217	-0.00346871	0.972479	0.985464
X-16935	0.0022933	0.973357	0.985661
(S)-3-hydroxybutyrylcarnitine	0.00152052	0.976438	0.988087
citalopram/escitalopram	0.00137483	0.978918	0.989567
perfluorooctanesulfonate (PFOS)	-0.00122222	0.979733	0.989567
2-hydroxyarachidate*	-0.00119673	0.979959	0.989567
guanidinoacetate	-0.000497697	0.983024	0.991938
X-11444	-0.000775659	0.984737	0.992306
X-24947	-0.00132602	0.986201	0.993088
cysteine-glutathione disulfide	0.00101546	0.986929	0.993127
gabapentin	0.000345015	0.989002	0.99452
X-24736	0.000989772	0.990584	0.995416
alpha-CEHC sulfate	-0.000749452	0.991668	0.995811
palmitoyl-arachidonoyl-glycerol (16:0/20:4) [2]*	-0.000702449	0.993736	0.997176
glycosyl-N-nervonoyl-sphingosine (d18:1/24:1)*	0.000765609	0.994976	0.997176
resveratrol disulfate (1)*	0.000386859	0.995101	0.997176
ascorbic acid 2-sulfate	-0.000511661	0.996013	0.997396
3-hydroxydecanoate	6.24545e-05	0.998862	0.999556
