# Supplementary material for: Comprehensive blood metabolomics profiling of Parkinson’s disease reveals coordinated alterations in xanthine metabolism
Source: NPJ Parkinsons Dis. 2024 Mar 19;10:68. doi: 10.1038/s41531-024-00671-9 (PMC10951366; doi:10.1038/s41531-024-00671-9)
Supplement: Supplementary file 6 — Supplementary Table 7 [file 41531_2024_671_MOESM6_ESM.xlsx]

## Sheet: Sheet1
Suppl. Table 7: Complete ranking table of metabolites in terms of differential abundance between treated Parkinson's disease patients and controls in the cohort (adjusted for age, sex and dopaminergic treatment effects; logFC = log fold change between de novo Parkinson's disease and controls; P.Value = nominal p-value score; adj.P.Val = p-value adjusted for multiple hypothesis testing using the B…
Metabolite	logFC	P.Value	adj.P.Val
vanillylmandelate (VMA)	-0.186206	2.25952e-11	1.12123e-08
X-13553	-0.220508	2.33267e-11	1.12123e-08
X-23636	0.120416	1.97793e-09	7.13044e-07
kynurenine	-0.125126	5.39021e-08	1.55454e-05
2,3-dihydroxy-5-methylthio-4-pentenoate (DMTPA)*	-0.0971963	9.46014e-08	2.27359e-05
2-O-methylascorbic acid	-0.158811	3.37069e-07	5.78517e-05
X-24307	0.263307	3.61072e-07	5.78517e-05
X-12713	-0.271692	4.74157e-07	6.83734e-05
X-16580	-0.182099	6.03133e-07	7.90653e-05
X-24556	-0.209336	8.12449e-07	9.17234e-05
X-24306	0.230002	1.0215e-06	0.000105214
5-methylthioribose**	-0.294234	1.59292e-06	0.000145033
isocitric lactone	0.527031	2.15742e-06	0.00017734
2S,3R-dihydroxybutyrate	-0.143846	4.1522e-06	0.00031513
O-sulfo-L-tyrosine	-0.102013	5.64666e-06	0.000387737
X-12100	-0.0810547	7.63031e-06	0.000500132
X-15503	-0.134829	1.57356e-05	0.000945449
ceramide (d18:1/17:0, d17:1/18:0)*	-0.214673	1.93254e-05	0.00111469
N-acetyl-2-aminooctanoate*	-0.192602	2.67417e-05	0.00145811
3-carboxy-4-methyl-5-pentyl-2-furanpropionate (3-CMPFP)**	-0.137076	2.73017e-05	0.00145811
aconitate [cis or trans]	-0.0741559	2.89059e-05	0.00148865
1-ribosyl-imidazoleacetate*	-0.180912	3.15151e-05	0.00152139
X-21736	-0.226976	3.27872e-05	0.00152139
3-decenoylcarnitine	-0.351316	3.37364e-05	0.00152139
X-25810	-0.215792	3.37618e-05	0.00152139
N6-carboxymethyllysine	0.457999	3.50427e-05	0.00153126
X-21829	-0.183108	3.88341e-05	0.00159997
EDTA	0.0468237	4.14447e-05	0.00166009
methionine sulfone	-0.136768	4.58922e-05	0.00178856
cysteine sulfinic acid	-0.130263	4.80588e-05	0.00182371
N1-Methyl-2-pyridone-5-carboxamide	-0.16971	4.95379e-05	0.00183163
4-imidazoleacetate	-0.325447	6.61452e-05	0.00238454
dimethylarginine (SDMA + ADMA)	-0.0448209	6.79613e-05	0.00239025
palmitoleoyl-linoleoyl-glycerol (16:1/18:2) [1]*	-0.319323	7.09008e-05	0.00243426
gamma-glutamylvaline	-0.10185	7.40236e-05	0.00248237
X-24418	0.25853	7.95561e-05	0.00260727
sulfate*	-0.0713533	0.000101003	0.00323657
X-16397	-0.252719	0.000109681	0.00343827
ornithine	-0.0820267	0.000118473	0.00363485
1-methylhistidine	-0.121679	0.00013506	0.00397462
oleoylcholine	-0.282898	0.000147589	0.00425647
5-methylthioadenosine (MTA)	-0.0935199	0.000176337	0.00498584
docosahexaenoylcholine	-0.281332	0.000194092	0.00538233
X-12101	-0.138868	0.000207653	0.00564972
X-12707	-0.184452	0.000229292	0.00609744
X-18922	-0.14494	0.000241241	0.00615425
palmitoylcholine	-0.275836	0.000243821	0.00615425
picolinoylglycine	-0.133936	0.000251025	0.00615425
stearoylcholine*	-0.311794	0.000262204	0.00625179
linoleoylcholine*	-0.287784	0.000264465	0.00625179
dihomo-linolenoyl-choline	-0.304565	0.000285512	0.00664046
X-12798	-0.261748	0.000294638	0.00674394
X-11849	-0.510346	0.000308646	0.00695418
choline	-0.0532966	0.000324368	0.00717073
urate	-0.0671197	0.000328203	0.00717073
glycosyl-N-(2-hydroxynervonoyl)-sphingosine (d18:1/24:1(2OH))*	-0.147905	0.000339989	0.00731738
3-(4-hydroxyphenyl)lactate	-0.0982715	0.000369537	0.00772278
gamma-glutamylisoleucine*	-0.0930365	0.000468671	0.00965461
benzoylcarnitine*	-0.215061	0.000502647	0.0102087
pantothenate	-0.0909877	0.000516221	0.0103038
3-carboxy-4-methyl-5-propyl-2-furanpropanoate (CMPF)	-0.218544	0.000521619	0.0103038
docosahexaenoylcarnitine (C22:6)*	-0.181693	0.000533565	0.0103973
X-24812	-0.159113	0.000599673	0.0115297
ximenoylcarnitine (C26:1)*	-0.0845845	0.000621069	0.011784
X-13431	-0.165804	0.000667702	0.0125042
3,5-dichloro-2,6-dihydroxybenzoic acid	0.113199	0.000688103	0.0127211
X-17346	-0.197655	0.000745194	0.0134191
N-acetylalliin	-0.399609	0.00075378	0.0134191
N-formylmethionine	-0.059112	0.000784856	0.013802
guanidinosuccinate	-0.29932	0.000823948	0.0143149
3-hydroxyphenylacetoylglutamine	-0.245145	0.000859728	0.0147587
2-piperidinone	0.285887	0.00091101	0.0152753
X-25371	-0.0957636	0.00108405	0.0177557
arachidonoylcholine	-0.239463	0.00109814	0.0177557
N-acetylkynurenine (2)	-0.213805	0.0011205	0.0177557
isovalerate (i5:0)	-0.259311	0.00127868	0.0198264
X-17654	0.167535	0.00169431	0.0249305
X-25419	-0.250941	0.00171727	0.0250029
2'-O-methylcytidine	-0.0998019	0.0017339	0.0250029
4-acetylphenol sulfate	-0.24217	0.0017935	0.0256062
X-13658	-0.336194	0.00188355	0.0264635
3-ureidopropionate	-0.080356	0.00189025	0.0264635
X-17365	-0.255191	0.00192774	0.0267289
adenine	-0.0583649	0.00200655	0.0275566
pimeloylcarnitine/3-methyladipoylcarnitine (C7-DC)	-0.182927	0.00227846	0.0309082
phenol sulfate	-0.15791	0.0023353	0.0309082
X-13866	-0.181127	0.00234716	0.0309082
tiglylcarnitine (C5:1-DC)	-0.107504	0.00235196	0.0309082
gamma-glutamylleucine	-0.0757985	0.0023792	0.0309082
eicosapentaenoylcholine	-0.262619	0.00242476	0.0312188
mannonate*	-0.0710752	0.00246031	0.0313962
X-12261	0.385472	0.00250472	0.0314219
leucylhydroxyproline*	0.189053	0.0025059	0.0314219
laurate (12:0)	0.164502	0.00277302	0.0344714
ethyl beta-glucopyranoside	-0.278889	0.00308532	0.0377238
X-12013	0.427816	0.00308697	0.0377238
X-21830	0.265797	0.0032528	0.0394163
X-21845	-0.315105	0.00338533	0.0405885
2,4-di-tert-butylphenol	0.0748734	0.00340583	0.0405885
tartarate	-0.364602	0.00385123	0.0451889
GlcNAc sulfate conjugate of C21H34O2 steroid**	0.225095	0.00416093	0.0477315
N-stearoyl-sphinganine (d18:0/18:0)*	-0.160656	0.00416508	0.0477315
alliin	-0.384933	0.00417072	0.0477315
cysteinylglycine disulfide*	-0.0525568	0.00427618	0.0483993
N2,N5-diacetylornithine	-0.146973	0.00433578	0.0483993
tetradecanedioate (C14-DC)	0.154475	0.0043517	0.0483993
alpha-ketoglutaramate*	-0.0619631	0.00436332	0.0483993
X-11847	-0.438542	0.00480843	0.0525987
X-17335	-0.124261	0.00481486	0.0525987
gamma-glutamyl-alpha-lysine	-0.0654084	0.00486942	0.0526933
1,3-dimethylurate	-0.27513	0.00510111	0.0542313
X-11850	0.435879	0.00511474	0.0542313
beta-citrylglutamate	-0.0889361	0.00518115	0.0545018
N-acetylphenylalanine	-0.0830929	0.00521585	0.0545018
1-methylurate	-0.257435	0.00549557	0.0570116
undecenoylcarnitine (C11:1)	-0.102811	0.00557743	0.0573486
X-17690	-0.335786	0.00560759	0.0573486
1,3,7-trimethylurate	-0.298682	0.00571827	0.0580686
tartronate (hydroxymalonate)	-0.148268	0.0059832	0.0603341
cys-gly, oxidized	-0.0941086	0.00607911	0.0608756
gamma-glutamyltryptophan	-0.0811719	0.00615275	0.061188
dihydroorotate	-0.0983318	0.00623591	0.0615903
gamma-glutamylphenylalanine	-0.0582799	0.00630305	0.0618299
16-hydroxypalmitate	0.100896	0.00640616	0.0618973
(15:2)-anacardic acid	0.188905	0.00648195	0.0618973
methionine	-0.0491037	0.00652455	0.0618973
thymol sulfate	-0.345993	0.00713237	0.0672214
hydroquinone beta-D-glucopyranoside	-0.171659	0.00723386	0.0677352
1,7-dimethylurate	-0.227624	0.00730821	0.0679899
isobutyrylglycine	-0.207756	0.00747566	0.0691019
taurine	-0.0548434	0.00759195	0.0694361
lysine	-0.0302318	0.00780889	0.0701867
X-12830	-0.314871	0.00783638	0.0701867
X-23587	-0.233309	0.00836217	0.0736691
arachidonoyl ethanolamide	-0.130963	0.00839	0.0736691
dodecanedioate (C12-DC)	0.136961	0.00842954	0.0736691
N-acetyl-3-methylhistidine*	-0.217829	0.00858585	0.0745831
X-24669	0.155318	0.00874323	0.0751547
2,6-dihydroxybenzoic acid	-0.146744	0.00880171	0.0751547
X-24473	-0.198877	0.00882427	0.0751547
N-carbamoylalanine	-0.145762	0.00886013	0.0751547
X-15461	-0.12711	0.00895949	0.0755532
1-oleoylglycerol (18:1)	-0.138616	0.00911593	0.0763865
phenol glucuronide	-0.226726	0.00917073	0.0763865
4-hydroxyphenylacetate	-0.191938	0.00924554	0.0763865
3-hydroxyoctanoylcarnitine (2)	-0.105806	0.00942431	0.0767789
X-25271	-0.398026	0.00952992	0.0772031
stearoylcarnitine (C18)	-0.062479	0.00960842	0.0773446
cyclo(gly-pro)	-0.147332	0.00969634	0.0773446
N6-acetyllysine	-0.0476242	0.00976194	0.0773446
1-methylnicotinamide	-0.117572	0.0098963	0.0775569
gamma-glutamylmethionine	-0.0771442	0.0100167	0.0780764
N-palmitoyl-sphinganine (d18:0/16:0)	-0.0834225	0.0108143	0.082948
enterolactone sulfate	-0.238697	0.0113181	0.0863527
uracil	-0.116471	0.011667	0.0879841
hypoxanthine	0.336103	0.0118223	0.0879841
X-21310	-0.146283	0.011865	0.0879841
X-24970	0.1447	0.0118872	0.0879841
theophylline	-0.23388	0.011898	0.0879841
X-25948	-0.120472	0.0119787	0.0881287
arabitol/xylitol	-0.0591959	0.0121291	0.0886236
1-palmitoleoylglycerol (16:1)*	-0.246814	0.0121688	0.0886236
X-12847	-0.263126	0.0128773	0.0931361
thyroxine	0.0461422	0.0131033	0.0931361
X-12111	-0.26093	0.0131516	0.0931361
5-acetylamino-6-amino-3-methyluracil	-0.242389	0.0131522	0.0931361
X-11843	0.404751	0.0131872	0.0931361
alpha-tocopherol	-0.0395628	0.0132369	0.0931361
betaine	-0.0494368	0.0132406	0.0931361
taurochenodeoxycholate	-0.229179	0.0134372	0.093653
glutarate (C5-DC)	0.18176	0.0135089	0.093653
1-arachidonoyl-GPE (20:4n6)*	0.0542951	0.0144248	0.0990677
2-ketocaprylate	-0.107447	0.0144273	0.0990677
paraxanthine	-0.247732	0.0146078	0.0996066
7-hydroxyindole sulfate	0.145264	0.014644	0.0996066
indolelactate	-0.0568951	0.0150551	0.101188
margaroylcarnitine (C17)*	-0.0690958	0.0151186	0.101188
levulinate (4-oxovalerate)	-0.144619	0.0151486	0.101188
stachydrine	-0.285481	0.0151571	0.101188
decadienedioic acid (C10:2-DC)**	-0.214937	0.015332	0.101461
glycochenodeoxycholate glucuronide (1)	0.201829	0.0153411	0.101461
X-17655	-0.365273	0.0154091	0.101461
X-24949	-0.149448	0.0157317	0.103114
X-18345	-0.151046	0.0159822	0.104282
sphingomyelin (d18:1/25:0, d19:0/24:1, d20:1/23:0, d19:1/24:0)*	-0.0753068	0.016435	0.106754
lignoceroylcarnitine (C24)*	-0.0619193	0.0165156	0.106796
X-24747	0.231047	0.0166669	0.107293
1-methyl-5-imidazolelactate	-0.174091	0.016889	0.107864
X-25417	-0.330747	0.0173341	0.108906
2-isopropylmalate	-0.23194	0.0173573	0.108906
glyco-beta-muricholate**	0.271063	0.0173706	0.108906
adrenate (22:4n6)	0.117387	0.0174525	0.108946
nicotinamide	-0.101593	0.0177354	0.110235
4-methylnonanoylcarnitine	-0.222178	0.0182533	0.112967
2,3-dihydroxyisovalerate	-0.218573	0.0186399	0.114867
X-21742	-0.340018	0.0193517	0.118745
X-14904	-0.178697	0.0195759	0.119479
1-methylxanthine	-0.233691	0.019637	0.119479
hexadecanedioate (C16-DC)	0.110362	0.019979	0.121049
docosapentaenoylcarnitine (C22:5n3)*	-0.119562	0.0202564	0.122216
citrate	0.0233394	0.0204213	0.122698
X-17676	-0.103904	0.0214686	0.127355
octadecanedioate (C18-DC)	0.0936274	0.0215497	0.127355
2-hydroxyphenylacetate	0.181471	0.0216429	0.127384
cytosine	-0.16489	0.0225213	0.132015
X-21807	-0.198198	0.0227468	0.132797
3-methoxycatechol sulfate (2)	-0.183433	0.0231811	0.134787
X-24588	-0.0686179	0.0235489	0.13583
adipate (C6-DC)	-0.245911	0.0240143	0.137781
X-11381	-0.0709918	0.0241167	0.137781
N-acetyl-S-allyl-L-cysteine	-0.155665	0.0241737	0.137781
X-23654	-0.0541988	0.0243028	0.137971
phenylacetylcarnitine	0.161221	0.0244743	0.1384
3-phenylpropionate (hydrocinnamate)	-0.211885	0.0248513	0.139983
X-21821	-0.17102	0.0250569	0.140592
N-acetylvaline	-0.0476848	0.0252998	0.141404
1-linoleoylglycerol (18:2)	-0.112524	0.0257626	0.142964
cysteinylglycine	-0.0768369	0.0257771	0.142964
citrulline	-0.0556148	0.0259561	0.143349
1-linoleoyl-GPE (18:2)*	0.0740784	0.0260453	0.143349
N-acetylhistidine	-0.0664654	0.0265649	0.145112
5-dodecenoate (12:1n7)	0.132854	0.0265669	0.145112
2-methylbutyrylcarnitine (C5)	-0.076737	0.0269077	0.146418
glycerophosphorylcholine (GPC)	-0.0497022	0.0273763	0.147804
X-26062	-0.337747	0.0274114	0.147804
(12 or 13)-methylmyristate (a15:0 or i15:0)	0.222736	0.0274699	0.147804
corticosterone	0.158711	0.0280254	0.150094
X-25172	-0.0721158	0.0281036	0.150094
7-methylxanthine	-0.185417	0.0285469	0.151757
piperine	-0.254853	0.0287079	0.151757
X-25265	-0.0743257	0.0288262	0.151757
X-18240	-0.255383	0.0288359	0.151757
1-stearoyl-GPI (18:0)	-0.0688084	0.0291312	0.152754
N-palmitoyl-heptadecasphingosine (d17:1/16:0)*	-0.0695265	0.0293888	0.153546
2-hydroxyphytanate*	-0.104071	0.0306113	0.158782
X-12753	-0.165206	0.0308699	0.15955
N,N,N-trimethyl-alanylproline betaine (TMAP)	-0.0390694	0.0310864	0.160017
2-aminoadipate	0.142407	0.0311821	0.160017
N-methyltaurine	-0.243677	0.0315905	0.161537
hydroquinone sulfate	-0.148845	0.0320207	0.162429
2-hydroxyoctanoate	-0.112039	0.0323337	0.162429
N-acetylisoleucine	-0.100534	0.0323454	0.162429
N-acetylglutamate	-0.0788149	0.0323597	0.162429
3-hydroxyhexanoylcarnitine (1)	-0.0748524	0.0324407	0.162429
N-acetylleucine	-0.0615264	0.0329706	0.164511
caffeine	-0.251656	0.033356	0.16575
2-hydroxysebacate	-0.0952845	0.0334488	0.16575
celecoxib	-0.0343986	0.0336599	0.166225
3-bromo-5-chloro-2,6-dihydroxybenzoic acid*	0.0839806	0.0341334	0.167988
X-12718	0.17271	0.034301	0.168041
myristate (14:0)	0.146006	0.0345753	0.168041
phenyllactate (PLA)	-0.0764257	0.0346205	0.168041
adenosine	0.109873	0.0347112	0.168041
1-stearoyl-2-docosahexaenoyl-GPE (18:0/22:6)*	-0.0861609	0.0347269	0.168041
adrenoylcarnitine (C22:4)*	-0.100448	0.0349433	0.168402
gamma-glutamylthreonine	-0.0453025	0.035035	0.168402
dihomo-linoleate (20:2n6)	0.120058	0.0360098	0.172338
glycerate	-0.0487339	0.036093	0.172338
1-myristoyl-2-arachidonoyl-GPC (14:0/20:4)*	0.0807053	0.0362424	0.17248
X-12812	-0.198292	0.0366161	0.173686
X-16087	-0.154908	0.0369975	0.17492
gamma-glutamylcitrulline*	-0.088301	0.0376168	0.177005
X-12026	-0.079321	0.0376929	0.177005
N,N-dimethylalanine	0.121403	0.0382184	0.178353
theanine	-0.587581	0.0388568	0.180534
docosatrienoate (22:3n3)	0.229241	0.0389362	0.180534
tetrahydrocortisol glucuronide	-0.0930718	0.0391122	0.180768
N-methylhydroxyproline**	-0.250435	0.0396545	0.182689
4-allylphenol sulfate	-0.170261	0.0403063	0.185101
N-carbamoylvaline	-0.113065	0.0406386	0.185578
syringol sulfate	-0.156658	0.0406676	0.185578
X-17686	-0.183273	0.0409451	0.186201
isovalerylcarnitine (C5)	-0.0814728	0.0411814	0.186201
X-18886	-0.0778688	0.0413205	0.186201
phosphoethanolamine	-0.0579268	0.0415961	0.186554
taurolithocholate 3-sulfate	-0.191408	0.0417347	0.186554
leucine	-0.031655	0.041787	0.186554
1H-indole-7-acetic acid	-0.143213	0.041945	0.186681
myo-inositol	-0.10188	0.042419	0.187468
ascorbic acid 3-sulfate*	-0.0868636	0.0424747	0.187468
stearidonate (18:4n3)	0.13397	0.0425118	0.187468
4-acetylcatechol sulfate (1)	-0.192083	0.0426579	0.187539
4-hydroxycoumarin	-0.19999	0.0436674	0.190813
cytidine	-0.169626	0.0443805	0.192883
uridine	-0.0414357	0.0444086	0.192883
3,7-dimethylurate	-0.170013	0.0445942	0.193108
X-26107	-0.0698241	0.0452514	0.194865
X-21383	-0.163302	0.0452704	0.194865
creatinine	-0.0228051	0.0456831	0.196055
androsterone glucuronide	-0.158944	0.0458187	0.196055
tetrahydrocortisone glucuronide (5)	-0.1067	0.0460851	0.19641
methionine sulfoxide	-0.0541723	0.0461741	0.19641
X-21815	-0.238123	0.0466608	0.197176
guaiacol sulfate	-0.116876	0.04671	0.197176
2'-O-methyluridine	-0.068501	0.0467643	0.197176
X-24541	-0.150736	0.0483565	0.202704
3-hydroxyoctanoate	-0.0881198	0.0489357	0.20358
X-24728	-0.0740247	0.0490193	0.20358
glutamate, gamma-methyl ester	-0.181614	0.0491341	0.20358
2-hydroxynervonate*	-0.119885	0.0492693	0.20358
gamma-tocopherol/beta-tocopherol	-0.0796473	0.0493294	0.20358
sulfate of piperine metabolite C16H19NO3 (3)*	-0.191637	0.0494482	0.20358
phenylalanine	-0.0232149	0.0495539	0.20358
X-12193	-0.129744	0.0498411	0.204179
2-aminoheptanoate	-0.0718628	0.0505496	0.206494
heme	0.109767	0.0514107	0.208852
alpha-ketoglutarate	-0.065631	0.0514163	0.208852
glycocholate glucuronide (1)	0.157699	0.0518098	0.209859
X-12822	-0.0849127	0.0521993	0.210651
N,N,N-trimethyl-5-aminovalerate	-0.0645154	0.0522975	0.210651
eicosenoate (20:1)	0.121649	0.0529715	0.21218
2-hydroxyglutarate	-0.0554376	0.0534182	0.213377
beta-alanine	-0.0613364	0.053674	0.213806
X-17367	0.171803	0.0538959	0.214099
3-methylxanthine	-0.156139	0.0540693	0.214198
N6,N6,N6-trimethyllysine	-0.0620605	0.0557737	0.219742
X-13846	-0.179478	0.0562544	0.219893
X-11858	-0.297178	0.0562662	0.219893
N-acetylproline	-0.0774341	0.0562695	0.219893
tadalafil	0.0393615	0.0566298	0.220665
4-methylhexanoylglutamine	-0.144573	0.056773	0.220665
palmitoloelycholine	-0.157597	0.0571132	0.22139
palmitoyl-oleoyl-glycerol (16:0/18:1) [1]*	-0.168637	0.05737	0.221789
trimethylamine N-oxide	-0.108097	0.0576791	0.222389
4-allylcatechol sulfate	-0.18054	0.0580126	0.223078
taurochenodeoxycholic acid 3-sulfate	-0.210624	0.0583783	0.223887
X-18901	-0.114021	0.0591466	0.226232
levulinoylcarnitine	-0.169144	0.0595596	0.227141
(15:3)-anacardic acid	0.136376	0.0596993	0.227141
gamma-CEHC glucuronide*	-0.097671	0.0613432	0.232057
X-23739	-0.0428871	0.0638467	0.239135
S-methylmethionine	-0.221221	0.0660725	0.24683
cis-3,4-methyleneheptanoate	-0.157666	0.066329	0.247148
X-24241	-0.0684649	0.0667759	0.247603
X-21842	-0.165463	0.0667944	0.247603
3-hydroxyoctanoylcarnitine (1)	-0.0797812	0.0670615	0.247938
palmitoylcarnitine (C16)	-0.0406008	0.0672287	0.247938
sphingomyelin (d18:1/19:0, d19:1/18:0)*	-0.0443959	0.0674036	0.247949
metabolonic lactone sulfate	-0.116914	0.0675865	0.247989
N-acetylcarnosine	-0.0910767	0.0678993	0.248505
N-acetyltryptophan	-0.0540406	0.0681563	0.248814
tricosanoyl sphingomyelin (d18:1/23:0)*	-0.036945	0.0698938	0.254512
hyocholate	0.18317	0.0708265	0.257259
"linolenate [alpha or gamma; (18:3n3 or 6)]"	0.137934	0.0715993	0.258821
glycodeoxycholate glucuronide (1)	0.180016	0.071695	0.258821
10-undecenoate (11:1n1)	-0.0700992	0.071795	0.258821
X-17328	-0.183997	0.0724441	0.25992
X-24757	0.187847	0.0724604	0.25992
7-methylurate	-0.1733	0.0730185	0.260522
X-12306	-0.166826	0.0732832	0.260522
S-methylcysteine sulfoxide	-0.0975959	0.0732958	0.260522
glycochenodeoxycholate	-0.144357	0.0733509	0.260522
sulfate of piperine metabolite C16H19NO3 (2)*	-0.167338	0.0735424	0.260561
pentose acid*	-0.147543	0.0739201	0.261257
X-11470	-0.0947087	0.0752459	0.264735
3-aminoisobutyrate	-0.0664166	0.0753448	0.264735
1-(1-enyl-oleoyl)-GPE (P-18:1)*	-0.0450886	0.075455	0.264735
1-palmitoyl-GPE (16:0)	0.0384191	0.0765168	0.267809
X-24295	-0.0805652	0.077697	0.271281
taurocholate	-0.218423	0.0779438	0.271485
5alpha-androstan-3alpha,17beta-diol 17-glucuronide	-0.111385	0.0789504	0.274329
succinoyltaurine	-0.0930667	0.0792519	0.274714
2-palmitoleoyl-GPC (16:1)*	0.243541	0.0805212	0.278252
glutamine conjugate of C6H10O2 (1)*	-0.0920279	0.0806585	0.278252
sphingomyelin (d17:2/16:0, d18:2/15:0)*	-0.0477219	0.0810367	0.27889
X-26119	0.0975347	0.0817638	0.280411
tyramine O-sulfate	0.178673	0.0818675	0.280411
"docosapentaenoate (n6 DPA; 22:5n6)"	0.104889	0.0821684	0.28066
gamma-glutamyl-2-aminobutyrate	-0.0924021	0.0823296	0.28066
hypotaurine	0.082834	0.0826322	0.280935
gamma-glutamylhistidine	-0.0370245	0.0828158	0.280935
picolinate	-0.0708993	0.0830382	0.280935
glucuronide of C14H26O4 (1)*	-0.145793	0.0831895	0.280935
sphingomyelin (d18:2/21:0, d16:2/23:0)*	-0.0426967	0.0850171	0.286436
palmitate (16:0)	0.0875413	0.0865267	0.289493
X-12701	0.185899	0.0867316	0.289507
2-oleoylglycerol (18:1)	-0.210553	0.087103	0.290075
3-methylglutaconate	-0.05994	0.0888953	0.294683
X-12283	-0.128109	0.0896187	0.2964
X-12127	-0.151675	0.0902573	0.297828
10-heptadecenoate (17:1n7)	0.11444	0.09196	0.302754
lithocholate	-0.125096	0.0924338	0.302931
linoleoyl-docosahexaenoyl-glycerol (18:2/22:6) [1]*	-0.194908	0.0929042	0.303723
5-hydroxyindole sulfate	-0.116794	0.0933898	0.303723
homostachydrine*	-0.0860639	0.0934601	0.303723
X-25420	-0.0869814	0.093676	0.303723
X-17325	0.14269	0.0937287	0.303723
sphingomyelin (d18:1/21:0, d17:1/22:0, d16:1/23:0)*	-0.0389181	0.0941045	0.304257
X-21285	-0.114148	0.0957758	0.308895
X-25937	-0.144534	0.0959675	0.308895
glycerol 3-phosphate	-0.0412806	0.0965725	0.310151
retinal	0.0833836	0.0973228	0.311866
ibuprofen acyl glucuronide	0.140097	0.100716	0.321519
S-methylcysteine	-0.0650104	0.100814	0.321519
X-14939	-0.0971821	0.101019	0.321519
N-desmethyl tramadol	0.0619412	0.101227	0.321519
eicosenoylcarnitine (C20:1)*	-0.0479093	0.102536	0.32496
gamma-glutamylalanine	-0.081267	0.10313	0.326125
cyclo(leu-pro)	-0.113203	0.103707	0.327232
O-desmethyltramadol	0.0301815	0.10398	0.327232
alprazolam	0.0370859	0.104161	0.327232
malate	-0.0365191	0.104984	0.32846
3-methylglutarylcarnitine (2)	-0.0914682	0.105007	0.32846
S-allylcysteine	-0.248386	0.106221	0.33154
palmitoyl dihydrosphingomyelin (d18:0/16:0)*	-0.028794	0.106619	0.331873
X-12729	-0.134993	0.106789	0.331873
Urolithin B glucuronide	0.142166	0.107526	0.333207
X-12104	0.0613509	0.10768	0.333207
X-17685	-0.152435	0.108107	0.333814
X-25454	0.104946	0.109088	0.33612
X-15245	-0.220777	0.109427	0.336446
X-21470	-0.13014	0.109995	0.337475
docosadioate (C22-DC)	0.0760238	0.111375	0.340984
quinine	-0.138195	0.112802	0.344621
3-(3-amino-3-carboxypropyl)uridine*	-0.0524063	0.114223	0.348223
chenodeoxycholate	0.182819	0.114596	0.348324
5-oxoproline	-0.0384712	0.114739	0.348324
N-methylproline	-0.178347	0.115758	0.350678
X-17765	-0.137331	0.116563	0.351071
X-23662	0.221391	0.116615	0.351071
L-urobilin	0.18249	0.116946	0.351326
tramadol	0.0445351	0.117261	0.351538
N-acetyl-aspartyl-glutamate (NAAG)	0.0960404	0.118308	0.353944
Fibrinopeptide A, des-ala(1)*	0.11562	0.118755	0.354542
fructose	-0.0739643	0.119091	0.354812
aspartate	-0.0492383	0.120912	0.359494
X-11787	-0.0333057	0.121278	0.359842
1-oleoyl-GPE (18:1)	0.0519111	0.122303	0.36213
X-18913	-0.0771105	0.122631	0.36213
thioproline	0.0259307	0.122974	0.36213
2'-deoxyuridine	0.0740419	0.123054	0.36213
oleoyl-oleoyl-glycerol (18:1/18:1) [1]*	-0.0748718	0.12459	0.365905
X-21733	-0.120543	0.124902	0.366073
tetradecadienoate (14:2)*	0.109829	0.12562	0.366928
carboxyibuprofen glucuronide*	0.0804021	0.125702	0.366928
3-phosphoglycerate	0.0676265	0.126908	0.369229
10-nonadecenoate (19:1n9)	0.0895652	0.129656	0.37526
1-dihomo-linolenylglycerol (20:3)	-0.153797	0.129924	0.37526
1-oleoyl-2-linoleoyl-GPE (18:1/18:2)*	-0.078445	0.130616	0.37526
resveratrol disulfate (2)*	-0.142684	0.130629	0.37526
X-17351	-0.103802	0.1309	0.37526
X-10458	-0.0842728	0.131605	0.37526
3-(3-hydroxyphenyl)propionate sulfate	-0.15347	0.13172	0.37526
linoleoylcarnitine (C18:2)*	-0.0469567	0.131824	0.37526
bilirubin degradation product, C16H18N2O5 (4)**	-0.093013	0.132604	0.37526
dihomo-linolenate (20:3n3 or n6)	0.0789457	0.132718	0.37526
deoxycarnitine	-0.0308163	0.132761	0.37526
ethyl glucuronide	-0.18613	0.132799	0.37526
N-delta-acetylornithine	-0.0749219	0.13328	0.37526
2-hydroxydecanoate	-0.0648142	0.133433	0.37526
2-methoxyresorcinol sulfate	-0.179401	0.133501	0.37526
methyl glucopyranoside (alpha + beta)	-0.132998	0.134092	0.376189
1-stearoyl-2-oleoyl-GPS (18:0/18:1)	-0.0831586	0.13454	0.376713
2-hydroxyfluorene sulfate	0.117427	0.13666	0.381906
cortolone glucuronide (1)	-0.0570243	0.137099	0.382391
valine	-0.0287447	0.137977	0.383396
6-hydroxyindole sulfate	-0.0763734	0.138183	0.383396
X-26108	-0.0451978	0.138733	0.383396
dibutyl sulfosuccinate	0.0355421	0.138788	0.383396
N-acetylthreonine	-0.0316172	0.139378	0.383556
margarate (17:0)	0.0768275	0.139741	0.383822
choline phosphate	-0.0366347	0.14019	0.384324
3-acetylphenol sulfate	-0.139081	0.141659	0.387613
orotate	-0.0546407	0.142079	0.387651
4-hydroxyphenylpyruvate	0.103341	0.14221	0.387651
theobromine	-0.137882	0.142933	0.388885
oleoyl-oleoyl-glycerol (18:1/18:1) [2]*	-0.0725281	0.144119	0.39081
O-desmethyltramadol glucuronide	0.0250719	0.144467	0.39081
arachidate (20:0)	0.0509956	0.144543	0.39081
alanine	-0.0233807	0.144724	0.39081
X-12849	-0.210846	0.14557	0.392358
X-24571	-0.168642	0.14859	0.399752
losartan	-0.0954259	0.14959	0.401346
oxalate (ethanedioate)	-0.0518435	0.149739	0.401346
X-17348	-0.25891	0.150372	0.402294
1-(1-enyl-palmitoyl)-2-palmitoyl-GPC (P-16:0/16:0)*	0.0289847	0.151454	0.404438
N-acetylarginine	-0.0462601	0.151966	0.405018
X-13684	-0.139296	0.152404	0.405018
carotene diol (3)	0.0981316	0.152514	0.405018
amoxicillin	0.0129824	0.153169	0.405265
glycolithocholate sulfate*	-0.11051	0.154386	0.407739
3-hydroxydecanoylcarnitine	-0.0660148	0.154833	0.407842
glycerol	0.0519324	0.154991	0.407842
1-(1-enyl-palmitoyl)-GPE (P-16:0)*	-0.0294781	0.156091	0.409988
glucose	0.0279188	0.15843	0.415375
N-acetyl-1-methylhistidine*	-0.184524	0.158815	0.415628
2-hydroxyhippurate (salicylurate)	-0.191613	0.160507	0.419295
malonate	-0.114921	0.162317	0.423257
oleoylcarnitine (C18:1)	-0.037529	0.163167	0.424706
1-linolenoyl-GPC (18:3)*	0.0485873	0.163802	0.424955
cerotoylcarnitine (C26)*	-0.0376292	0.163935	0.424955
succinylcarnitine (C4-DC)	-0.0680889	0.164147	0.424955
glutamine conjugate of C7H12O2*	-0.1285	0.165269	0.426015
X-13695	-0.115584	0.165557	0.426015
resveratrol sulfate (1)*	0.0490371	0.165821	0.426015
isoeugenol sulfate	0.156084	0.165959	0.426015
pregnenolone sulfate	0.077513	0.166159	0.426015
threonine	-0.0267343	0.166329	0.426015
4-hydroxyphenylacetoylcarnitine	-0.0917765	0.167193	0.427057
X-21339	-0.0697985	0.167636	0.427057
cis-3,4-methyleneheptanoylcarnitine	-0.0749473	0.167742	0.427057
palmitoyl-oleoyl-glycerol (16:0/18:1) [2]*	-0.112594	0.167921	0.427057
gamma-glutamylglutamate	-0.0414914	0.170347	0.432466
7-alpha-hydroxy-3-oxo-4-cholestenoate (7-Hoca)	-0.0322057	0.172459	0.437057
1-cerotoyl-GPC (26:0)*	0.0823597	0.172946	0.437523
perfluorooctanoate (PFOA)	-0.0669012	0.174432	0.44051
glycosyl ceramide (d18:2/24:1, d18:1/24:2)*	0.041617	0.176885	0.445826
sphingomyelin (d18:1/17:0, d17:1/18:0, d19:1/16:0)	-0.0258017	0.177156	0.445826
X-17361	-0.125869	0.17809	0.446879
sphingomyelin (d18:1/14:0, d16:1/16:0)*	-0.0232129	0.178278	0.446879
gamma-glutamylglycine	-0.0324425	0.1786	0.446879
cis-4-decenoate (10:1n6)*	0.10848	0.17963	0.446879
X-12125	-0.0583102	0.179651	0.446879
sphingomyelin (d18:2/24:2)*	0.0292435	0.180325	0.446879
allopurinol	-0.0147382	0.180341	0.446879
X-24811	0.138615	0.180363	0.446879
stearate (18:0)	0.0696564	0.181245	0.448295
4-hydroxy-2-oxoglutaric acid	0.147223	0.18217	0.449703
serine	-0.0219914	0.182439	0.449703
2-aminophenol sulfate	-0.102726	0.183548	0.451067
propyl 4-hydroxybenzoate sulfate	0.179041	0.183618	0.451067
X-21315	-0.0643038	0.184104	0.451362
glycine conjugate of C10H14O2 (1)*	-0.100314	0.184666	0.451362
andro steroid monosulfate C19H28O6S (1)*	-0.100363	0.184676	0.451362
bilirubin degradation product, C16H18N2O5 (2)**	-0.0776159	0.185817	0.453381
7-ketodeoxycholate	0.124956	0.18638	0.453684
1-palmitoyl-2-oleoyl-GPI (16:0/18:1)*	0.0489375	0.186694	0.453684
5-hydroxy-2-methylpyridine sulfate	-0.20291	0.187015	0.453684
ginkgolic acid C15:1	0.139966	0.1872	0.453684
13-HODE + 9-HODE	0.0630183	0.187592	0.453872
N-alpha-acetylornithine	-0.0957027	0.188761	0.455935
4-ethylphenylsulfate	-0.113176	0.189387	0.456681
2R,3R-dihydroxybutyrate	-0.0373867	0.189745	0.456781
X-11979	-0.0528828	0.191125	0.459338
solanidine	0.118789	0.191656	0.459847
5alpha-androstan-3beta,17beta-diol disulfate	-0.110964	0.192593	0.461327
propionylglycine	0.105026	0.194005	0.462109
dihydroferulic acid sulfate	-0.130586	0.194052	0.462109
caprate (10:0)	0.0743362	0.194084	0.462109
methyl indole-3-acetate	-0.101248	0.194376	0.462109
trans-4-hydroxyproline	0.0422352	0.194522	0.462109
6-oxopiperidine-2-carboxylate	0.0691633	0.195637	0.463818
inosine	0.303534	0.195884	0.463818
palmitoleate (16:1n7)	0.112272	0.197491	0.466856
X-24953	0.144057	0.199429	0.470666
X-24411	0.110602	0.199819	0.470814
1-oleoyl-GPI (18:1)	-0.0565616	0.201379	0.473716
glycocholate	-0.105487	0.202054	0.474531
3-indoleglyoxylic acid	-0.0563938	0.203131	0.475548
glycerophosphoethanolamine	-0.022466	0.203338	0.475548
butyrylcarnitine (C4)	0.0486702	0.203476	0.475548
X-17146	0.199163	0.204399	0.476931
1,6-anhydroglucose	0.113798	0.205062	0.477513
pelargonate (9:0)	-0.0360292	0.205311	0.477513
oleate/vaccenate (18:1)	0.0822387	0.207486	0.481795
isovalerylglycine	-0.055873	0.208294	0.482895
sphingosine	-0.0426747	0.208717	0.483034
glucuronide of C12H22O4 (1)*	-0.114891	0.209024	0.483034
glycodeoxycholate 3-sulfate	0.115278	0.209725	0.483519
5-hydroxymethyl-2-furoylcarnitine*	-0.126527	0.21024	0.483519
(14 or 15)-methylpalmitate (a17:0 or i17:0)	0.0804053	0.210857	0.483564
diclofenac	-0.0395884	0.210931	0.483564
3-methyladipate	-0.0756552	0.21233	0.486
maltol sulfate	-0.132241	0.213313	0.487448
lactosyl-N-palmitoyl-sphingosine (d18:1/16:0)	0.0269817	0.213639	0.487448
3-hydroxyhippurate sulfate	-0.130853	0.214434	0.487912
1-stearoyl-GPC (18:0)	-0.0198545	0.214519	0.487912
o-cresol sulfate	-0.122517	0.215112	0.488031
S-carboxyethylcysteine	-0.0664753	0.215296	0.488031
X-16576	-0.079306	0.215818	0.488031
X-23665	-0.0672584	0.216234	0.488031
3-hydroxyquinine	-0.0675314	0.216382	0.488031
nervonoylcarnitine (C24:1)*	-0.0531105	0.216602	0.488031
cortisol	0.0383471	0.217519	0.489333
1-hydroxy-2-naphthalenecarboxylate	0.118904	0.219021	0.490972
iminodiacetate (IDA)	-0.025445	0.219141	0.490972
glycocholate sulfate	-0.0149016	0.219567	0.490972
S-adenosylhomocysteine (SAH)	-0.059845	0.219927	0.490972
2-hydroxyibuprofen	0.0862784	0.21995	0.490972
X-12738	-0.172698	0.222178	0.495179
X-26106	-0.0842797	0.222594	0.495341
N-acetylglucosaminylasparagine	0.0317785	0.224724	0.49931
indolepropionate	-0.09896	0.225627	0.500063
Fibrinopeptide A, phosphono-ser(3)*	0.0529045	0.225757	0.500063
N-formylphenylalanine	-0.0645094	0.228693	0.50579
cortisone	0.0355332	0.230053	0.50747
X-23787	-0.100612	0.230156	0.50747
glycolithocholate	-0.134001	0.23189	0.510513
glutamine conjugate of C6H10O2 (2)*	-0.0752798	0.232606	0.510982
1-linoleoyl-GPG (18:2)*	0.0442213	0.23436	0.512929
perfluorohexanesulfonate (PFHxS)	0.0653887	0.235008	0.512929
3-methylhistidine	-0.119746	0.235445	0.512929
leucylalanine	-0.0857651	0.235478	0.512929
3-ethylcatechol sulfate (2)	-0.123365	0.238196	0.517158
5-methyluridine (ribothymidine)	0.0275236	0.238781	0.517158
X-18888	-0.12103	0.238889	0.517158
pimelate (C7-DC)	0.0821861	0.239666	0.517363
X-15728	-0.113244	0.240101	0.517527
linoleate (18:2n6)	0.082502	0.242157	0.521181
1-palmitoyl-2-docosahexaenoyl-GPE (16:0/22:6)*	-0.049077	0.242945	0.522097
N4-acetylcytidine	-0.0361372	0.243508	0.522527
galactonate	-0.128498	0.246527	0.527437
linoleoyl-arachidonoyl-glycerol (18:2/20:4) [1]*	0.0776365	0.247013	0.527694
pentadecanoate (15:0)	0.0663308	0.248137	0.528302
glucuronide of piperine metabolite C17H21NO3 (5)*	-0.131885	0.248394	0.528302
indole-3-carboxylate	0.0646033	0.248397	0.528302
myristoylcarnitine (C14)	-0.0335387	0.249128	0.52869
5-hydroxymethyl-2-furoic acid	-0.105864	0.249589	0.52869
chiro-inositol	-0.175658	0.24968	0.52869
ceramide (d18:1/20:0, d16:1/22:0, d20:1/18:0)*	-0.0314209	0.250546	0.529747
prolylglycine	-0.0623046	0.251362	0.530694
4-methylguaiacol sulfate	0.106586	0.252759	0.5321
1,2-dilinoleoyl-GPE (18:2/18:2)*	-0.0926287	0.252766	0.5321
erythritol	-0.048034	0.254872	0.535732
glutamate	-0.0402733	0.255413	0.535732
N-acetylglutamine	-0.0389329	0.255606	0.535732
1-myristoyl-2-palmitoyl-GPC (14:0/16:0)	0.0432273	0.256221	0.536242
taurohyocholate*	-0.0606502	0.257087	0.537274
tridecenedioate (C13:1-DC)*	-0.0501556	0.258215	0.538852
adenosine 3',5'-cyclic monophosphate (cAMP)	-0.0329796	0.258845	0.538935
1-oleoyl-2-arachidonoyl-GPE (18:1/20:4)*	-0.0445091	0.259568	0.539332
sphingomyelin (d18:1/20:2, d18:2/20:1, d16:1/22:2)*	-0.0304068	0.260536	0.540566
methylnaphthyl sulfate (2)*	0.112403	0.261348	0.541472
lactate	-0.0307189	0.263043	0.543488
lithocholate sulfate (1)	-0.115413	0.265142	0.546974
X-13007	-0.0828146	0.267041	0.550104
1-oleoyl-2-docosahexaenoyl-GPC (18:1/22:6)*	-0.0214314	0.26962	0.554625
X-26097	-0.033768	0.271011	0.556693
desmethylcitalopram*	0.0301133	0.271655	0.557221
9-hydroxystearate	0.123504	0.272338	0.557828
16a-hydroxy DHEA 3-sulfate	-0.0795208	0.274325	0.561102
8-methoxykynurenate	-0.0668754	0.27738	0.566546
threonate	-0.0360767	0.278203	0.566786
1,2,3-benzenetriol sulfate (2)	0.176253	0.278283	0.566786
N-acetyltheanine	-0.0899467	0.280191	0.568569
urea	-0.0275312	0.281134	0.569229
bilirubin degradation product, C17H20N2O5 (1)**	-0.079371	0.281456	0.569229
5-acetylamino-6-formylamino-3-methyluracil	-0.123919	0.281951	0.569429
oleoyl-linoleoyl-glycerol (18:1/18:2) [2]	-0.0469445	0.284204	0.573178
sphingomyelin (d18:2/23:1)*	-0.0255043	0.287623	0.577812
dodecenedioate (C12:1-DC)*	-0.0567027	0.287704	0.577812
5,6-dihydrothymine	-0.0197778	0.288927	0.578656
X-24748	0.113349	0.289402	0.578803
isoleucylglycine	-0.0478609	0.290443	0.580081
1-palmitoyl-GPI (16:0)	-0.046847	0.290852	0.580094
X-15486	-0.0797902	0.292175	0.581929
X-13844	-0.100496	0.293398	0.583558
4-ethyl-2-methoxyphenol sulfate	-0.104777	0.295743	0.587412
1-palmitoleoyl-2-linolenoyl-GPC (16:1/18:3)*	0.0816417	0.29647	0.588046
1-linoleoyl-GPI (18:2)*	0.0394247	0.297418	0.588996
linolenoylcarnitine (C18:3)*	-0.0399901	0.297766	0.588996
cysteine-glutathione disulfide	0.0703667	0.29825	0.589145
X-23782	-0.0491125	0.299417	0.590642
acesulfame	-0.21086	0.299999	0.590982
isoleucine	-0.0149672	0.300697	0.591316
1,2-dipalmitoyl-GPE (16:0/16:0)*	-0.0591139	0.300989	0.591316
N-acetylasparagine	-0.0581163	0.301432	0.591382
oleoyl-linoleoyl-glycerol (18:1/18:2) [1]	-0.044829	0.302147	0.591978
X-24576	0.0227138	0.30383	0.594389
2-hydroxybehenate	-0.0336171	0.304202	0.594389
cholate	0.13663	0.306782	0.597703
hydroxy-CMPF*	-0.0676251	0.307313	0.597703
N-acetylaspartate (NAA)	-0.0209468	0.30736	0.597703
1-stearoyl-2-linoleoyl-GPI (18:0/18:2)	0.0284425	0.307556	0.597703
X-24518	-0.0737885	0.308912	0.598744
taurodeoxycholate	0.145255	0.309611	0.598744
(S)-3-hydroxybutyrylcarnitine	-0.0575651	0.30965	0.598744
estrone 3-sulfate	0.0645622	0.309753	0.598744
X-23678	-0.0723432	0.310687	0.599561
1-palmitoyl-2-linoleoyl-GPI (16:0/18:2)	0.0607873	0.311007	0.599561
fluconazole	-0.0194235	0.312378	0.600617
formiminoglutamate	-0.046835	0.312388	0.600617
pristanate	-0.084235	0.313263	0.60112
propionylcarnitine (C3)	-0.0319315	0.313483	0.60112
o-hydroxyatorvastatin lactone	0.0257718	0.314673	0.601936
X-23974	-0.058756	0.315036	0.601936
glycochenodeoxycholate 3-sulfate	-0.0874331	0.315776	0.601936
4-hydroxychlorothalonil	0.0397841	0.31591	0.601936
1-stearoyl-2-arachidonoyl-GPE (18:0/20:4)	-0.0302938	0.315995	0.601936
myristoyl dihydrosphingomyelin (d18:0/14:0)*	-0.0235359	0.316654	0.602394
1-palmitoyl-2-arachidonoyl-GPI (16:0/20:4)*	0.0298094	0.317179	0.602598
sphingomyelin (d17:1/16:0, d18:1/15:0, d16:1/17:0)*	-0.0191229	0.320237	0.606809
X-19141	-0.0483318	0.32097	0.607401
ibuprofen	0.104932	0.321681	0.607948
X-16649	-0.147928	0.323862	0.610543
X-12851	0.1412	0.323901	0.610543
3-hydroxyhexanoate	-0.0296238	0.324387	0.61066
2-linoleoylglycerol (18:2)	0.0826037	0.325023	0.610663
bilirubin degradation product, C16H18N2O5 (3)**	-0.0559475	0.325295	0.610663
lidocaine	-0.024924	0.32612	0.610663
vildagliptin	0.00620814	0.326427	0.610663
arachidonate (20:4n6)	0.0539651	0.328459	0.612426
trigonelline (N'-methylnicotinate)	-0.0810159	0.328722	0.612426
creatine	-0.0439031	0.329725	0.613502
sphingomyelin (d18:1/18:1, d18:2/18:0)	-0.016165	0.333083	0.618344
3-hydroxypyridine glucuronide	-0.133422	0.333185	0.618344
N-palmitoyl-sphingosine (d18:1/16:0)	-0.0209128	0.333988	0.619037
phytanate	-0.0598065	0.335263	0.620603
N,N-dimethyl-5-aminovalerate	0.13633	0.335929	0.621039
X-11444	-0.0419272	0.341439	0.630417
12,13-DiHOME	0.0810141	0.344281	0.634851
3-methylcrotonylglycine	-0.0648372	0.345065	0.635484
1-(1-enyl-palmitoyl)-2-arachidonoyl-GPC (P-16:0/20:4)*	0.020801	0.346942	0.637682
asparagine	-0.0139991	0.347143	0.637682
X-22520	0.0997002	0.349191	0.640204
ethyl alpha-glucopyranoside	-0.135724	0.349404	0.640204
X-26058	-0.104848	0.350386	0.641188
glucuronide of C10H18O2 (7)*	-0.1409	0.35107	0.641627
oxazepam	0.0159502	0.354934	0.64759
ectoine	-0.0885203	0.355232	0.64759
X-07765	0.108239	0.357731	0.650387
sphingomyelin (d18:2/16:0, d18:1/16:1)*	-0.0128667	0.358658	0.650387
"docosapentaenoate (n3 DPA; 22:5n3)"	0.05368	0.358735	0.650387
1-stearoyl-2-oleoyl-GPE (18:0/18:1)	-0.0392369	0.358893	0.650387
X-24352	0.0724569	0.359039	0.650387
sphingomyelin (d18:2/23:0, d18:1/23:1, d17:1/24:1)*	-0.0185313	0.35956	0.650387
acetoacetate	0.0762194	0.360078	0.650387
homocitrulline	-0.044843	0.360868	0.650387
X-21628	-0.0103225	0.361152	0.650387
arginine	0.0264159	0.361276	0.650387
X-11483	-0.0930997	0.363674	0.653888
temazepam	0.0215414	0.36523	0.655867
suberate (C8-DC)	-0.0343665	0.365942	0.656329
alpha-hydroxymetoprolol	0.0209236	0.366457	0.656436
X-25523	-0.0970871	0.366982	0.656561
hexadecadienoate (16:2n6)	0.0503179	0.368175	0.657345
docosadienoate (22:2n6)	0.0456038	0.368332	0.657345
(15:0)-anacardic acid	0.0417301	0.370503	0.660403
hexadecasphingosine (d16:1)*	0.040134	0.371775	0.661131
naringenin 7-glucuronide	0.0517769	0.372395	0.661131
4-methoxyphenol sulfate	-0.0911973	0.372928	0.661131
5-hydroxy-6-methoxy duloxetine sulfate*	-0.00482884	0.373316	0.661131
carotene diol (1)	-0.0367629	0.374932	0.661131
butyrate/isobutyrate (4:0)	-0.0617181	0.374939	0.661131
Fibrinopeptide B (1-13)**	0.0260517	0.375063	0.661131
X-11795	-0.0412415	0.375097	0.661131
N-stearoyl-sphingosine (d18:1/18:0)*	-0.0272687	0.375417	0.661131
X-21834	-0.0753978	0.375497	0.661131
salicylate	-0.119197	0.377873	0.664481
1-methylguanidine	-0.0642194	0.378446	0.664481
nisinate (24:6n3)	-0.0946814	0.378782	0.664481
cholesterol	-0.0192552	0.379795	0.665091
fructosyllysine	-0.0294877	0.380052	0.665091
levetiracetam	-0.00276701	0.380671	0.66529
dihomo-linolenoylcarnitine (C20:3n3 or 6)*	-0.0315566	0.381158	0.66529
N-(2-furoyl)glycine	-0.111174	0.38155	0.66529
4-guanidinobutanoate	-0.0447962	0.384388	0.66796
paroxetine	0.0337132	0.385114	0.66796
N-acetylcitrulline	-0.0636121	0.3854	0.66796
sphinganine	-0.0258922	0.385467	0.66796
deoxycholic acid 12-sulfate*	0.0954928	0.385702	0.66796
retinol (Vitamin A)	-0.019199	0.38586	0.66796
1-arachidonylglycerol (20:4)	-0.0706341	0.388254	0.67003
N6-methyllysine	0.0578814	0.389296	0.67003
maleate	-0.0544464	0.389997	0.67003
bilirubin degradation product, C17H20N2O5 (2)**	-0.0606387	0.390741	0.67003
glycosyl ceramide (d18:1/23:1, d17:1/24:1)*	0.0796925	0.391293	0.67003
X-22509	-0.0914985	0.39181	0.67003
X-13507	-0.041415	0.392457	0.67003
X-13723	-0.0700979	0.392583	0.67003
1-palmitoyl-2-linoleoyl-GPC (16:0/18:2)	-0.00870826	0.392718	0.67003
palmitoyl-linoleoyl-glycerol (16:0/18:2) [2]*	-0.0472634	0.393262	0.67003
X-23680	-0.0542275	0.393446	0.67003
mannose	0.0270641	0.393786	0.67003
valsartan	0.0113323	0.394263	0.67003
sphingadienine	-0.0760837	0.394723	0.67003
De(carboxymethoxy) cetirizine acetic acid	-0.0298874	0.394954	0.67003
bilirubin degradation product, C16H18N2O5 (1)**	-0.0570461	0.395298	0.67003
X-12112	0.0833949	0.39542	0.67003
3-indoxyl sulfate	-0.0350384	0.396011	0.670245
sphingomyelin (d18:2/24:1, d18:1/24:2)*	0.0122899	0.397877	0.672612
palmitoleoylcarnitine (C16:1)*	-0.0281831	0.400116	0.675606
X-23641	-0.0769978	0.400632	0.675686
2,2'-Methylenebis(6-tert-butyl-p-cresol)	0.0416172	0.401114	0.675708
citraconate/glutaconate	-0.0752478	0.40409	0.679927
2-hydroxystearate	0.0278882	0.405798	0.682005
1-linoleoyl-GPC (18:2)	0.0177659	0.406905	0.682836
linoleoyl-docosahexaenoyl-glycerol (18:2/22:6) [2]*	-0.0920692	0.407239	0.682836
catechol glucuronide	-0.0708351	0.409249	0.684047
X-11315	-0.0413498	0.409477	0.684047
glucuronide of piperine metabolite C17H21NO3 (4)*	-0.109756	0.409751	0.684047
methylsuccinate	0.0632971	0.409995	0.684047
cis-3,4-methyleneheptanoylglycine	-0.0660995	0.411318	0.684047
taurocholenate sulfate*	-0.0450851	0.411527	0.684047
X-12816	-0.141967	0.412248	0.684047
4-acetamidophenylglucuronide	-0.176096	0.412492	0.684047
4-vinylphenol sulfate	-0.0536018	0.41252	0.684047
behenoyl sphingomyelin (d18:1/22:0)*	-0.0155254	0.414085	0.685546
glutamine_degradant*	0.034921	0.415466	0.687043
X-24951	0.0851969	0.41654	0.688031
1-(1-enyl-stearoyl)-GPE (P-18:0)*	-0.0195508	0.41901	0.690657
arachidonoylcarnitine (C20:4)	-0.031525	0.419913	0.690657
3b-hydroxy-5-cholenoic acid	0.0442834	0.420126	0.690657
1-arachidonoyl-GPC (20:4n6)*	0.0196986	0.420895	0.690657
X-25503	-0.0851514	0.421004	0.690657
4-vinylguaiacol sulfate	-0.0931025	0.421807	0.691189
X-25524	-0.0841534	0.423012	0.692376
1-palmitoyl-2-dihomo-linolenoyl-GPC (16:0/20:3n3 or 6)*	0.0102232	0.426435	0.695758
1-palmitoyl-2-palmitoleoyl-GPC (16:0/16:1)*	0.027868	0.427639	0.695758
1-stearoyl-GPE (18:0)	0.0171781	0.428178	0.695758
2-stearoyl-GPE (18:0)*	0.0254759	0.429004	0.695758
fumarate	0.0657637	0.429224	0.695758
N-palmitoylglycine	0.0257843	0.429243	0.695758
ethylmalonate	0.0286667	0.430118	0.695758
gamma-glutamylglutamine	-0.0194227	0.430417	0.695758
deoxycholate	0.0828477	0.430831	0.695758
2-hydroxy-3-methylvalerate	0.0426882	0.430939	0.695758
palmitoyl-arachidonoyl-glycerol (16:0/20:4) [2]*	-0.0779925	0.430986	0.695758
X-11308	-0.0298424	0.431615	0.695758
X-24475	-0.0727728	0.431637	0.695758
catechol sulfate	-0.0370422	0.435916	0.70077
candesartan	0.053772	0.437791	0.703001
spermidine	0.0464613	0.438349	0.703113
proline	-0.0178468	0.44013	0.704551
3-hydroxydodecanedioate*	0.0612362	0.440222	0.704551
pyrraline	0.0516973	0.440851	0.704775
5-dodecenoylcarnitine (C12:1)	0.0512493	0.442377	0.706166
daidzein	0.0187961	0.442988	0.706166
biliverdin	0.0315887	0.44319	0.706166
cotinine N-oxide	0.0369773	0.443816	0.706383
alpha-hydroxyisocaproate	0.0443762	0.444313	0.706394
4-ethylcatechol sulfate	-0.0721099	0.445106	0.706685
X-24546	-0.0659398	0.445476	0.706685
1-(1-enyl-stearoyl)-2-arachidonoyl-GPE (P-18:0/20:4)*	0.0212154	0.446652	0.707056
X-24334	0.0378189	0.447061	0.707056
dodecadienoate (12:2)*	-0.0433367	0.447239	0.707056
linoleoyl-linoleoyl-glycerol (18:2/18:2) [1]*	-0.0706053	0.447671	0.707056
X-23666	0.0398655	0.449929	0.708689
X-12216	0.0622043	0.451086	0.708689
beta-hydroxyisovaleroylcarnitine	-0.0208103	0.451576	0.708689
salicyluric glucuronide*	-0.114371	0.451769	0.708689
3-hydroxy-2-methylpyridine sulfate	-0.108118	0.452007	0.708689
11beta-hydroxyetiocholanolone glucuronide*	-0.0608273	0.452297	0.708689
X-23583	0.0782726	0.453097	0.708689
1-methyl-5-imidazoleacetate	0.0720602	0.453491	0.708689
pregnenediol disulfate (C21H34O8S2)*	-0.0435262	0.454921	0.708689
hydantoin-5-propionate	-0.0466585	0.454968	0.708689
N-oleoylserine	-0.0250507	0.456145	0.708689
5alpha-pregnan-3beta-ol,20-one sulfate	0.0531288	0.456197	0.708689
N6-methyladenosine	-0.0383185	0.456344	0.708689
daidzein sulfate (1)	-0.0305303	0.456398	0.708689
1-stearoyl-2-docosahexaenoyl-GPC (18:0/22:6)	-0.0183355	0.456722	0.708689
3-methoxycatechol sulfate (1)	-0.0682173	0.456878	0.708689
(R)-3-hydroxybutyrylcarnitine	-0.0549608	0.45706	0.708689
3-hydroxy-3-methylglutarate	-0.0316539	0.458249	0.708866
beta-cryptoxanthin	0.051618	0.4592	0.708866
androstenediol (3beta,17beta) disulfate (2)	-0.0370336	0.46002	0.708866
1-linoleoyl-2-linolenoyl-GPC (18:2/18:3)*	0.0434646	0.460087	0.708866
O-desmethylvenlafaxine	0.0233636	0.460141	0.708866
Fibrinopeptide A*	0.0345775	0.460889	0.708866
2-methoxyhydroquinone sulfate (1)	0.0630773	0.461049	0.708866
xylose	0.0651583	0.461107	0.708866
docosatrienoate (22:3n6)*	0.0751643	0.461951	0.709407
glycoursodeoxycholic acid sulfate (1)	0.0891528	0.465966	0.712601
X-22834	0.0753267	0.46642	0.712601
glucuronide of piperine metabolite C17H21NO3 (3)*	-0.084862	0.466659	0.712601
4-oxo-retinoic acid	0.0256044	0.466745	0.712601
atenolol	-0.00298481	0.466996	0.712601
X-23644	-0.0980154	0.468196	0.713222
X-11852	-0.105022	0.469452	0.713617
X-25433	0.0565099	0.470562	0.713617
Empagliflozin	-0.0118376	0.470961	0.713617
arachidoylcarnitine (C20)*	-0.0229515	0.472325	0.713617
3-methyl catechol sulfate (2)	-0.0994468	0.472598	0.713617
sphingomyelin (d18:1/20:0, d16:1/22:0)*	-0.0109095	0.47277	0.713617
octadecenedioate (C18:1-DC)	0.0300395	0.472952	0.713617
androstenediol (3alpha, 17alpha) monosulfate (3)	0.044564	0.473088	0.713617
glycosyl-N-stearoyl-sphingosine (d18:1/18:0)	0.0177205	0.474023	0.713617
(16 or 17)-methylstearate (a19:0 or i19:0)	0.0345904	0.475722	0.713617
1-palmitoyl-2-stearoyl-GPE (16:0/18:0)*	0.0569231	0.475752	0.713617
isobutyrylcarnitine (C4)	-0.0326392	0.475777	0.713617
olmesartan	-0.0425918	0.475875	0.713617
5alpha-pregnan-3beta,20alpha-diol disulfate	-0.0550358	0.476075	0.713617
6-bromotryptophan	-0.0201773	0.477596	0.715154
N6,N6-dimethyllysine	0.0284061	0.481565	0.719603
X-12839	0.051104	0.482073	0.719617
saccharin	0.0976039	0.482575	0.71962
2-aminooctanoate	-0.0337319	0.484183	0.720713
lyxonate	-0.0392525	0.484307	0.720713
3beta-hydroxy-5-cholestenoate	0.0216286	0.485052	0.721077
nebivolol	-0.0193859	0.485811	0.721462
metronidazole	-0.00326152	0.487811	0.722942
pregnanolone/allopregnanolone sulfate	0.0579887	0.488888	0.722942
3-hydroxypyridine sulfate	-0.07801	0.489183	0.722942
X-21312	-0.0622849	0.489188	0.722942
metoprolol	0.0183036	0.489353	0.722942
I-urobilinogen	0.0487348	0.490426	0.722942
palmitoyl sphingomyelin (d18:1/16:0)	-0.00778264	0.490699	0.722942
1-stearoyl-GPS (18:0)*	-0.0315517	0.490818	0.722942
vanillic acid glycine	-0.0591883	0.491913	0.723815
gentisate	-0.0602312	0.494204	0.726445
heptanoate (7:0)	-0.0424914	0.496126	0.727786
3-hydroxymyristate	0.0367194	0.49668	0.727858
venlafaxine	0.0285495	0.497585	0.728445
17alpha-hydroxypregnanolone glucuronide	0.0422636	0.498785	0.72946
genistein sulfate*	0.0670614	0.499743	0.730121
X-25957	0.0371896	0.500675	0.730742
1-linoleoyl-2-arachidonoyl-GPE (18:2/20:4)*	-0.0467018	0.502311	0.732127
1-palmitoyl-2-oleoyl-GPC (16:0/18:1)	0.00903459	0.502639	0.732127
deoxycholic acid glucuronide	-0.0589769	0.503615	0.732808
citalopram N-oxide*	0.0154689	0.504124	0.732809
1-oleoyl-2-docosahexaenoyl-GPE (18:1/22:6)*	-0.056502	0.505536	0.734122
2-hydroxyarachidate*	0.0348434	0.50734	0.735556
X-11299	-0.0714645	0.507556	0.735556
X-24243	0.048467	0.508456	0.735556
5alpha-pregnan-3beta,20beta-diol monosulfate (1)	0.0518306	0.508564	0.735556
X-12456	-0.0555826	0.512194	0.738812
X-24344	-0.0684043	0.512633	0.738812
X-12007	0.0628754	0.513267	0.738812
glycosyl-N-behenoyl-sphingadienine (d18:2/22:0)*	0.0288621	0.513377	0.738812
1-palmitoleoyl-GPC (16:1)*	0.0174545	0.514603	0.739838
pyridoxine (Vitamin B6)	0.0247078	0.51558	0.740125
9,10-DiHOME	0.049403	0.515829	0.740125
X-13688	-0.0311898	0.516722	0.740669
sphingomyelin (d18:1/22:2, d18:2/22:1, d16:1/24:2)*	-0.0133131	0.517821	0.740697
methylsuccinoylcarnitine	-0.0298296	0.51808	0.740697
X-25520	0.0392016	0.518282	0.740697
1,5-anhydroglucitol (1,5-AG)	0.0295423	0.520478	0.743098
3-(cystein-S-yl)acetaminophen*	-0.046764	0.522668	0.745487
2-naphthol sulfate	-0.0520747	0.525607	0.748198
glycosyl-N-behenoyl-sphingosine (d18:1/22:0)*	-0.0378436	0.527262	0.749815
taurodeoxycholic acid 3-sulfate	0.0809107	0.528723	0.751018
5-(galactosylhydroxy)-L-lysine	-0.0387246	0.529782	0.751018
X-17653	0.0266846	0.530787	0.751018
N-acetylglucosamine/N-acetylgalactosamine	-0.0203996	0.531004	0.751018
11beta-hydroxyandrosterone glucuronide	-0.0375093	0.531584	0.751018
1-arachidonoyl-GPA (20:4)	0.0367605	0.531771	0.751018
glutamine	0.00616995	0.531787	0.751018
cinnamoylglycine	-0.0645647	0.532275	0.751018
gamma-CEHC	-0.0319701	0.534483	0.753396
isoursodeoxycholate sulfate (1)	-0.0489445	0.535902	0.754199
dimethylglycine	-0.0162841	0.536228	0.754199
5-hydroxyindole glucuronide	0.0358353	0.537219	0.754199
X-25519	-0.0265062	0.537663	0.754199
pregnenediol sulfate (C21H34O5S)*	0.0301506	0.537753	0.754199
X-17354	-0.0701895	0.53819	0.754199
cetirizine	-0.0199272	0.539879	0.755727
X-12730	-0.0792458	0.540329	0.755727
palmitoyl ethanolamide	0.0163222	0.541115	0.756093
X-21467	0.0350963	0.54222	0.75646
phosphate	-0.00765549	0.542427	0.75646
zolpidem	-0.0320038	0.545654	0.760225
3-hydroxybutyrate (BHBA)	0.0476557	0.546753	0.760368
Glimepiride	0.0125789	0.546811	0.760368
X-17357	0.0232002	0.54886	0.762289
allantoin	-0.0135464	0.549682	0.762289
sphingomyelin (d18:2/18:1)*	-0.0116131	0.549778	0.762289
N-stearoylserine*	-0.0316277	0.550628	0.762423
X-22162	-0.0151838	0.550932	0.762423
2-hydroxybutyrate/2-hydroxyisobutyrate	-0.0199454	0.552966	0.763771
2-palmitoyl-GPC (16:0)*	0.0177202	0.556901	0.766261
X-19299	0.0716201	0.556905	0.766261
1-palmitoyl-2-stearoyl-GPC (16:0/18:0)	-0.00923275	0.556961	0.766261
1-(1-enyl-palmitoyl)-2-oleoyl-GPC (P-16:0/18:1)*	0.0134098	0.557819	0.766261
N2-acetyl,N6,N6-dimethyllysine	0.0532302	0.558433	0.766261
arabinose	-0.0505873	0.559168	0.766464
X-18921	0.0448242	0.559775	0.766502
1-(1-enyl-stearoyl)-2-linoleoyl-GPE (P-18:0/18:2)*	0.0164675	0.56045	0.766502
X-18899	-0.0269182	0.561246	0.766502
alpha-ketobutyrate	-0.0530408	0.561782	0.766502
clomipramine	0.00387505	0.561854	0.766502
2-ethylphenylsulfate	0.0577903	0.562578	0.766765
allopurinol riboside	-0.0216864	0.56356	0.767378
perfluorooctanesulfonate (PFOS)	0.0303756	0.564614	0.768087
glucuronate	0.0349399	0.567901	0.771831
sphinganine-1-phosphate	0.0140453	0.568917	0.771879
1-stearoyl-2-linoleoyl-GPC (18:0/18:2)*	-0.00658134	0.569007	0.771879
X-17353	-0.0365818	0.569703	0.772097
sphingosine 1-phosphate	-0.0107752	0.570619	0.772612
N-palmitoyl-sphingadienine (d18:2/16:0)*	-0.0263187	0.571884	0.772685
octadecadienedioate (C18:2-DC)*	0.0303994	0.572247	0.772685
nonanoylcarnitine (C9)	0.0330693	0.57228	0.772685
5alpha-androstan-3beta,17alpha-diol disulfate	-0.0616784	0.575246	0.775773
N-ethylglycinexylidide	-0.00709769	0.575643	0.775773
2-acetamidophenol sulfate	-0.0543332	0.576408	0.776078
X-12740	0.0869898	0.579795	0.779435
"docosahexaenoate (DHA; 22:6n3)"	0.0343374	0.580014	0.779435
X-11478	0.0446846	0.580522	0.779435
X-12818	0.0516473	0.58397	0.783335
eugenol sulfate	-0.0689436	0.585363	0.784473
lactosyl-N-nervonoyl-sphingosine (d18:1/24:1)*	0.0152801	0.587611	0.786755
1-stearoyl-2-arachidonoyl-GPI (18:0/20:4)	-0.0106361	0.589003	0.787887
N,O-didesmethylvenlafaxine glucuronide	0.0120907	0.590339	0.788187
diacylglycerol (16:1/18:2 [2], 16:0/18:3 [1])*	0.0549191	0.590937	0.788187
tigloylglycine	0.0364713	0.591086	0.788187
branched-chain, straight-chain, or cyclopropyl 10:1 fatty acid (1)*	0.03384	0.591413	0.788187
X-26109	-0.0490232	0.593322	0.79
carnitine	-0.0167583	0.5961	0.792422
methyl vanillate sulfate	0.040921	0.59624	0.792422
3-hydroxyhippurate	-0.0456457	0.59694	0.792623
2-hydroxylaurate	-0.0323357	0.597848	0.793097
histidine	-0.00710615	0.599134	0.794073
metoprolol acid metabolite*	0.00601693	0.600978	0.795665
pregabalin	-0.00985906	0.601917	0.795665
N-acetyltaurine	-0.0190216	0.601991	0.795665
1-(1-enyl-palmitoyl)-2-palmitoleoyl-GPC (P-16:0/16:1)*	0.0130834	0.605136	0.798956
leucylglycine	-0.0211449	0.605589	0.798956
X-21840	-0.0473724	0.606696	0.799071
1,2-dilinoleoyl-GPC (18:2/18:2)	0.0136521	0.606784	0.799071
4-methylbenzenesulfonate	0.0238809	0.608577	0.8007
atorvastatin (lipitor)	-0.0146171	0.610328	0.802272
2-hydroxyacetaminophen sulfate*	-0.10325	0.610921	0.80232
X-24947	-0.0426733	0.613368	0.803171
erucate (22:1n9)	0.028423	0.61393	0.803171
sarcosine	0.00839247	0.614372	0.803171
N2-acetyllysine	-0.0356584	0.614387	0.803171
furosemide	0.029926	0.614809	0.803171
citalopram/escitalopram	0.0296	0.614911	0.803171
anserine	0.0151079	0.616577	0.804619
N-behenoyl-sphingadienine (d18:2/22:0)*	-0.0158038	0.617509	0.804723
5alpha-pregnan-diol disulfate	-0.047256	0.618228	0.804723
1-palmitoyl-GPG (16:0)*	0.0132581	0.618637	0.804723
methyl-4-hydroxybenzoate sulfate	-0.0753065	0.620019	0.804723
carotene diol (2)	-0.0192531	0.62014	0.804723
4-cholesten-3-one	0.0222038	0.621621	0.804723
tauroursodeoxycholic acid sulfate (1)	0.0213039	0.622101	0.804723
1-palmitoyl-2-oleoyl-GPE (16:0/18:1)	-0.01944	0.622151	0.804723
X-26111	-0.0505999	0.623043	0.804723
hippurate	-0.0256133	0.624209	0.804723
3-hydroxy-2-ethylpropionate	-0.0213607	0.624627	0.804723
lanthionine	-0.0452921	0.624784	0.804723
4-hydroxy duloxetine glucuronide*	-0.00107815	0.624803	0.804723
pregnenetriol disulfate*	-0.0280629	0.625	0.804723
guanidinoacetate	0.0126	0.625339	0.804723
xanthosine	-0.017763	0.625586	0.804723
furaneol sulfate	0.0406652	0.626692	0.804806
N-acetylglycine	0.0188851	0.626941	0.804806
N-palmitoylserine	-0.0220932	0.627324	0.804806
octadecenedioylcarnitine (C18:1-DC)*	-0.0190054	0.628455	0.805536
4-acetamidobenzoate	-0.0213793	0.629011	0.805536
stearoyl sphingomyelin (d18:1/18:0)	-0.00817232	0.630677	0.806954
3-hydroxystearate	-0.0244857	0.63143	0.807201
X-11632	-0.0219329	0.63655	0.812306
eicosanedioate (C20-DC)	-0.0165881	0.638389	0.813932
X-14082	-0.0453764	0.639599	0.81453
1-palmitoyl-GPC (16:0)	-0.00619198	0.639988	0.81453
behenoylcarnitine (C22)*	-0.0196121	0.641056	0.814652
desmethylnaproxen sulfate	-0.0242684	0.641213	0.814652
acetylcarnitine (C2)	-0.0115552	0.643138	0.815659
X-24736	-0.042392	0.646504	0.817913
tauroursodeoxycholate	0.0359053	0.646851	0.817913
argininate*	-0.0205185	0.646919	0.817913
branched chain 14:0 dicarboxylic acid**	-0.0368814	0.647184	0.817913
X-12731	-0.0367311	0.649758	0.820447
stearoyl-arachidonoyl-glycerol (18:0/20:4) [1]*	0.0310467	0.651635	0.820679
oleoyl-arachidonoyl-glycerol (18:1/20:4) [1]*	0.0203649	0.651914	0.820679
mead acid (20:3n9)	0.0439041	0.652007	0.820679
glucuronide of C10H18O2 (8)*	-0.0582291	0.652218	0.820679
X-21803	0.0572578	0.659881	0.829598
"eicosapentaenoate (EPA; 20:5n3)"	0.0272349	0.660594	0.82977
ginkgolic acid C17:1	0.0233676	0.661855	0.830631
alpha-hydroxyisovalerate	-0.01665	0.662637	0.830688
lamotrigine	-0.0037774	0.663182	0.830688
tauro-beta-muricholate	0.0350462	0.663629	0.830688
bilirubin (Z,Z)	0.0132659	0.664973	0.831649
omeprazole	-0.0475319	0.665822	0.83199
X-24337	0.0163134	0.666561	0.832191
eicosenedioate (C20:1-DC)*	0.0273869	0.667991	0.833256
dihydroferulate	-0.0479394	0.668903	0.833672
(2,4 or 2,5)-dimethylphenol sulfate	0.0491137	0.669501	0.833697
resveratrol glucuronide (2)*	0.00259003	0.670304	0.833976
3-(4-hydroxyphenyl)propionate	-0.0330681	0.670899	0.833997
X-21796	-0.0128414	0.671946	0.83458
sulfate of piperine metabolite C18H21NO3 (3)*	-0.0403262	0.674244	0.836713
3-hydroxydecanoate	-0.0200804	0.677287	0.839766
etiocholanolone glucuronide	0.034935	0.680643	0.843202
metformin	-0.0772658	0.681873	0.843473
3-methylcytidine	-0.0228807	0.68231	0.843473
X-24637	-0.0389276	0.682616	0.843473
X-24544	0.0221782	0.685318	0.84549
3-hydroxylaurate	-0.0246021	0.685755	0.84549
X-21752	0.0496063	0.686008	0.84549
X-21353	-0.0216628	0.689811	0.848766
sphingomyelin (d18:1/22:1, d18:2/22:0, d16:1/24:1)*	-0.00553905	0.690195	0.848766
verapamil	-0.00391066	0.690432	0.848766
3-methylglutarate/2-methylglutarate	-0.0341452	0.694203	0.851226
maltose	0.0346125	0.695165	0.851278
1-palmitoyl-2-arachidonoyl-GPE (16:0/20:4)*	-0.0130224	0.695427	0.851278
diazepam	0.0239753	0.696084	0.85136
resveratrol sulfate (2)*	-0.00234926	0.697866	0.852519
ascorbic acid 2-sulfate	0.0433509	0.698214	0.852519
2-hydroxyadipate	0.0218006	0.699534	0.853407
atorvastatin lactone	0.00947173	0.700997	0.85447
palmitoyl-linoleoyl-glycerol (16:0/18:2) [1]*	0.027902	0.702605	0.855707
imidazole lactate	-0.012103	0.704071	0.855961
cholic acid glucuronide	0.0368775	0.704641	0.855961
N-acetyl-2-aminoadipate	0.0221691	0.705011	0.855961
sertraline	0.00926218	0.705188	0.855961
X-21607	-0.0214488	0.70615	0.856314
X-12544	-0.0490387	0.706667	0.856314
N-oleoyltaurine	0.0299878	0.707902	0.856874
hexadecenedioate (C16:1-DC)*	0.0148503	0.708317	0.856874
glycodeoxycholate	-0.0472664	0.709066	0.85706
X-16124	-0.0774059	0.710672	0.858283
solifenacin	-0.0126215	0.715011	0.861616
3-hydroxysebacate	-0.0265873	0.715225	0.861616
branched-chain, straight-chain, or cyclopropyl 10:1 fatty acid (2)*	-0.0314693	0.716843	0.862845
caproate (6:0)	-0.0153643	0.718358	0.863947
X-24309	0.0242391	0.721013	0.86537
umbelliferone sulfate	-0.0470876	0.721286	0.86537
X-21258	-0.0348606	0.721342	0.86537
o-hydroxyatorvastatin	-0.0130114	0.722009	0.86545
3-methyl catechol sulfate (1)	-0.0368059	0.723407	0.866406
X-13728	-0.0442525	0.724697	0.86723
2-methoxyacetaminophen glucuronide*	-0.0349089	0.730036	0.872896
3-(methylthio)acetaminophen sulfate*	-0.050631	0.732022	0.874545
hexanoylglycine	0.0305853	0.733168	0.87462
lithocholic acid sulfate (2)	-0.0346777	0.733298	0.87462
sphingomyelin (d18:1/24:1, d18:2/24:0)*	-0.00578593	0.733972	0.874701
caffeic acid sulfate	0.0514961	0.73527	0.87493
X-21788	0.0225334	0.735378	0.87493
glycosyl-N-palmitoyl-sphingosine (d18:1/16:0)	-0.00777062	0.73626	0.87513
4-chlorobenzoic acid	0.0129929	0.737432	0.87513
dexlansoprazole	-0.00571852	0.738028	0.87513
azelate (C9-DC)	-0.0156359	0.738453	0.87513
X-25343	-0.0138528	0.73858	0.87513
alpha-CEHC sulfate	-0.0262143	0.740208	0.875653
daidzein 7-O-glucuronide	-0.00830854	0.740237	0.875653
1-stearoyl-2-linoleoyl-GPE (18:0/18:2)*	-0.0124701	0.743663	0.878985
daidzein sulfate (2)	0.0310236	0.748321	0.883767
cholesterol sulfate	0.00741264	0.749092	0.883836
X-26054	0.0155523	0.749606	0.883836
oleoyl-arachidonoyl-glycerol (18:1/20:4) [2]*	0.0158558	0.752443	0.886343
pantoprazole	0.027305	0.753906	0.886343
3beta,7alpha-dihydroxy-5-cholestenoate	0.0281013	0.754191	0.886343
2,3-dihydroxy-2-methylbutyrate	-0.023414	0.756084	0.887845
3-hydroxyoleoylcarnitine	-0.0134096	0.757228	0.888465
hydroxybupropion	0.000571775	0.75884	0.889196
1-arachidonoyl-GPI (20:4)*	-0.0105123	0.759085	0.889196
quetiapine	-0.00550727	0.760132	0.889525
X-12844	0.0109282	0.760599	0.889525
X-12221	-0.0276695	0.764883	0.893086
isoursodeoxycholate	0.0263633	0.766042	0.893716
resveratrol disulfate (1)*	0.0207727	0.767122	0.893937
1-palmitoleoyl-2-linoleoyl-GPC (16:1/18:2)*	0.0196626	0.767988	0.893937
perindopril	0.00914961	0.768091	0.893937
(2 or 3)-decenoate (10:1n7 or n8)	0.0318208	0.769374	0.89395
N-desalkylquetiapine*	-0.00284082	0.769588	0.89395
X-16935	-0.0221092	0.771561	0.89395
vanillic alcohol sulfate	0.0335404	0.771634	0.89395
citalopram propionate*	0.0122484	0.77232	0.89395
N-palmitoyltaurine	0.0178182	0.772763	0.89395
hexanoylcarnitine (C6)	-0.0109996	0.773062	0.89395
bilirubin degradation product, C17H18N2O4 (2)**	-0.0121897	0.774217	0.89407
decanoylcarnitine (C10)	0.0146791	0.774695	0.89407
X-24456	0.0125054	0.775415	0.89407
X-21471	0.0184434	0.776102	0.89407
ferulic acid 4-sulfate	0.0283874	0.776904	0.89407
4-acetamidophenol	-0.056302	0.778241	0.89407
dexpanthenol	-0.000602706	0.778324	0.89407
2-oxindole-3-acetate	0.0205159	0.779987	0.89407
X-21364	-0.0117042	0.780039	0.89407
glycoursodeoxycholate	-0.025245	0.780445	0.89407
nonadecanoate (19:0)	0.0111585	0.780939	0.89407
torasemide	0.00438757	0.781055	0.89407
trans-2-hexenoylglycine	0.0239476	0.781226	0.89407
2-hydroxypalmitate	0.00826621	0.782976	0.895084
myristoleoylcarnitine (C14:1)*	-0.0131981	0.783353	0.895084
X-17010	-0.0108183	0.784989	0.896242
4-hydroxyhippurate	0.0151231	0.785678	0.896319
palmitoleoyl-arachidonoyl-glycerol (16:1/20:4) [2]*	0.0270807	0.787169	0.89731
pregnanediol-3-glucuronide	0.0188944	0.791462	0.90096
beta-hydroxyisovalerate	0.0151044	0.79162	0.90096
X-26158	-0.0179128	0.793232	0.902082
indolebutyrate	0.0153102	0.795938	0.904447
heneicosapentaenoate (21:5n3)	-0.0240121	0.798014	0.906092
phenylpyruvate	-0.00924183	0.799525	0.906674
1-palmitoyl-2-arachidonoyl-GPC (16:0/20:4n6)	0.00345298	0.799891	0.906674
glycosyl-N-tricosanoyl-sphingadienine (d18:2/23:0)*	0.0128571	0.801231	0.906674
valylglycine	-0.013875	0.801497	0.906674
N-acetyl-beta-alanine	0.00602563	0.801671	0.906674
3-ethylcatechol sulfate (1)	-0.0278374	0.802869	0.907317
X-17438	0.0156945	0.804275	0.907484
1-palmitoyl-GPA (16:0)	-0.0124406	0.805203	0.90754
naproxen	-0.0143206	0.805583	0.90754
N-octanoylglycine	0.0163442	0.811397	0.913376
X-11880	0.0104888	0.813735	0.91452
S-1-pyrroline-5-carboxylate	-0.00969752	0.814466	0.91452
3-(N-acetyl-L-cystein-S-yl) acetaminophen	-0.0284214	0.81455	0.91452
ceramide (d18:2/24:1, d18:1/24:2)*	-0.00613968	0.81495	0.91452
2-oxoarginine*	0.00973658	0.815604	0.914542
N-methylpipecolate	0.0141804	0.8164	0.914723
11-ketoetiocholanolone glucuronide	0.0159909	0.817866	0.915655
ursodeoxycholate	0.0324599	0.818775	0.915961
glutarylcarnitine (C5-DC)	0.00730249	0.822479	0.91834
1-palmitoyl-2-docosahexaenoyl-GPC (16:0/22:6)	-0.00373929	0.82289	0.91834
X-23780	0.0177077	0.823636	0.91834
donepezil	0.000948024	0.824587	0.91834
diphenhydramine	0.00160805	0.825251	0.91834
1-lignoceroyl-GPC (24:0)	-0.00559827	0.825918	0.91834
xanthine	0.0102934	0.826498	0.91834
1-stearoyl-2-oleoyl-GPC (18:0/18:1)	-0.00414862	0.826634	0.91834
desmethylnaproxen	-0.00355536	0.830398	0.921167
sebacate (C10-DC)	0.0133113	0.830456	0.921167
X-17355	-0.00966851	0.833118	0.922693
2-methoxyhydroquinone sulfate (2)	-0.017777	0.834359	0.922693
1-(1-enyl-palmitoyl)-2-linoleoyl-GPC (P-16:0/18:2)*	-0.00522104	0.834364	0.922693
rosuvastatin	-0.00122938	0.834464	0.922693
dihomo-linoleoylcarnitine (C20:2)*	-0.00658144	0.836809	0.923243
glycocholenate sulfate*	0.00772543	0.839555	0.925565
2-methoxyacetaminophen sulfate*	-0.0271984	0.841385	0.926617
mianserine	-0.000519096	0.841795	0.926617
octanoylcarnitine (C8)	0.0095868	0.842815	0.927032
hydroxycotinine	-0.0182004	0.848985	0.933108
X-12714	0.0166115	0.850146	0.933527
4-vinylcatechol sulfate	-0.0232993	0.850662	0.933527
sphingomyelin (d18:2/14:0, d18:1/14:1)*	-0.00482753	0.851443	0.933674
laurylcarnitine (C12)	0.00787494	0.853495	0.935213
linoleoyl-linoleoyl-glycerol (18:2/18:2) [2]*	-0.0186307	0.854466	0.935566
ceramide (d18:1/14:0, d16:1/16:0)*	-0.0106818	0.856179	0.936258
N-stearoyl-sphingadienine (d18:2/18:0)*	0.00810168	0.856397	0.936258
oxindolylalanine	-0.00665908	0.861738	0.94021
X-25267	0.00992789	0.861967	0.94021
3-hydroxyadipate	0.0157756	0.863409	0.94107
cis-4-decenoylcarnitine (C10:1)	0.0078076	0.864339	0.941372
linoleoyl ethanolamide	-0.0100355	0.866234	0.942167
undecanedioate (C11-DC)	-0.00731926	0.868089	0.942167
X-17398	0.00923283	0.868363	0.942167
5alpha-pregnan-3beta,20alpha-diol monosulfate (2)	0.0125544	0.869131	0.942167
stearoyl ethanolamide	0.00470518	0.869357	0.942167
N-stearoyltaurine	0.00914029	0.869887	0.942167
ginkgolic acid C13:0	0.00398122	0.870822	0.942167
1-myristoylglycerol (14:0)	-0.0113954	0.870836	0.942167
adenosine 5'-monophosphate (AMP)	0.0118352	0.870949	0.942167
dimethyl sulfone	-0.00914551	0.872728	0.942965
X-21441	0.0118432	0.874367	0.942965
O-acetylhomoserine	0.0119275	0.874863	0.942965
X-22776	-0.00789485	0.87513	0.942965
N2-acetyl,N6-methyllysine	-0.0180528	0.875536	0.942965
1-linoleoyl-GPA (18:2)*	-0.0084268	0.876188	0.942965
X-21442	0.0243609	0.876265	0.942965
X-19183	-0.0181807	0.881305	0.946808
4-acetaminophen sulfate	-0.0296184	0.881453	0.946808
sphingomyelin (d18:1/20:1, d18:2/20:0)*	0.00261623	0.881805	0.946808
pyruvate	-0.00555351	0.885603	0.948874
1-(1-enyl-palmitoyl)-GPC (P-16:0)*	0.00348413	0.886688	0.948874
1-oleoyl-GPG (18:1)*	-0.0119916	0.886772	0.948874
X-24328	0.00760917	0.887397	0.948874
sitagliptin	0.00220396	0.887677	0.948874
androstenediol (3beta,17beta) monosulfate (2)	-0.0116447	0.8888	0.949198
X-12411	-0.00715196	0.889297	0.949198
palmitoyl-sphingosine-phosphoethanolamine (d18:1/16:0)	-0.00240303	0.891888	0.951053
ezetimibe glucuronide*	-0.00413296	0.892354	0.951053
X-12407	-0.0175319	0.893754	0.951206
X-25805	0.0107246	0.893919	0.951206
quinate	0.0152628	0.894558	0.951206
hydrochlorothiazide	0.012997	0.895136	0.951206
caprylate (8:0)	-0.0069732	0.895993	0.951415
benzoate	-0.00528416	0.897604	0.952425
1-stearoyl-GPG (18:0)	0.00552811	0.899326	0.9532
gabapentin	0.00357118	0.899657	0.9532
lactosyl-N-behenoyl-sphingosine (d18:1/22:0)*	0.00329109	0.900762	0.95367
X-17343	-0.0135007	0.903499	0.955867
1-oleoyl-GPC (18:1)	0.00209351	0.904531	0.956256
ribitol	0.00229637	0.905367	0.956439
2,3-dihydroxypyridine	-0.0120064	0.907924	0.958438
1-methyl-4-imidazoleacetate	0.0109471	0.910593	0.960553
X-11378	-0.00481027	0.91281	0.962187
cotinine	0.0178629	0.915658	0.963565
trans-urocanate	0.00497506	0.916077	0.963565
X-17162	-0.0055997	0.91619	0.963565
X-12680	-0.00577297	0.91679	0.963565
bilirubin (E,E)*	-0.00492666	0.919753	0.965975
dihydrocaffeate sulfate (2)	-0.0102455	0.920709	0.966276
Gliclazide	0.000512153	0.922001	0.966927
oleoyl ethanolamide	0.00394251	0.924391	0.96873
mirtazapine	-0.00373953	0.925429	0.96901
1-(1-enyl-palmitoyl)-2-linoleoyl-GPE (P-16:0/18:2)*	0.00259857	0.926829	0.969172
glycosyl-N-nervonoyl-sphingosine (d18:1/24:1)*	0.0120452	0.928346	0.969314
4-methylcatechol sulfate	-0.0055731	0.928477	0.969314
7-dehydrocholesterol	0.00846114	0.928982	0.969314
glycosyl ceramide (d18:1/20:0, d16:1/22:0)*	0.00230984	0.930675	0.970379
21-hydroxypregnenolone disulfate	0.00446469	0.93237	0.971202
sphingomyelin (d17:1/14:0, d16:1/15:0)*	-0.00267936	0.93342	0.971202
1-stearoyl-2-oleoyl-GPI (18:0/18:1)*	-0.00285811	0.933964	0.971202
X-25279	-0.00957262	0.93674	0.971202
palmitoyl-arachidonoyl-glycerol (16:0/20:4) [1]*	0.00957235	0.93745	0.971202
glycohyocholate	-0.00721225	0.938187	0.971202
hydroxypalmitoyl sphingomyelin (d18:1/16:0(OH))**	-0.00178107	0.938333	0.971202
linoleoyl-linolenoyl-glycerol (18:2/18:3) [2]*	0.00769936	0.938527	0.971202
rivaroxaban	0.0030031	0.939429	0.971202
indapamide	-0.00173039	0.93997	0.971202
anastrozole	-0.000110273	0.940673	0.971202
pipecolate	0.00307763	0.940947	0.971202
X-25217	0.00817066	0.941475	0.971202
ceramide (d16:1/24:1, d18:1/22:1)*	0.00438048	0.941738	0.971202
3-hydroxyisobutyrate	-0.00271071	0.942109	0.971202
doxylamine	-0.00164474	0.942545	0.971202
trazadone	0.00186297	0.94331	0.971202
branched-chain, straight-chain, or cyclopropyl 12:1 fatty acid*	0.00578151	0.943588	0.971202
1-palmitoylglycerol (16:0)	-0.00501456	0.945712	0.972694
glucuronide of C10H18O2 (1)*	0.00806561	0.947354	0.973688
1-stearoyl-2-arachidonoyl-GPC (18:0/20:4)	-0.000897057	0.949253	0.974402
palmitoyl-docosahexaenoyl-glycerol (16:0/22:6) [1]*	0.00650691	0.9494	0.974402
octadecanedioylcarnitine (C18-DC)*	0.00211001	0.953472	0.977886
hexanoylglutamine	-0.00341351	0.955506	0.979245
2-butenoylglycine	0.0042805	0.956429	0.979245
3-(3-hydroxyphenyl)propionate	-0.00660765	0.956835	0.979245
linoleoyl-arachidonoyl-glycerol (18:2/20:4) [2]*	-0.00283429	0.95953	0.980136
5alpha-androstan-3alpha,17alpha-diol monosulfate	0.00378391	0.959744	0.980136
X-16938	0.00261813	0.960976	0.980388
N-formylanthranilic acid	-0.00241172	0.9621	0.980388
montelukast	-0.000403538	0.96262	0.980388
1-(1-enyl-palmitoyl)-2-oleoyl-GPE (P-16:0/18:1)*	0.001087	0.963081	0.980388
biotin	0.00075354	0.963391	0.980388
tetradecadienedioate (C14:2-DC)*	-0.00280862	0.964155	0.980473
glycine	0.000803863	0.966428	0.981752
bilirubin (E,Z or Z,E)*	0.00140399	0.970899	0.984909
X-21286	0.0020696	0.971248	0.984909
carboxyibuprofen	0.00179988	0.972544	0.985529
tamsulosin	0.00154793	0.973791	0.985542
androsterone sulfate	-0.00243361	0.974301	0.985542
5alpha-androstan-3alpha,17beta-diol monosulfate (2)	-0.00258425	0.974795	0.985542
1-(1-enyl-stearoyl)-2-oleoyl-GPE (P-18:0/18:1)	0.000856765	0.97529	0.985542
oxypurinol	0.00185081	0.980474	0.988702
1,2-dipalmitoyl-GPC (16:0/16:0)	-0.000262564	0.984184	0.990124
X-21319	0.00147962	0.984248	0.990124
X-23997	-0.00222069	0.984512	0.990124
X-23655	0.00248591	0.984766	0.990124
1-palmitoyl-2-linoleoyl-GPE (16:0/18:2)	-0.000366792	0.992815	0.996593
1-(1-enyl-palmitoyl)-2-arachidonoyl-GPE (P-16:0/20:4)*	0.000226013	0.993137	0.996593
X-19438	0.000205837	0.997324	0.999084
glycosyl ceramide (d16:1/24:1, d18:1/22:1)*	-0.000264106	0.997605	0.999084
3-hydroxybutyroylglycine**	0.000162273	0.997698	0.999084
lactose	0.000134956	0.999069	0.999762
