# Supplementary material for: Comprehensive blood metabolomics profiling of Parkinson’s disease reveals coordinated alterations in xanthine metabolism
Source: NPJ Parkinsons Dis. 2024 Mar 19;10:68. doi: 10.1038/s41531-024-00671-9 (PMC10951366; doi:10.1038/s41531-024-00671-9)
Supplement: Supplementary file 7 — Supplementary Table 8 [file 41531_2024_671_MOESM7_ESM.xlsx]

## Sheet: luxpark_metabolomics_reference_
Suppl. Table 8: Reference metabolome for the metabolite set enrichment analysis using the MetaboAnalyst software (Query = HMDB metabolite ID used for the query); Match = matched metabolite name recognized by MetaboAnalyst, NA otherwise; PubChem = PubChem identifier for mapped compounds; KEGG = KEGG identifier for mapped compounds, SMILES = SMILES code for mapped compounds; all mappings are derive…
Query	Match	PubChem	KEGG	SMILES
HMDB0014980	Oxazepam	4616	C07359	C1=CC=C(C=C1)C2=NC(C(=O)NC3=C2C=C(C=C3)Cl)O
HMDB0000195	Inosine	6021	C00294	C1=NC(=O)C2=C(N1)N(C=N2)[C@H]3[C@@H]([C@@H]([C@H](O3)CO)O)O
HMDB0240577	NA	NA	NA	NA
HMDB0341232	NA	NA	NA	NA
HMDB0000299	Xanthosine	64959	C01762	C1=NC2=C(N1[C@H]3[C@@H]([C@@H]([C@H](O3)CO)O)O)NC(=O)NC2=O
HMDB0002329	Oxalic acid	971	C00209	C(=O)(C(=O)O)O
HMDB0004026	21-Hydroxypregnenolone	247020	C05485	C[C@]12CC[C@H]3[C@H]([C@@H]1CC[C@@H]2C(=O)CO)CC=C4[C@@]3(CC[C@@H](C4)O)C
HMDB0000039	Butyric acid	264	C00246	CCCC(=O)O
HMDB0000157	Hypoxanthine	790	C00262	C1=NC2=C(N1)C(=O)N=CN2
HMDB0029142	NA	NA	NA	NA
HMDB0000020	p-Hydroxyphenylacetic acid	127	C00642	C1=CC(=CC=C1CC(=O)O)O
HMDB0240664	NA	NA	NA	NA
HMDB0000731	Cysteine-S-sulfate	115015	C05824	C([C@@H](C(=O)O)N)SS(=O)(=O)O
HMDB0001358	Retinal	6436079	C00376	CC1=C(C(CCC1)(C)C)/C=C/C(=C/C=C/C(=C/C=O)/C)/C
HMDB0000292	Xanthine	1188	C00385	C1=NC2=C(N1)C(=O)NC(=O)N2
HMDB0037115	NA	NA	NA	NA
HMDB0003654	4-Coumaryl alcohol	54682930	C02646	C1=CC(=CC=C1/C=C/CO)O
HMDB0035227	Hydroxypropanedioic acid	45	C02287	C(C(=O)O)(C(=O)O)O
HMDB0061643	NA	NA	NA	NA
HMDB0000666	Heptanoic acid	8094	C17714	CCCCCCC(=O)O
HMDB0061714	Docosadienoate (22:2n6)	5282807	C16533	CCCCCC=CCC=CCCCCCCCCCCCC(O)=O
HMDB0000063	Cortisol	657311	C00735	C[C@]12CCC(=O)C=C1CC[C@@H]3[C@@H]2[C@H](C[C@]4([C@H]3CC[C@]4(C(=O)CO)O)C)O
HMDB0062720	Thymol Sulfate	12456386	NA	CC(C)C1=C(OS(O)(=O)=O)C=C(C)C=C1
HMDB0002802	Cortisone	225609	C00762	C[C@]12CCC(=O)C=C1CC[C@@H]3[C@@H]2C(=O)C[C@]4([C@H]3CC[C@@]4(C(=O)CO)O)C
HMDB0013213	Alpha-Linoleoylcholine	53481656	NA	CCCCC/C=C\C/C=C\CCCCCCCC(=O)OCC[N+](C)(C)C
HMDB0004080	Anandamide	5281969	C11695	CCCCC/C=C\C/C=C\C/C=C\C/C=C\CCCC(=O)NCCO
HMDB0240619	NA	NA	NA	NA
HMDB0000807	3-Phosphoglyceric acid	724	C00597	C(C(C(=O)O)O)OP(=O)(O)O
HMDB0008039	PC(18:0/18:2(9Z,12Z))	6441487	C00157	CCCCCCCCCCCCCCCCCC(=O)OC[C@H](COP(=O)([O-])OCC[N+](C)(C)C)OC(=O)CCCCCCC/C=C\C/C=C\CCCCC
HMDB0000929	L-Tryptophan	6305	C00078	C1=CC=C2C(=C1)C(=CN2)C[C@@H](C(=O)O)N
HMDB0014946	Indapamide	3702	NA	CC1CC2=CC=CC=C2N1NC(=O)C3=CC(=C(C=C3)Cl)S(=O)(=O)N
HMDB0012105	SM(d18:1/23:0)	46891684	C00550	CCCCCCCCCCCCCCCCCCCCCCC(=O)N[C@@H](COP(=O)([O-])OCC[N+](C)(C)C)[C@@H](/C=C/CCCCCCCCCCCCC)O
HMDB0240592	NA	NA	NA	NA
HMDB0000488	4E,15Z-Bilirubin IXa	21252250	NA	CC1=C(NC(=C1CCC(=O)O)CC2=C(C(=C(N2)/C=C\3/C(=C(C(=O)N3)C)C=C)C)CCC(=O)O)/C=C/4\C(=C(C(=O)N4)C=C)C
HMDB0000718	Isovaleric acid	10430	C08262	CC(C)CC(=O)O
HMDB0000023	(S)-3-Hydroxyisobutyric acid	87	C06001	C[C@@H](CO)C(=O)O
HMDB0041646	NA	NA	NA	NA
HMDB0014844	Tamsulosin	129211	C07124	CCOC1=CC=CC=C1OCCN[C@H](C)CC2=CC(=C(C=C2)OC)S(=O)(=O)N
HMDB0001913	Omeprazole	4594	C07324	CC1=CN=C(C(=C1OC)C)CS(=O)C2=NC3=C(N2)C=C(C=C3)OC
HMDB0240581	NA	NA	NA	NA
HMDB0011738	N2-gamma-Glutamylglutamine	150914	C05283	C(CC(=O)N[C@@H](CCC(=O)N)C(=O)O)[C@@H](C(=O)O)N
HMDB0010378	5,8,11-Eicosatrienoic acid	5312531	NA	CCCCCCCC/C=C\C/C=C\C/C=C\CCCC(=O)O
HMDB13211	Alpha-Ketooctanoic acid	67600	NA	CCCCCCC(=O)C(=O)O
HMDB0011178	Prolylglycine	98206	NA	C1CC(NC1)C(=O)NCC(=O)O
HMDB0000672	Hexadecanedioic acid	10459	C19615	C(CCCCCCCC(=O)O)CCCCCCC(=O)O
HMDB0008141	PC(18:2(9Z,12Z)/18:3(9Z,12Z,15Z))	52922731	C00157	CCCCC/C=C\C/C=C\CCCCCCCC(=O)OC[C@H](COP(=O)([O-])OCC[N+](C)(C)C)OC(=O)CCCCCCC/C=C\C/C=C\C/C=C\CC
HMDB0000535	Caproic acid	8892	C01585	CCCCCC(=O)O
HMDB0006294	16-Hydroxy hexadecanoic acid	7058075	C18218	C(CCCCCCCC(=O)[O-])CCCCCCCO
HMDB0240676	NA	NA	NA	NA
HMDB0006409	Tyramine-O-sulfate	153005	NA	C1=CC(=CC=C1CCN)OS(=O)(=O)O
HMDB0240583	NA	NA	NA	NA
HMDB0000190	L-Lactic acid	61503	C00186	C[C@@H](C(=O)O)O
HMDB0240648	NA	NA	NA	NA
HMDB0004231	Pantothenol	4678	C05944	CC(C)(CO)C(C(=O)NCCCO)O
HMDB0005060	Eicosadienoic acid	6439848	C16525	CCCCC/C=C\C/C=C\CCCCCCCCCC(=O)O
HMDB0000774	Pregnenolone sulfate	20845972	NA	CC(=O)[C@H]1CC[C@@H]2[C@@]1(CC[C@H]3[C@H]2CC=C4[C@@]3(CCC(C4)OS(=O)(=O)O)C)C
HMDB0240677	NA	NA	NA	NA
HMDB0003178	Heme	26945	C00032	CC1=C(CCC(O)=O)C2=CC3=[N+]4C(=CC5=C(C=C)C(C)=C6C=C7C(C=C)=C(C)C8=[N+]7[Fe@]4(N2C1=C8)N56)C(C)=C3CCC(O)=O
HMDB0002231	Eicosenoic acid	5282768	C16526	CCCCCCCC/C=C\CCCCCCCCCC(=O)O
HMDB0062620	NA	NA	NA	NA
HMDB0028929	Leucyl-Glycine	97364	NA	CC(C)CC(N)C(=O)NCC(O)=O
HMDB0002088	N-Oleoylethanolamine	5283454	C20792	CCCCCCCC/C=C\CCCCCCCC(=O)NCCO
HMDB0240675	NA	NA	NA	NA
HMDB0240596	NA	NA	NA	NA
HMDB0000139	Glyceric acid	439194	C00258	C([C@H](C(=O)O)O)O
HMDB0013127	Hydroxybutyrylcarnitine	53481617	NA	CC(CC(=O)O[C@@H](CC(=O)[O-])C[N+](C)(C)C)O
HMDB0000729	Alpha-Hydroxyisobutyric acid	11671	NA	CC(C)(C(=O)O)O
HMDB0000442	(S)-3-Hydroxybutyric acid	94318	C03197	C[C@@H](CC(=O)O)O
HMDB0000665	Leucinic acid	92779	NA	CC(C)CC(C(=O)O)O
HMDB0000267	Pyroglutamic acid	7405	C01879	C1CC(=O)N[C@@H]1C(=O)O
HMDB0000812	N-Acetyl-L-aspartic acid	65065	C01042	CC(=O)N[C@@H](CC(=O)O)C(=O)O
HMDB0094650	5alpha-pregnan-3beta,20alpha-diol disulfate	5748360	NA	[H][C@@]1(CC[C@@]2([H])[C@]3([H])CC[C@@]4([H])C[C@H](CC[C@]4(C)[C@@]3([H])CC[C@]12C)OS(O)(=O)=O)[C@H](C)OS(O)(=O)=O
HMDB0012091	SM(d18:0/22:0)	44260132	C00550	CCCCCCCCCCCCCCCCCCCCCC(=O)N[C@@H](COP(=O)([O-])OCC[N+](C)(C)C)[C@@H](CCCCCCCCCCCCCCC)O
HMDB0007973	PC(16:0/18:2(9Z,12Z))	5287971	C00157	CCCCCCCCCCCCCCCC(=O)OC[C@H](COP(=O)([O-])OCC[N+](C)(C)C)OC(=O)CCCCCCC/C=C\C/C=C\CCCCC
HMDB0000158	L-Tyrosine	6057	C00082	C1=CC(=CC=C1C[C@@H](C(=O)O)N)O
HMDB0240328	NA	NA	NA	NA
HMDB0240647	NA	NA	NA	NA
HMDB0031518	D-Malic acid	92824	C00497	C([C@H](C(=O)O)O)C(=O)O
HMDB0008138	PC(18:2(9Z,12Z)/18:2(9Z,12Z))	5288075	C00157	CCCCC/C=C\C/C=C\CCCCCCCC(=O)OC[C@H](COP(=O)([O-])OCC[N+](C)(C)C)OC(=O)CCCCCCC/C=C\C/C=C\CCCCC
HMDB0000054	Bilirubin	21252250	C00486	CC1=C(NC(=C1CCC(=O)O)CC2=C(C(=C(N2)/C=C\3/C(=C(C(=O)N3)C)C=C)C)CCC(=O)O)/C=C\4/C(=C(C(=O)N4)C=C)C
HMDB0014853	Paroxetine	43815	C07415	C1CNC[C@H]([C@@H]1C2=CC=C(C=C2)F)COC3=CC4=C(C=C3)OCO4
HMDB0010388	LysoPC(18:3(9Z,12Z,15Z))	24779469	C04230	CC/C=C\C/C=C\C/C=C\CCCCCCCC(=O)OC[C@H](COP(=O)([O-])OCC[N+](C)(C)C)O
HMDB0240620	NA	NA	NA	NA
HMDB0240634	NA	NA	NA	NA
HMDB0029151	gamma-Glutamylhistidine	7017195	NA	C1=C(NC=N1)C[C@@H](C(=O)O)NC(=O)CC[C@@H](C(=O)O)N
HMDB0011741	gamma-Glutamyltyrosine	94340	NA	C1=CC(=CC=C1C[C@@H](C(=O)O)NC(=O)CC[C@@H](C(=O)O)N)O
HMDB0000707	4-Hydroxyphenylpyruvic acid	979	C01179	C1=CC(=CC=C1CC(=O)C(=O)O)O
HMDB0013130	Glutarylcarnitine	71317118	NA	C[N+](C)(C)C[C@@H](CC(=O)[O-])OC(=O)CCCC(=O)O
HMDB0001173	5'-Methylthioadenosine	439176	C00170	CSC[C@@H]1[C@H]([C@H]([C@@H](O1)N2C=NC3=C2N=CN=C3N)O)O
HMDB0000094	Citric acid	311	C00158	C(C(=O)O)C(CC(=O)O)(C(=O)O)O
HMDB0061693	NA	NA	NA	NA
HMDB0010318	Pregnanediol-3-glucuronide	123796	C03033	C[C@@H]([C@H]1CC[C@@H]2[C@@]1(CC[C@H]3[C@H]2CC[C@H]4[C@@]3(CC[C@H](C4)O[C@H]5[C@@H]([C@H]([C@@H]([C@H](O5)C(=O)O)O)O)O)C)C)O
HMDB0000163	D-Maltose	10991489	C00208	C([C@@H]1[C@H]([C@@H]([C@H]([C@H](O1)O[C@@H]2[C@H](O[C@@H]([C@H]([C@H]2O)O)O)CO)O)O)O)O
HMDB0013207	9-Hexadecenoylcarnitine	53481653	NA	CCCCCC/C=C\CCCCCCCC(=O)O[C@@H](CCC(=O)[O-])[N+](C)(C)C
HMDB0240637	NA	NA	NA	NA
HMDB0013622	Nonadeca-10(Z)-enoic acid	5312513	C00174	CCCCCCCC/C=C\CCCCCCCCC(=O)O
HMDB0013676	2,6-Dihydroxybenzoic acid	9338	C21298	C1=CC(=C(C(=C1)O)C(=O)O)O
HMDB0006347	Hexacosanoyl carnitine	53477828	NA	CCCCCCCCCCCCCCCCCCCCCCCCCC(=O)OC(CC(=O)[O-])C[N+](C)(C)C
HMDB0240588	NA	NA	NA	NA
HMDB0014928	Perindopril	107807	C07706	CCC[C@@H](C(=O)OCC)N[C@@H](C)C(=O)N1[C@H]2CCCC[C@H]2C[C@H]1C(=O)O
HMDB0000012	Deoxyuridine	13712	C00526	C1[C@@H]([C@H](O[C@H]1N2C=CC(=O)NC2=O)CO)O
HMDB0000043	Betaine	247	C00719	C[N+](C)(C)CC(=O)[O-]
HMDB0000782	Octadecanedioic acid	70095	NA	C(CCCCCCCCC(=O)O)CCCCCCCC(=O)O
HMDB0013025	6,9,12,15,18,21-Tetracosahexaenoic acid	53481586	NA	CC/C=C/C/C=C/C/C=C/C/C=C/C/C=C/C/C=C/CCCCC(=O)[O-]
HMDB0000305	Vitamin A	445354	C17276	CC1=C(C(CCC1)(C)C)/C=C/C(=C/C=C/C(=C/CO)/C)/C
HMDB0010386	LysoPC(18:2(9Z,12Z))	11005824	C04230	CCCCC/C=C\C/C=C\CCCCCCCC(=O)OC[C@H](COP(=O)([O-])OCC[N+](C)(C)C)O
HMDB0029377	Piperine	638024	C03882	C1CCN(CC1)C(=O)/C=C/C=C/C2=CC3=C(C=C2)OCO3
HMDB0000714	Hippuric acid	464	C01586	C1=CC=C(C=C1)C(=O)NCC(=O)O
HMDB0000271	Sarcosine	1088	C00213	CNCC(=O)O
HMDB0002226	Adrenic acid	5497181	C16527	CCCCC/C=C\C/C=C\C/C=C\C/C=C\CCCCCC(=O)O
HMDB0240591	NA	NA	NA	NA
HMDB0012097	SM(d18:1/14:0)	11433862	NA	CCCCCCCCCCCCC/C=C/[C@H]([C@H](COP(=O)([O-])OCC[N+](C)(C)C)NC(=O)CCCCCCCCCCCCC)O
HMDB0059745	NA	NA	NA	NA
HMDB0012102	SM(d18:1/20:0)	44260124	C00550	CCCCCCCCCCCCCCCCCCCC(=O)N[C@@H](COP(=O)([O-])OCC[N+](C)(C)C)[C@@H](/C=C/CCCCCCCCCCCCC)O
HMDB0240429	NA	NA	NA	NA
HMDB0029422	L-Histidine trimethylbetaine	440727	C05575	C[N+](C)(C)C(CC1=CN=CN1)C(=O)[O-]
HMDB0000892	Valeric acid	7991	C00803	CCCCC(=O)O
HMDB0240313	NA	NA	NA	NA
HMDB0008994	PE(18:0/18:2(9Z,12Z))	9546749	C00350	CCCCCCCCCCCCCCCCCC(=O)OC[C@H](COP(=O)(O)OCCN)OC(=O)CCCCCCC/C=C\C/C=C\CCCCC
HMDB0029160	gamma-Glutamyltryptophan	3989307	NA	C1=CC=C2C(=C1)C(=CN2)C[C@@H](C(=O)O)NC(=O)CC[C@@H](C(=O)O)N
HMDB0061695	NA	NA	NA	NA
HMDB0000881	Xanthurenic acid	5699	C02470	C1=CC2=C(C(=C1)O)NC(=CC2=O)C(=O)O
HMDB0000991	DL-2-Aminooctanoic acid	69522	NA	CCCCCCC(C(=O)O)N
HMDB0003229	Palmitoleic acid	5312427	C08362	CCCCCC/C=C\CCCCCCCC(=O)O
HMDB0240668	NA	NA	NA	NA
HMDB0000684	L-Kynurenine	161166	C00328	C1=CC=C(C(=C1)C(=O)C[C@@H](C(=O)O)N)N
HMDB0000086	Glycerophosphocholine	71920	C00670	C[N+](C)(C)CCOP(=O)([O-])OC[C@H](CO)O
HMDB0240261	LysoPI(18:0/0:0)	NA	NA	CCCCCCCCCCCCCCCCCC(=O)OC[C@@H](O)COP(O)(=O)O[C@H]1[C@H](O)[C@@H](O)[C@H](O)[C@@H](O)[C@H]1O
HMDB0011171	gamma-Glutamylleucine	4524287	NA	CC(C)C[C@@H](C(=O)O)NC(=O)CC[C@@H](C(=O)O)N
HMDB0240646	NA	NA	NA	NA
HMDB0000152	Gentisic acid	3469	C00628	C1=CC(=C(C=C1O)C(=O)O)O
HMDB0000827	Stearic acid	5281	C01530	CCCCCCCCCCCCCCCCCC(=O)O
HMDB0003231	Vaccenic acid	5281127	C08367	CCCCCC/C=C/CCCCCCCCCC(=O)O
HMDB0000529	5-Dodecenoic acid	5312378	NA	CCCCCC/C=C\CCCC(=O)O
HMDB0011568	MG(18:2(9Z,12Z)/0:0/0:0)	6436630	NA	CCCCC/C=C\C/C=C\CCCCCCCC(=O)OC[C@H](CO)O
HMDB0000872	Tetradecanedioic acid	13185	NA	C(CCCCCCC(=O)O)CCCCCC(=O)O
HMDB0000026	Ureidopropionic acid	111	C02642	C(CNC(=O)N)C(=O)O
HMDB0000201	L-Acetylcarnitine	7045767	C02571	CC(=O)OC(CC(=O)[O-])C[N+](C)(C)C
HMDB0012104	SM(d18:1/22:1(13Z))	52931203	C00550	CCCCCCCCCCCCC/C=C/[C@H]([C@H](COP(=O)([O-])OCC[N+](C)(C)C)NC(=O)CCCCCCCCCCC/C=C\CCCCCCCC)O
HMDB0000413	3-Hydroxydodecanedioic acid	16663321	NA	C(CCCCC(=O)O)CCCC(CC(=O)O)O
HMDB0000300	Uracil	1174	C00106	C1=CNC(=O)NC1=O
HMDB0240580	NA	NA	NA	NA
HMDB0005923	N4-Acetylcytidine	107461	NA	CC(=O)NC1=NC(=O)N(C=C1)[C@H]2[C@@H]([C@@H]([C@H](O2)CO)O)O
HMDB0000005	2-Ketobutyric acid	58	C00109	CCC(=O)C(=O)O
HMDB0000720	Levulinic acid	11579	NA	CC(=O)CCC(=O)O
HMDB0005065	Oleoylcarnitine	46907933	NA	CCCCCCCC/C=C\CCCCCCCC(=O)O[C@H](CC(=O)[O-])C[N+](C)(C)C
HMDB0012085	SM(d18:0/14:0)	44260138	C00550	CCCCCCCCCCCCCCC[C@H]([C@H](COP(=O)([O-])OCC[N+](C)(C)C)NC(=O)CCCCCCCCCCCCC)O
HMDB0000131	Glycerol	753	C00116	C(C(CO)O)O
HMDB0000560	5,8-Tetradecadienoic acid	5312409	NA	CCCCC/C=C\C/C=C\CCCC(=O)O
HMDB0003045	Ergothioneine	5351619	C05570	C[N+](C)(C)[C@@H](CC1=CNC(=S)N1)C(=O)[O-]
HMDB0007883	PC(14:0/20:4(5Z,8Z,11Z,14Z))	24778634	C00157	CCCCCCCCCCCCCC(=O)OC[C@H](COP(=O)([O-])OCC[N+](C)(C)C)OC(=O)CCC/C=C\C/C=C\C/C=C\C/C=C\CCCCC
HMDB0000177	L-Histidine	6274	C00135	C1=C(NC=N1)C[C@@H](C(=O)O)N
HMDB0005032	Cetirizine	2678	C07778	C1CN(CCN1CCOCC(=O)O)C(C2=CC=CC=C2)C3=CC=C(C=C3)Cl
HMDB0011697	SM(d18:1/24:0)	5283595	NA	CCCCCCCCCCCCCCCCCCCCCCCC(=O)N[C@@H](COP(=O)(O)OCC[N+](C)(C)C)[C@@H](/C=C/CCCCCCCCCCCCC)O
HMDB0000792	Sebacic acid	5192	C08277	C(CCCCC(=O)O)CCCC(=O)O
HMDB0240597	NA	NA	NA	NA
HMDB0000045	Adenosine monophosphate	6083	C00020	C1=NC2=C(C(=N1)N)N=CN2[C@H]3[C@@H]([C@@H]([C@H](O3)COP(=O)(O)O)O)O
HMDB0011565	MG(16:1(9Z)/0:0/0:0)	53480976	NA	CCCCCC/C=C\CCCCCCCC(=O)OC[C@H](CO)O
HMDB0000243	Pyruvic acid	1060	C00022	CC(=O)C(=O)O
HMDB0002366	Tiglylcarnitine	91825636	NA	C/C=C(\C)/C(=O)O[C@H](CC(=O)[O-])C[N+](C)(C)C
HMDB0000067	Cholesterol	5997	C00187	C[C@H](CCCC(C)C)[C@H]1CC[C@@H]2[C@@]1(CC[C@H]3[C@H]2CC=C4[C@@]3(CCC(C4)O)C)C
HMDB0001857	1,3-Dimethyluric acid	70346	NA	CN1C2=C(C(=O)N(C1=O)C)NC(=O)N2
HMDB0008147	PC(18:2(9Z,12Z)/20:4(5Z,8Z,11Z,14Z))	24778979	C00157	CCCCC/C=C\C/C=C\CCCCCCCC(=O)OC[C@H](COP(=O)([O-])OCC[N+](C)(C)C)OC(=O)CCC/C=C\C/C=C\C/C=C\C/C=C\CCCCC
HMDB0010351	11-beta-Hydroxyandrosterone-3-glucuronide	53480452	C05643	C[C@]12CC[C@H](C[C@@H]1CC[C@@H]3[C@@H]2[C@H](C[C@]4([C@H]3CCC4=O)C)O)O[C@H]5[C@@H]([C@H]([C@@H]([C@H](O5)C(=O)O)O)O)O
HMDB0000656	Cysteineglutathione disulfide	53477713	NA	C(CC(=O)N[C@@H](CSSCC(C(=O)O)N)C(=O)NCC(=O)O)[C@@H](C(=O)O)N
HMDB0033844	beta-Cryptoxanthin	6384256	C08591	CC1=C(C(CCC1)(C)C)/C=C/C(=C/C=C/C(=C/C=C/C=C(\C)/C=C/C=C(\C)/C=C/C2=C(CC(CC2(C)C)O)C)/C)/C
HMDB0001552	2-Keto-glutaramic acid	48	C00940	C(CC(=O)N)C(=O)C(=O)O
HMDB0010168	SM(d18:0/16:0)	5283591	C00550	CCCCCCCCCCCCCCC[C@H]([C@H](COP(=O)(O)OCC[N+](C)(C)C)NC(=O)CCCCCCCCCCCCCCC)O
HMDB0037397	xi-17-Methyloctadecanoic acid	3083779	NA	CC(C)CCCCCCCCCCCCCCCC(O)=O
HMDB0061112	3-Carboxy-4-methyl-5-propyl-2-furanpropionic acid	123979	NA	CCCC1=C(C)C(C(O)=O)=C(CCC(O)=O)O1
HMDB0001928	Hydrochlorothiazide	3639	C07041	C1NC2=CC(=C(C=C2S(=O)(=O)N1)S(=O)(=O)N)Cl
HMDB0014376	Temazepam	5391	C07125	CN1C2=C(C=C(C=C2)Cl)C(=NC(C1=O)O)C3=CC=CC=C3
HMDB0001976	Docosapentaenoic acid (22n-6)	6441454	NA	CCCCC/C=C\C/C=C\C/C=C\C/C=C\C/C=C\CCC(=O)O
HMDB0013078	Stearoylethanolamide	27902	NA	CCCCCCCCCCCCCCCCCC(=O)NCCO
HMDB0002259	Heptadecanoic acid	10465	NA	CCCCCCCCCCCCCCCCC(=O)O
HMDB0006270	Linoelaidic acid	5282457	NA	CCCCC/C=C/C/C=C/CCCCCCCC(=O)O
HMDB0000965	Hypotaurine	107812	C00519	C(CS(=O)O)N
HMDB0002264	(R)-2-Hydroxycaprylic acid	5312860	NA	CCCCCC[C@H](C(=O)O)O
HMDB0061705	6-Oxopiperidine-2-carboxylic acid	3014237	NA	OC(=O)C1CCCC(O)=N1
HMDB0059766	NA	NA	NA	NA
HMDB0011172	gamma-Glutamylvaline	7015683	NA	CC(C)[C@@H](C(=O)O)NC(=O)CC[C@@H](C(=O)O)N
HMDB0012101	SM(d18:1/18:1(9Z))	6443882	C00550	CCCCCCCCCCCCC/C=C/[C@H]([C@H](COP(=O)([O-])OCC[N+](C)(C)C)NC(=O)CCCCCCC/C=C\CCCCCCCC)O
HMDB0060038	10Z-Heptadecenoic acid	5312435	NA	CCCCCC\C=C/CCCCCCCCC(O)=O
HMDB0013288	Nonanoylcarnitine	53481660	NA	CCCCCCCCC(=O)OC(CC(=O)[O-])C[N+](C)(C)C
HMDB0029155	NA	NA	NA	NA
HMDB0001138	N-Acetylglutamic acid	185	C00624	CC(=O)NC(CCC(=O)O)C(=O)O
HMDB0000764	Hydrocinnamic acid	107	C05629	C1=CC=C(C=C1)CCC(=O)O
HMDB0004980	cis-4-Decenoic acid	5312351	NA	CCCCC/C=C\CCC(=O)O
HMDB0004225	2-Oxoarginine	558	C03771	C(CC(=O)C(=O)O)CN=C(N)N
HMDB0001893	Alpha-Tocopherol	14985	C02477	CC1=C(C(=C2CC[C@@](OC2=C1C)(C)CCC[C@H](C)CCC[C@H](C)CCCC(C)C)C)O
HMDB0240617	NA	NA	NA	NA
HMDB0094656	2-Hydroxydecanoate	5312797	NA	CCCCCCCC[C@H](O)C(O)=O
HMDB0006285	4-oxo-Retinoic acid	6437063	C16678	CC1=C(C(CCC1=O)(C)C)/C=C/C(=C/C=C/C(=C/C(=O)O)/C)/C
HMDB00939	S-Adenosylhomocysteine	439155	C00021	C1=NC2=C(C(=N1)N)N=CN2[C@H]3[C@@H]([C@@H]([C@H](O3)CSCC[C@@H](C(=O)O)N)O)O
HMDB0000933	Traumatic acid	5283028	C16308	C(CCCCC(=O)O)CCC/C=C/C(=O)O
HMDB0000248	Thyroxine	5819	C01829	C1=C(C=C(C(=C1I)OC2=CC(=C(C(=C2)I)O)I)I)C[C@@H](C(=O)O)N
HMDB0007257	DG(18:2(9Z,12Z)/20:4(5Z,8Z,11Z,14Z)/0:0)	9543796	C00165	CCCCC/C=C\C/C=C\CCCCCCCC(=O)OC[C@H](CO)OC(=O)CCC/C=C\C/C=C\C/C=C\C/C=C\CCCCC
HMDB0240584	NA	NA	NA	NA
HMDB0000532	Acetylglycine	10972	NA	CC(=O)NCC(=O)O
HMDB0012090	SM(d18:0/20:0)	44260131	C00550	CCCCCCCCCCCCCCCCCCCC(=O)N[C@@H](COP(=O)([O-])OCC[N+](C)(C)C)[C@@H](CCCCCCCCCCCCCCC)O
HMDB0002013	Butyrylcarnitine	439829	C02862	CCCC(=O)OC(CC(=O)[O-])C[N+](C)(C)C
HMDB0002100	Palmitoylethanolamide	4671	C16512	CCCCCCCCCCCCCCCC(=O)NCCO
HMDB0059933	p-Toluenesulfonic acid	6101	C06677	CC1=CC=C(C=C1)S(O)(=O)=O
HMDB0000407	2-Hydroxy-3-methylbutyric acid	99823	NA	CC(C)C(C(=O)O)O
HMDB0014514	Mirtazapine	4205	C07570	CN1CCN2C(C1)C3=CC=CC=C3CC4=C2N=CC=C4
HMDB0000510	Aminoadipic acid	469	C00956	C(CC(C(=O)O)N)CC(=O)O
HMDB0135261	NA	NA	NA	NA
HMDB0000017	4-Pyridoxic acid	6723	C00847	CC1=NC=C(C(=C1O)C(=O)O)CO
HMDB0000220	Palmitic acid	985	C00249	CCCCCCCCCCCCCCCC(=O)O
HMDB0001870	Benzoic acid	243	C00539	C1=CC=C(C=C1)C(=O)O
HMDB0010384	LysoPC(18:0)	497299	C04230	CCCCCCCCCCCCCCCCCC(=O)OC[C@H](COP(=O)([O-])OCC[N+](C)(C)C)O
HMDB0011749	2-Piperidinone	12665	NA	C1CCNC(=O)C1
HMDB0000252	Sphingosine	5353955	C00319	CCCCCCCCCCCCC/C=C/C(C(CO)N)O
HMDB0002302	Indole-3-propionic acid	3744	NA	C1=CC=C2C(=C1)C(=CN2)CCC(=O)O
HMDB0011170	gamma-Glutamylisoleucine	22885096	NA	CC[C@H](C)[C@@H](C(=O)O)NC(=O)CC[C@@H](C(=O)O)N
HMDB0000669	Ortho-Hydroxyphenylacetic acid	11970	C05852	C1=CC=C(C(=C1)CC(=O)O)O
HMDB0005322	NA	NA	NA	NA
HMDB0000127	D-Glucuronic acid	94715	C00191	[C@@H]1([C@@H]([C@H](O[C@@H]([C@@H]1O)O)C(=O)O)O)O
HMDB0028922	Leucyl-Alanine	81721	NA	CC(C)CC(N)C(=O)NC(C)C(O)=O
HMDB0003099	1-Methyluric acid	69726	C16359	CN1C(=O)C2=C(NC(=O)N2)NC1=O
HMDB0061859	Methyl hexadecanoic acid	8181	C16995	CCCCCCCCCCCCCCCC(=O)OC
HMDB0002024	Imidazoleacetic acid	96215	C02835	C1=C(NC=N1)CC(=O)O
HMDB0002096	3-Indolebutyric acid	8617	C11284	C1=CC=C2C(=C1)C(=CN2)CCCC(=O)O
HMDB0000783	Propionylglycine	98681	NA	CCC(=O)NCC(=O)O
HMDB0002917	D-Xylitol	6912	C00379	C([C@H](C([C@H](CO)O)O)O)O
HMDB0000755	Hydroxyphenyllactic acid	9378	C03672	C1=CC(=CC=C1CC(C(=O)O)O)O
HMDB0011105	5-Acetylamino-6-formylamino-3-methyluracil	108214	C16365	CC(=O)NC1=C(NC(=O)N(C1=O)C)NC=O
HMDB0000034	Adenine	190	C00147	C1=NC2=C(N1)C(=NC=N2)N
HMDB0003357	N-Acetylornithine	439232	C00437	CC(=O)N[C@@H](CCCN)C(=O)O
HMDB0000191	L-Aspartic acid	5960	C00049	C([C@@H](C(=O)O)N)C(=O)O
HMDB0000202	Methylmalonic acid	487	C02170	CC(C(=O)O)C(=O)O
HMDB0000114	Glycerylphosphorylethanolamine	22833510	C01233	C(CO)N(CC(CO)O)P(=O)(O)O
HMDB0002068	Erucic acid	5281116	C08316	CCCCCCCC/C=C\CCCCCCCCCCCC(=O)O
HMDB0061656	3-hydroxytetradecanoic acid	5312869	NA	CCCCCCCCCCC[C@H](O)CC(O)=O
HMDB0009012	PE(18:0/22:6(4Z,7Z,10Z,13Z,16Z,19Z))	9546798	C00350	CCCCCCCCCCCCCCCCCC(=O)OC[C@H](COP(=O)(O)OCCN)OC(=O)CC/C=C\C/C=C\C/C=C\C/C=C\C/C=C\C/C=C\CC
HMDB0000422	2-Methylglutaric acid	12046	NA	CC(CCC(=O)O)C(=O)O
HMDB0060994	NA	NA	NA	NA
HMDB0029942	D-Arabinose	66308	NA	C([C@H]([C@H]([C@@H](C=O)O)O)O)O
HMDB0000756	L-Hexanoylcarnitine	3246938	NA	CCCCCC(=O)O[C@H](CC(=O)[O-])C[N+](C)(C)C
HMDB0240610	NA	NA	NA	NA
HMDB0000826	Pentadecanoic acid	13849	C16537	CCCCCCCCCCCCCCC(=O)O
HMDB0000661	Glutaric acid	743	C00489	C(CC(=O)O)CC(=O)O
HMDB0011152	PE(P-16:0e/0:0)	42607469	NA	CCCCCCCCCCCCCC/C=C\OC[C@H](COP(=O)(O)OCCN)O
HMDB0014581	Allopurinol	2094	NA	C1=C2C(=NC=NC2=O)NN1
HMDB0002820	Methylimidazoleacetic acid	75810	C05828	CN1C=C(N=C1)CC(=O)O
HMDB0028930	Leucyl-Hydroxyproline	20847829	NA	CC(C)CC(N)C(=O)N1CC(O)CC1C(O)=O
HMDB0041708	NA	NA	NA	NA
HMDB0000396	2-Ethylhydracrylic acid	188979	NA	CCC(CO)C(=O)O
HMDB0000317	2-Hydroxy-3-methylpentanoic acid	10796774	NA	CC[C@@H](C)[C@H](C(=O)O)O
HMDB0029159	gamma-Glutamylthreonine	53861142	NA	C[C@H]([C@@H](C(=O)O)NC(=O)CC[C@@H](C(=O)O)N)O
HMDB0008993	PE(18:0/18:1(9Z))	9546742	C00350	CCCCCCCCCCCCCCCCCC(=O)OC[C@H](COP(=O)(O)OCCN)OC(=O)CCCCCCC/C=C\CCCCCCCC
HMDB0010169	SM(d18:1/16:0)	5283590	C00550	CCCCCCCCCCCCCCCC(=O)N[C@@H](COP(=O)(O)OCC[N+](C)(C)C)[C@@H](/C=C/CCCCCCCCCCCCC)O
HMDB0004089	Formylanthranilic acid	101399	C05653	C1=CC=C(C(=C1)C(=O)O)NC=O
HMDB0000736	Isobutyryl-L-carnitine	168379	NA	CC(C)C(=O)OC(CC(=O)[O-])C[N+](C)(C)C
HMDB0001257	Spermidine	1102	C00315	C(CCNCCCN)CN
HMDB0002639	Sulfolithocholylglycine	53477756	C11301	C[C@H](CCC(=O)NCC(=O)O)C1CCC2[C@@]1(CCC3C2CCC4[C@@]3(CC[C@@H](C4)OS(=O)(=O)O)C)C
HMDB0006750	Lactosylceramide (d18:1/16:0)	53477895	C01290	CCCCCCCCCCCCCCCC(=O)N[C@@H](CO[C@H]1[C@@H]([C@H]([C@@H]([C@H](O1)CO)O[C@H]2[C@@H]([C@H]([C@H]([C@H](O2)CO)O)O)O)O)O)[C@@H](/C=C/CCCCCCCCCCCCC)O
HMDB0014724	Diclofenac	3033	C01690	C1=CC=C(C(=C1)CC(=O)O)NC2=C(C=CC=C2Cl)Cl
HMDB0008946	PE(16:0/22:6(4Z,7Z,10Z,13Z,16Z,19Z))	9546799	C00350	CCCCCCCCCCCCCCCC(=O)OC[C@H](COP(=O)(O)OCCN)OC(=O)CC/C=C\C/C=C\C/C=C\C/C=C\C/C=C\C/C=C\CC
HMDB0000784	Azelaic acid	2266	C08261	C(CCCC(=O)O)CCCC(=O)O
HMDB0002212	Arachidic acid	10467	C06425	CCCCCCCCCCCCCCCCCCCC(=O)O
HMDB0011667	gamma-Glutamylglycine	165527	NA	C(CC(=O)NCC(=O)O)[C@@H](C(=O)O)N
HMDB0011686	p-Cresol glucuronide	154035	NA	CC1=CC=C(C=C1)O[C@H]2[C@@H]([C@H]([C@@H]([C@H](O2)C(=O)O)O)O)O
HMDB0240667	NA	NA	NA	NA
HMDB0004148	Dopamine 4-sulfate	123932	C13691	C1=CC(=C(C=C1CCN)O)OS(=O)(=O)O
HMDB0004400	5-Acetylamino-6-amino-3-methyluracil	88299	C16366	CC(=O)NC1=C(NC(=O)N(C1=O)C)N
HMDB0240598	NA	NA	NA	NA
HMDB0000387	3-Hydroxydodecanoic acid	94216	NA	CCCCCCCCCC(CC(=O)O)O
HMDB0003405	D-Lysine	866	C00739	C(CCN)C[C@H](C(=O)O)N
HMDB0002271	Imidazolepropionic acid	70630	C20522	C1=C(NC=N1)CCC(=O)O
HMDB0001932	Metoprolol	4171	C07202	CC(C)NCC(COC1=CC=C(C=C1)CCOC)O
HMDB0001348	SM(d18:1/18:0)	5283588	C00550	CCCCCCCCCCCCCCCCCC(=O)N[C@@H](COP(=O)(O)OCC[N+](C)(C)C)[C@@H](/C=C/CCCCCCCCCCCCC)O
HMDB0009809	PI(18:0/18:2(9Z,12Z))	NA	C00626	[H][C@@](COC(=O)CCCCCCCCCCCCCCCCC)(COP(O)(=O)O[C@H]1C(O)C(O)C(O)[C@@H](O)C1O)OC(=O)CCCCCCC\C=C/C\C=C/CCCCC
HMDB0000791	L-Octanoylcarnitine	11953814	C02838	CCCCCCCC(=O)O[C@H](CC(=O)[O-])C[N+](C)(C)C
HMDB0059587	NA	NA	NA	NA
HMDB0000625	Gluconic acid	10690	C00257	C([C@H]([C@H]([C@@H]([C@H](C(=O)O)O)O)O)O)O
HMDB0002925	8,11,14-Eicosatrienoic acid	5280581	C03242	CCCCC/C=C\C/C=C\C/C=C\CCCCCCC(=O)O
HMDB0014934	Candesartan	2541	C07468	CCOC1=NC2=CC=CC(=C2N1CC3=CC=C(C=C3)C4=CC=CC=C4C5=NNN=N5)C(=O)O
HMDB0002759	Androsterone sulfate	159663	NA	C[C@]12CC[C@H](C[C@@H]1CC[C@@H]3[C@@H]2CC[C@]4([C@H]3CCC4=O)C)OS(=O)(=O)O
HMDB0014967	Diazepam	3016	C06948	CN1C(=O)CN=C(C2=C1C=CC(=C2)Cl)C3=CC=CC=C3
HMDB0001032	Dehydroepiandrosterone sulfate	12594	C04555	C[C@]12CC[C@H]3[C@H]([C@@H]1CCC2=O)CC=C4[C@@]3(CC[C@@H](C4)OS(=O)(=O)O)C
HMDB0061707	Isopentadecylic acid	151014	NA	CC(C)CCCCCCCCCCCC(O)=O
HMDB0011211	PC(P-16:0/18:2(9Z,12Z))	24779386	NA	CCCCCCCCCCCCCC/C=C\OC[C@H](COP(=O)([O-])OCC[N+](C)(C)C)OC(=O)CCCCCCC/C=C\C/C=C\CCCCC
HMDB0000574	L-Cysteine	5862	C00097	C([C@@H](C(=O)O)N)S
HMDB0014611	Quinine	3034034	C06526	COC1=CC2=C(C=CN=C2C=C1)[C@H]([C@@H]3C[C@@H]4CCN3C[C@@H]4C=C)O
HMDB0015109	Edetic Acid	6049	C00284	C(CN(CC(=O)O)CC(=O)O)N(CC(=O)O)CC(=O)O
HMDB14548	Alprazolam	2118	C06817	CC1=NN=C2N1C3=C(C=C(C=C3)Cl)C(=NC2)C4=CC=CC=C4
HMDB0000772	Nonadecanoic acid	12591	C16535	CCCCCCCCCCCCCCCCCCC(=O)O
HMDB0001547	Corticosterone	5753	C02140	C[C@]12CCC(=O)C=C1CC[C@@H]3[C@@H]2[C@H](C[C@]4([C@H]3CC[C@@H]4C(=O)CO)C)O
HMDB0009102	PE(18:2(9Z,12Z)/20:4(5Z,8Z,11Z,14Z))	52924893	C00350	CCCCC/C=C\C/C=C\CCCCCCCC(=O)OC[C@H](COP(=O)(O)OCCN)OC(=O)CCC/C=C\C/C=C\C/C=C\C/C=C\CCCCC
HMDB0004157	L-Urobilinogen	9548718	C05789	CCC1C(C(=O)NC1CC2=C(C(=C(N2)CC3=C(C(=C(N3)CC4C(C(C(=O)N4)CC)C)C)CCC(=O)O)CCC(=O)O)C)C
HMDB0011376	PE(P-18:0/18:2(9Z,12Z))	52925079	NA	CCCCCCCCCCCCCCCC/C=C\OC[C@H](COP(=O)(O)OCCN)OC(=O)CCCCCCC/C=C\C/C=C\CCCCC
HMDB0000459	3-Methylcrotonylglycine	169485	NA	CC(=CC(=O)NCC(=O)O)C
HMDB0001087	5-Methylthioribose	439904	C03089	CSC[C@@H]1[C@H]([C@H]([C@@H](O1)O)O)O
HMDB0000323	3-Amino-2-piperidone	5200225	NA	C1CC(C(=O)NC1)N
HMDB0001889	Theophylline	2153	C07130	CN1C2=C(C(=O)N(C1=O)C)NC=N2
HMDB0000651	Decanoylcarnitine	10245190	NA	CCCCCCCCCC(=O)OC(CC(=O)[O-])C[N+](C)(C)C
HMDB0005349	NA	NA	NA	NA
HMDB0001301	1-Pyrroline-5-carboxylic acid	6642	C03912	C1CC(N=C1)C(=O)O
HMDB0007869	PC(14:0/16:0)	129657	C00157	CCCCCCCCCCCCCCCC(=O)O[C@H](COC(=O)CCCCCCCCCCCCC)COP(=O)([O-])OCC[N+](C)(C)C
HMDB0061717	NA	NA	NA	NA
HMDB0002580	Taurolithocholic acid 3-sulfate	440071	C03642	C[C@H](CCC(=O)NCCS(=O)(=O)O)[C@H]1CC[C@@H]2[C@@]1(CC[C@H]3[C@H]2CC[C@H]4[C@@]3(CC[C@H](C4)OS(=O)(=O)O)C)C
HMDB0240665	NA	NA	NA	NA
HMDB0240638	NA	NA	NA	NA
HMDB0011343	PE(P-16:0/18:2(9Z,12Z))	52925127	NA	CCCCCCCCCCCCCC/C=C\OC[C@H](COP(=O)(O)OCCN)OC(=O)CCCCCCC/C=C\C/C=C\CCCCC
HMDB0033724	Undecylenic acid	5634	C13910	C=CCCCCCCCCC(=O)O
HMDB0240650	NA	NA	NA	NA
HMDB0062551	4-ethylphenylsulfate	20822574	NA	CCC1=CC=C(OS(O)(=O)=O)C=C1
HMDB0011352	PE(P-16:0/20:4(5Z,8Z,11Z,14Z))	52925126	NA	CCCCCCCCCCCCCC/C=C\OC[C@H](COP(=O)(O)OCCN)OC(=O)CCC/C=C\C/C=C\C/C=C\C/C=C\CCCCC
HMDB0007970	PC(16:0/18:0)	24778686	C00157	CCCCCCCCCCCCCCCCCC(=O)O[C@H](COC(=O)CCCCCCCCCCCCCCC)COP(=O)([O-])OCC[N+](C)(C)C
HMDB0007219	DG(18:1(9Z)/18:2(9Z,12Z)/0:0)	9543722	C00165	CCCCCCCC/C=C\CCCCCCCC(=O)OC[C@H](CO)OC(=O)CCCCCCC/C=C\C/C=C\CCCCC
HMDB0000391	7-Ketodeoxycholic acid	188292	C04643	C[C@H](CCC(=O)O)[C@H]1CC[C@@H]2[C@@]1([C@H](C[C@H]3[C@H]2C(=O)C[C@H]4[C@@]3(CC[C@H](C4)O)C)O)C
HMDB0000197	Indoleacetic acid	802	C00954	C1=CC=C2C(=C1)C(=CN2)CC(=O)O
HMDB0000001	1-Methylhistidine	92105	C01152	CN1C=C(N=C1)C[C@@H](C(=O)O)N
HMDB0006528	Docosapentaenoic acid	5497182	C16513	CC/C=C\C/C=C\C/C=C\C/C=C\C/C=C\CCCCCC(=O)O
HMDB0000477	7Z,10Z-Hexadecadienoic acid	13932172	NA	CCCCC/C=C\C/C=C\CCCCCC(=O)O
HMDB0000402	2-Isopropylmalic acid	5280523	C02504	CC(C)[C@@](CC(=O)O)(C(=O)O)O
HMDB0061116	NA	NA	NA	NA
HMDB0006335	Beta-tocopherol	6857447	C14152	CC1=CC(=C(C2=C1O[C@](CC2)(C)CCC[C@H](C)CCC[C@H](C)CCCC(C)C)C)O
HMDB0006547	Stearidonic acid	5312508	C16300	CC/C=C\C/C=C\C/C=C\C/C=C\CCCCC(=O)O
HMDB0240215	NA	NA	NA	NA
HMDB0061115	Lenticin	442106	C09213	C[N+](C)(C)[C@@H](CC1=CNC2=CC=CC=C12)C([O-])=O
HMDB0059586	Perfluorooctanesulfonic acid	74483	C18142	OS(=O)(=O)C(F)(F)C(F)(F)C(F)(F)C(F)(F)C(F)(F)C(F)(F)C(F)(F)C(F)(F)F
HMDB0012252	Linoleoyl ethanolamide	5283446	NA	CCCCC/C=C\C/C=C\CCCCCCCC(=O)NCCO
HMDB0006460	Arachidyl carnitine	53477833	NA	CCCCCCCCCCCCCCCCCCCC(=O)OC(CC(=O)[O-])C[N+](C)(C)C
HMDB0000806	Myristic acid	11005	C06424	CCCCCCCCCCCCCC(=O)O
HMDB0062544	NA	NA	NA	NA
HMDB0005016	Venlafaxine	5656	C07187	CN(C)CC(C1=CC=C(C=C1)OC)C2(CCCCC2)O
HMDB0000767	Pseudouridine	15047	C02067	C1=C(C(=O)NC(=O)N1)[C@H]2[C@@H]([C@@H]([C@H](O2)CO)O)O
HMDB0001043	Arachidonic acid	444899	C00219	CCCCC/C=C\C/C=C\C/C=C\C/C=C\CCCC(=O)O
HMDB0240459	NA	NA	NA	NA
HMDB0000761	Lithocholic acid	11740284	C03990	C[C@H](CCC(=O)O)[C@H]1CC[C@@H]2[C@@]1(CC[C@H]3[C@H]2CCC4[C@@]3(CC[C@H](C4)O)C)C
HMDB0001545	Pyridoxal	1050	C00250	CC1=NC=C(C(=C1O)C=O)CO
HMDB0000638	Dodecanoic acid	3893	C02679	CCCCCCCCCCCC(=O)O
HMDB0003312	Daidzein	5281708	C10208	C1=CC(=CC=C1C2=COC3=C(C2=O)C=CC(=C3)O)O
HMDB13326	trans-2-Dodecenoylcarnitine	53481671	NA	CCCCCCCCC/C=C/C(=O)O[C@@H](CCC(=O)[O-])[N+](C)(C)C
HMDB0240624	NA	NA	NA	NA
HMDB0009003	PE(18:0/20:4(5Z,8Z,11Z,14Z))	5289133	C00350	CCCCCCCCCCCCCCCCCC(=O)OC[C@H](COP(=O)(O)OCCN)OC(=O)CCC/C=C\C/C=C\C/C=C\C/C=C\CCCCC
HMDB0240365	NA	NA	NA	NA
HMDB0000824	Propionylcarnitine	107738	C03017	CCC(=O)OC(CC(=O)[O-])C[N+](C)(C)C
HMDB0240600	NA	NA	NA	NA
HMDB0240601	NA	NA	NA	NA
HMDB0011130	LysoPE(18:0/0:0)	9547068	C21484	CCCCCCCCCCCCCCCCCC(=O)OC[C@H](COP(=O)(O)OCCN)O
HMDB0013240	Indoleacetyl glutamine	25200879	NA	C1=CC=C2C(=C1)C(=CN2)CC(=O)NC(CCC(=O)N)C(=O)O
HMDB0000194	Anserine	112072	C01262	CN1C=NC=C1C[C@@H](C(=O)O)NC(=O)CCN
HMDB10737	(R)-3-Hydroxy-Octadecanoic acid	5312838	NA	CCCCCCCCCCCCCCC[C@H](CC(=O)O)O
HMDB0011129	LysoPE(0:0/18:0)	53480667	NA	CCCCCCCCCCCCCCCCCC(=O)O[C@H](CO)COP(=O)(O)OCCN
HMDB0061715	NA	NA	NA	NA
HMDB0001429	Phosphate	57424078	C00009	[O-]P(=O)([O-])[O-]
HMDB0000350	3-Hydroxysebacic acid	3017884	NA	C(CCCC(=O)O)CCC(CC(=O)O)O
HMDB0001123	2-Aminobenzoic acid	227	C00108	C1=CC=C(C(=C1)C(=O)O)N
HMDB0003073	Gamma-Linolenic acid	5280933	C06426	CCCCC/C=C\C/C=C\C/C=C\CCCCC(=O)O
HMDB0000888	Undecanedioic acid	15816	NA	C(CCCCC(=O)O)CCCCC(=O)O
HMDB0034879	1-[(5-Amino-5-carboxypentyl)amino]-1-deoxyfructose	9839580	C16488	NC(CCCCNCC1(O)OC(CO)C(O)C1O)C(O)=O
HMDB0060026	NA	NA	NA	NA
HMDB0000622	Ethylmalonic acid	11756	NA	CCC(C(=O)O)C(=O)O
HMDB0061384	NA	NA	NA	NA
HMDB0000498	4-Deoxyerythronic acid	13120901	NA	C[C@H]([C@H](C(=O)O)O)O
HMDB0000875	Trigonelline	5570	C01004	C[N+]1=CC=CC(=C1)C(=O)[O-]
HMDB0013034	Palmitoylglycine	151008	NA	CCCCCCCCCCCCCCCC(=O)NCC(=O)O
HMDB0012087	SM(d18:0/18:0)	44260130	C00550	CCCCCCCCCCCCCCCCCC(=O)N[C@@H](COP(=O)([O-])OCC[N+](C)(C)C)[C@@H](CCCCCCCCCCCCCCC)O
HMDB0060013	NA	NA	NA	NA
HMDB0006455	Arachidonyl carnitine	53477832	NA	CCCCCCCCC/C=C\C/C=C\C/C=C\C/C=C\CCCC(=O)OC(CC(=O)O)C[N+](C)(C)C
HMDB00653	Cholesterol sulfate	65076	C18043	C[C@H](CCCC(C)C)[C@H]1CC[C@@H]2[C@@]1(CC[C@H]3[C@H]2CC=C4[C@@]3(CC[C@@H](C4)OS(=O)(=O)O)C)C
HMDB0011507	LysoPE(18:2(9Z,12Z)/0:0)	52925130	NA	CCCCC/C=C\C/C=C\CCCCCCCC(=O)OC[C@H](COP(=O)(O)OCCN)O
HMDB0000623	Dodecanedioic acid	12736	C02678	C(CCCCCC(=O)O)CCCCC(=O)O
HMDB0000686	Isoursodeoxycholic acid	127601	C17662	C[C@H](CCC(=O)O)[C@H]1CC[C@@H]2[C@@]1(CC[C@H]3[C@H]2[C@H](C[C@H]4[C@@]3(CC[C@@H](C4)O)C)O)C
HMDB11760	Cer(d18:0/16:0)	5283572	NA	CCCCCCCCCCCCCCC[C@H]([C@H](CO)NC(=O)CCCCCCCCCCCCCCC)O
HMDB0001091	3-Hydroxyquinine	441264	C07344	COC1=CC2=C(C=CN=C2C=C1)[C@H]([C@@H]3C[C@H]4CCN3C[C@@]4(C=C)O)O
HMDB0011577	MG(20:3(8Z,11Z,14Z)/0:0/0:0)	53480986	NA	CCCCC/C=C\C/C=C\C/C=C\CCCCCCC(=O)OC[C@H](CO)O
HMDB0000699	1-Methylnicotinamide	457	C02918	C[N+]1=CC=CC(=C1)C(=O)N
HMDB0003148	Argininic acid	160437	NA	C(C[C@@H](C(=O)O)O)CN=C(N)N
HMDB0000786	Oxypurinol	4644	C07599	C1=C2C(=NC(=O)NC2=O)NN1
HMDB0003072	Quinic acid	6508	C00296	OC1C[C@@](O)(C[C@@H](O)[C@H]1O)C(O)=O
HMDB0000562	Creatinine	588	C00791	CN1CC(=O)N=C1N
HMDB0061666	NA	NA	NA	NA
HMDB0004159	L-Urobilin	5280818	C05793	CCC1C(C(=O)NC1CC2=N/C(=C/C3=C(C(=C(N3)CC4C(C(C(=O)N4)CC)C)C)CCC(=O)O)/C(=C2C)CCC(=O)O)C
HMDB0013205	9-Decenoylcarnitine	53481651	NA	C[N+](C)(C)CC(CC(=O)[O-])OC(=O)CCCCCCCC=C
HMDB0009815	PI(18:0/20:4(5Z,8Z,11Z,14Z))	NA	C00626	[H][C@@](COC(=O)CCCCCCCCCCCCCCCCC)(COP(O)(=O)O[C@H]1C(O)C(O)C(O)[C@@H](O)C1O)OC(=O)CCC\C=C/C\C=C/C\C=C/C\C=C/CCCCC
HMDB0009783	PI(16:0/18:1(9Z))	NA	C00626	[H][C@@](COC(=O)CCCCCCCCCCCCCCC)(COP(O)(=O)O[C@H]1C(O)C(O)C(O)[C@@H](O)C1O)OC(=O)CCCCCCC\C=C/CCCCCCCC
HMDB0061167	NA	NA	NA	NA
HMDB0000715	Kynurenic acid	3845	C01717	C1=CC=C2C(=C1)C(=O)C=C(N2)C(=O)O
HMDB0010316	Acetaminophen glucuronide	83944	NA	CC(=O)NC1=CC=C(C=C1)O[C@H]2[C@@H]([C@H]([C@@H]([C@H](O2)C(=O)O)O)O)O
HMDB0007856	LysoPA(18:2(9Z,12Z)/0:0)	50990923	C00416	CCCCC/C=C\C/C=C\CCCCCCCC(=O)OC[C@H](COP(=O)(O)O)O
HMDB0000128	Guanidoacetic acid	763	C00581	C(C(=O)O)N=C(N)N
HMDB0011635	p-Cresol sulfate	4615423	NA	CC1=CC=C(C=C1)OS(=O)(=O)O
HMDB0000118	Homovanillic acid	1738	C05582	COC1=C(C=CC(=C1)CC(=O)O)O
HMDB0007112	DG(16:0/20:4(5Z,8Z,11Z,14Z)/0:0)	9543736	C00165	CCCCCCCCCCCCCCCC(=O)OC[C@H](CO)OC(=O)CCC/C=C\C/C=C\C/C=C\C/C=C\CCCCC
HMDB0000168	L-Asparagine	6267	C00152	C([C@@H](C(=O)O)N)C(=O)N
HMDB0094682	5alpha-Androstan-3alpha,17beta-diol disulfate	56639109	NA	[H][C@@]12CC[C@H](OS(O)(=O)=O)[C@@]1(C)CC[C@@]1([H])[C@@]2([H])CC[C@@]2([H])C[C@@H](CC[C@]12C)OS(O)(=O)=O
HMDB0002432	Sumiki's acid	80642	C20448	C1=C(OC(=C1)C(=O)O)CO
HMDB0011103	1,7-Dimethyluric acid	91611	C16356	CN1C2=C(NC1=O)NC(=O)N(C2=O)C
HMDB0006469	Linoleyl carnitine	6450015	NA	CCCCC/C=C\C/C=C\CCCCCCCC(=O)O[C@H](CC(=O)[O-])C[N+](C)(C)C
HMDB0000481	Allopurinol riboside	5273534	NA	OC[C@H]1O[C@H]([C@H](O)[C@@H]1O)N1N=CC2=C1NC=NC2=O
HMDB0001844	Methylsuccinic acid	10349	C08645	CC(CC(=O)O)C(=O)O
HMDB0002453	4-Deoxythreonic acid	10964471	NA	C[C@H]([C@@H](C(=O)O)O)O
HMDB00327	NA	NA	NA	NA
HMDB0000552	3-Methylglutarylcarnitine	128145	NA	CC(CC(=O)[O-])CC(=O)OC(CC(=O)O)C[N+](C)(C)C
HMDB0062468	NA	NA	NA	NA
HMDB0000294	Urea	2447	C00086	C(=O)(N)N
HMDB0240670	NA	NA	NA	NA
HMDB0240294	NA	NA	NA	NA
HMDB0062312	NA	NA	NA	NA
HMDB0000925	Trimethylamine N-oxide	1145	C01104	C[N+](C)(C)[O-]
HMDB0000854	Formiminoglutamic acid	439233	C00439	C(CC(=O)O)[C@@H](C(=O)O)N=CN
HMDB0000497	5,6-Dihydrouridine	94312	NA	C1CN(C(=O)NC1=O)[C@H]2[C@@H]([C@@H]([C@H](O2)CO)O)O
HMDB0007103	DG(16:0/18:2(9Z,12Z)/0:0)	9543695	C00165	CCCCCCCCCCCCCCCC(=O)OC[C@H](CO)OC(=O)CCCCCCC/C=C\C/C=C\CCCCC
HMDB0000212	N-Acetylgalactosamine	84265	C01074	CC(=O)N[C@@H]1[C@H]([C@H]([C@H](O[C@@H]1O)CO)O)O
HMDB0000291	Vanillylmandelic acid	736172	C05584	COC1=C(C=CC(=C1)[C@@H](C(=O)O)O)O
HMDB0029200	Ferulic acid 4-sulfate	6305574	NA	COC1=C(C=CC(=C1)/C=C/C(=O)O)OS(=O)(=O)O
HMDB0014958	Tadalafil	110635	NA	CN1CC(=O)N2[C@@H](C1=O)CC3=C([C@H]2C4=CC5=C(C=C4)OCO5)NC6=CC=CC=C36
HMDB0003236	Solanidine	65727	C06543	C[C@H]1CC[C@@H]2[C@H]([C@H]3[C@@H](N2C1)C[C@@H]4[C@@]3(CC[C@H]5[C@H]4CC=C6[C@@]5(CC[C@@H](C6)O)C)C)C
HMDB0001991	7-Methylxanthine	68374	C16353	CN1C=NC2=C1C(=O)NC(=O)N2
HMDB0004705	12,13-DHOME	10236635	C14829	CCCCCC(C(C/C=C\CCCCCCCC(=O)O)O)O
HMDB0000539	Arabinonic acid	122045	C00878	C([C@H]([C@H]([C@@H](C(=O)O)O)O)O)O
HMDB0007248	DG(18:2(9Z,12Z)/18:2(9Z,12Z)/0:0)	9543729	C00165	CCCCC/C=C\C/C=C\CCCCCCCC(=O)OC[C@H](CO)OC(=O)CCCCCCC/C=C\C/C=C\CCCCC
HMDB0002577	Cholic acid glucuronide	21252309	NA	C[C@H](CCC(=O)O)[C@H]1CC[C@@H]2[C@@]1([C@H](C[C@H]3[C@H]2[C@@H](C[C@H]4[C@@]3(CC[C@H](C4)O[C@H]5[C@@H]([C@H]([C@@H]([C@H](O5)C(=O)O)O)O)O)C)O)O)C
HMDB0005028	Escitalopram	6101829	NA	CN(C)CCC[C@@]1(C2=C(CO1)C=C(C=C2)C#N)C3=CC=C(C=C3)F
HMDB0011737	gamma-Glutamylglutamic acid	92865	C05282	C(CC(=O)N[C@@H](CCC(=O)O)C(=O)O)[C@@H](C(=O)O)N
HMDB0060426	8-Methoxykynurenate	76230	C05830	COC1=CC=CC2=C(O)C=C(N=C12)C(O)=O
HMDB0011517	LysoPE(20:4(5Z,8Z,11Z,14Z)/0:0)	42607465	NA	CCCCC/C=C\C/C=C\C/C=C\C/C=C\CCCC(=O)OC[C@H](COP(=O)(O)OCCN)O
HMDB0000239	Pyridoxine	1054	C00314	CC1=NC=C(C(=C1O)CO)CO
HMDB0004872	Lactosylceramide (d18:1/24:1(15Z))	20057309	C01290	CCCCCCCCCCCCC/C=C/[C@H]([C@H](CO[C@H]1C([C@H]([C@@H]([C@H](O1)CO)O[C@H]2[C@@H]([C@H]([C@H]([C@H](O2)CO)O)O)O)O)O)NC(=O)CCCCCCCCCCCCC/C=C\CCCCCCCC)O
HMDB0000169	D-Mannose	18950	C00936	C([C@@H]1[C@H]([C@@H]([C@@H](C(O1)O)O)O)O)O
HMDB0240602	NA	NA	NA	NA
HMDB0002203	3-Hydroxycapric acid	26612	NA	CCCCCCCC(CC(=O)O)O
HMDB0000148	L-Glutamic acid	33032	C00025	C(CC(=O)O)[C@@H](C(=O)O)N
HMDB0000866	N-Acetyl-L-tyrosine	68310	C01657	CC(=O)N[C@@H](CC1=CC=C(C=C1)O)C(=O)O
HMDB0014614	Montelukast	5281040	C07482	CC(C)(C1=CC=CC=C1CC[C@H](C2=CC=CC(=C2)/C=C/C3=NC4=C(C=CC(=C4)Cl)C=C3)SCC5(CC5)CC(=O)O)O
HMDB0000512	N-Acetyl-L-phenylalanine	74839	C03519	CC(=O)N[C@@H](CC1=CC=CC=C1)C(=O)O
HMDB0041900	NA	NA	NA	NA
HMDB0005023	Zolpidem	5732	C07219	CC1=CC=C(C=C1)C2=C(N3C=C(C=CC3=N2)C)CC(=O)N(C)C
HMDB0002486	Taurochenodeoxycholate-3-sulfate	52931550	NA	C[C@H](CCC(=O)NCCS(=O)(=O)O)[C@H]1CC[C@@H]2[C@@]1([C@@H](C[C@H]3[C@H]2[C@@H](C[C@H]4[C@@]3(CC[C@H](C4)S(=O)(=O)O)C)O)O)C
HMDB0000874	Tauroursodeoxycholic acid	12443252	NA	C[C@H](CCC(=O)NCCS(=O)(=O)O)[C@H]1CC[C@@H]2[C@@]1(CC[C@H]3[C@H]2[C@H](CC4[C@@]3(CC[C@H](C4)O)C)O)C
HMDB0000634	Citraconic acid	643798	C02226	C/C(=C/C(=O)O)/C(=O)O
HMDB0033143	Pyrraline	14274616	NA	C1=C(N(C(=C1)C=O)CCCCC(C(=O)O)N)CO
HMDB0009093	PE(18:2(9Z,12Z)/18:2(9Z,12Z))	9546812	C00350	CCCCC/C=C\C/C=C\CCCCCCCC(=O)OC[C@H](COP(=O)(O)OCCN)OC(=O)CCCCCCC/C=C\C/C=C\CCCCC
HMDB60463	Citalopram propionic acid	0	C16610	OC(=O)CCC1(OCC2=C1C=CC(=C2)C#N)C1=CC=C(F)C=C1
HMDB10383	LysoPC(16:1(9Z))	24779461	C04230	CCCCCC/C=C\CCCCCCCC(=O)OC[C@H](COP(=O)([O-])OCC[N+](C)(C)C)O
HMDB0000884	Ribothymidine	445408	NA	CC1=CN(C(=O)NC1=O)[C@H]2[C@@H]([C@@H]([C@H](O2)CO)O)O
HMDB0000682	Indoxyl sulfate	10258	NA	C1=CC=C2C(=C1)C(=CN2)OS(=O)(=O)O
HMDB0062657	Epiandrosterone sulfate	9929317	NA	[H][C@@]12CCC(=O)[C@@]1(C)CC[C@@]1([H])[C@@]2([H])CC[C@@]2([H])C[C@H](CC[C@]12C)OS(O)(=O)=O
HMDB0000725	4-Hydroxyproline	5810	C01157	C1[C@H](CN[C@@H]1C(=O)O)O
HMDB0094649	2-Amino-heptanoic acid	5312965	NA	CCCCC[C@H](N)C(O)=O
HMDB0033592	(R)C(S)S-Alliin	87310	C08265	C=CCS(=O)CC(C(=O)O)N
HMDB0240263	NA	NA	NA	NA
HMDB0000214	Ornithine	6262	C00077	C(C[C@@H](C(=O)O)N)CN
HMDB0000630	Cytosine	597	C00380	C1=C(NC(=O)N=C1)N
HMDB0000210	Pantothenic acid	6613	C00864	CC(C)(CO)C(C(=O)NCCC(=O)O)O
HMDB0015594	Nebivolol	71301	NA	C1CC2=C(C=CC(=C2)F)OC1C(CNCC(C3CCC4=C(O3)C=CC(=C4)F)O)O
HMDB0002123	1,3,7-Trimethyluric acid	79437	C16361	CN1C2=C(NC1=O)N(C(=O)N(C2=O)C)C
HMDB0011503	LysoPE(16:0/0:0)	9547069	NA	CCCCCCCCCCCCCCCC(=O)OC[C@H](COP(=O)(O)OCCN)O
HMDB0011342	PE(P-16:0/18:1(9Z))	52925128	NA	CCCCCCCCCCCCCC/C=C\OC[C@H](COP(=O)(O)OCCN)OC(=O)CCCCCCC/C=C\CCCCCCCC
HMDB0007266	DG(18:2(9Z,12Z)/22:6(4Z,7Z,10Z,13Z,16Z,19Z)/0:0)	9543899	NA	CCCCC/C=C\C/C=C\CCCCCCCC(=O)OC[C@H](CO)OC(=O)CC/C=C\C/C=C\C/C=C\C/C=C\C/C=C\C/C=C\CC
HMDB0004824	N2,N2-Dimethylguanosine	92919	NA	CN(C)C1=NC(=O)C2=C(N1)N(C=N2)[C@H]3[C@@H]([C@@H]([C@H](O3)CO)O)O
HMDB0014426	Lidocaine	3676	C07073	CCN(CC)CC(=O)NC1=C(C=CC=C1C)C
HMDB000225	NA	NA	NA	NA
HMDB0002189	N8-Acetylspermidine	123689	C01029	CC(=O)NCCCCNCCCN
HMDB0011564	MG(16:0/0:0/0:0)	3084463	NA	CCCCCCCCCCCCCCCC(=O)OC[C@H](CO)O
HMDB0000226	Orotic acid	967	C00295	C1=C(NC(=O)NC1=O)C(=O)O
HMDB0155722	NA	NA	NA	NA
HMDB0010382	LysoPC(16:0)	460602	C04230	CCCCCCCCCCCCCCCC(=O)OC[C@H](COP(=O)([O-])OCC[N+](C)(C)C)O
HMDB0000032	7-Dehydrocholesterol	439423	C01164	C[C@H](CCCC(C)C)[C@H]1CC[C@@H]2[C@@]1(CC[C@H]3C2=CC=C4[C@@]3(CC[C@@H](C4)O)C)C
HMDB0000779	Phenyllactic acid	3848	C01479	C1=CC=C(C=C1)CC(C(=O)O)O
HMDB0004044	N6-Methyladenosine	102175	NA	CNC1=NC=NC2=C1N=CN2[C@H]3[C@@H]([C@@H]([C@H](O3)CO)O)O
HMDB0011207	PC(P-16:0/16:1(9Z))	52923882	NA	CCCCCCCCCCCCCC/C=C\OC[C@H](COP(=O)([O-])OCC[N+](C)(C)C)OC(=O)CCCCCCC/C=C\CCCCCC
HMDB0001923	Naproxen	156391	C01517	C[C@@H](C1=CC2=C(C=C1)C=C(C=C2)OC)C(=O)O
HMDB0014323	Valsartan	60846	NA	CCCCC(=O)N(CC1=CC=C(C=C1)C2=CC=CC=C2C3=NNN=N3)[C@@H](C(C)C)C(=O)O
HMDB0001425	Estrone sulfate	3001028	C02538	C[C@]12CC[C@H]3[C@H]([C@@H]1CCC2=O)CCC4=C3C=CC(=C4)OS(=O)(=O)O
HMDB0029423	Acetylhomoserine	528	C01077	CC(=O)OCCC(C(=O)O)N
HMDB0010405	LysoPC(24:0)	24779481	C04230	CCCCCCCCCCCCCCCCCCCCCCCC(=O)OC[C@H](COP(=O)([O-])OCC[N+](C)(C)C)O
HMDB0240342	NA	NA	NA	NA
HMDB0061690	NA	NA	NA	NA
HMDB0000056	Beta-Alanine	239	C00099	C(CN)C(=O)O
HMDB0001383	Sphinganine 1-phosphate	644260	C01120	CCCCCCCCCCCCCCC[C@H]([C@H](COP(=O)(O)O)N)O
HMDB0000258	Sucrose	5988	C00089	C([C@@H]1[C@H]([C@@H]([C@H]([C@H](O1)O[C@]2([C@H]([C@@H]([C@H](O2)CO)O)O)CO)O)O)O)O
HMDB0059724	NA	NA	NA	NA
HMDB0240252	Salicyluric beta-D-glucuronide	121596205	NA	O[C@@H]1[C@@H](O)[C@H](OC(=O)CNC(=O)C2=C(O)C=CC=C2)O[C@@H]([C@H]1O)C(O)=O
HMDB0004193	N1-Methyl-2-pyridone-5-carboxamide	69698	C05842	CN1C=C(C=CC1=O)C(=O)N
HMDB0006695	Prolylhydroxyproline	11902892	NA	C1C[C@H]([NH2+]C1)C(=O)N2C[C@@H](C[C@H]2C(=O)[O-])O
HMDB0000277	Sphingosine 1-phosphate	5353956	C06124	CCCCCCCCCCCCC/C=C/C(C(COP(=O)(O)O)N)O
HMDB0003464	4-Guanidinobutanoic acid	500	C01035	C(CC(=O)O)CN=C(N)N
HMDB0060656	Monoethylglycinexylidide	24415	C16561	CCNCC(=O)NC1=C(C)C=CC=C1C
HMDB0011561	MG(14:0/0:0/0:0)	10957631	NA	CCCCCCCCCCCCCC(=O)OC[C@H](CO)O
HMDB0031057	(R)-2-Hydroxyhexadecanoic acid	92836	NA	CCCCCCCCCCCCCCC(C(=O)O)O
HMDB0007170	DG(18:0/20:4(5Z,8Z,11Z,14Z)/0:0)	6438587	C00165	CCCCCCCCCCCCCCCCCC(=O)OC[C@H](CO)OC(=O)CCC/C=C\C/C=C\C/C=C\C/C=C\CCCCC
HMDB0009078	PE(18:1(9Z)/22:6(4Z,7Z,10Z,13Z,16Z,19Z))	52922113	C00350	CCCCCCCC/C=C\CCCCCCCC(=O)OC[C@H](COP(=O)(O)OCCN)OC(=O)CC/C=C\C/C=C\C/C=C\C/C=C\C/C=C\C/C=C\CC
HMDB0000462	Allantoin	204	C01551	C1(C(=O)NC(=O)N1)NC(=O)N
HMDB0005323	NA	NA	NA	NA
HMDB0060014	NA	NA	NA	NA
HMDB0062121	Hydroferulic acid	14340	NA	COC1=C(O)C=CC(CCC(O)=O)=C1
HMDB0011745	N-Acetyl-L-methionine	6180	C02712	CC(=O)NC(CCSC)C(=O)O
HMDB0001921	1,1-Dimethylbiguanide	4091	C07151	CN(C)C(=N)N=C(N)N
HMDB0240317	NA	NA	NA	NA
HMDB0062775	NA	NA	NA	NA
HMDB0000296	Uridine	6029	C00299	C1=CN(C(=O)NC1=O)[C@H]2[C@@H]([C@@H]([C@H](O2)CO)O)O
HMDB0008923	PE(16:0/16:0)	445468	C00350	CCCCCCCCCCCCCCCC(=O)OC[C@H](COP(=O)(O)OCCN)OC(=O)CCCCCCCCCCCCCCC
HMDB0000050	Adenosine	60961	C00212	C1=NC2=C(C(=N1)N)N=CN2[C@H]3[C@@H]([C@@H]([C@H](O3)CO)O)O
HMDB0005320	NA	NA	NA	NA
HMDB0009789	PI(16:0/20:4(5Z,8Z,11Z,14Z))	NA	C00626	[H][C@@](COC(=O)CCCCCCCCCCCCCCC)(COP(O)(=O)O[C@H]1C(O)C(O)C(O)[C@@H](O)C1O)OC(=O)CCC\C=C/C\C=C/C\C=C/C\C=C/CCCCC
HMDB0000070	Pipecolic acid	849	C00408	C1CCNC(C1)C(=O)O
HMDB0000192	L-Cystine	67678	C00491	C([C@@H](C(=O)O)N)SSC[C@@H](C(=O)O)N
HMDB0060654	Citalopram N-oxide	0	C16607	CN(C)(=O)CCCC1(OCC2=C1C=CC(=C2)C#N)C1=CC=C(F)C=C1
HMDB0014021	N-Desmethylcitalopram	162180	C16608	CNCCCC1(C2=C(CO1)C=C(C=C2)C#N)C3=CC=C(C=C3)F
HMDB0002064	N-Acetylputrescine	122356	C02714	CC(=O)NCCCCN
HMDB0013208	9-Hexadecenoylcholine	22155839	NA	CCCCCC/C=C/CCCCCCCC(=O)OCC[N+](C)(C)C
HMDB0005014	Celecoxib	2662	C07589	CC1=CC=C(C=C1)C2=CC(=NN2C3=CC=C(C=C3)S(=O)(=O)N)C(F)(F)F
HMDB0000209	Phenylacetic acid	999	C07086	C1=CC=C(C=C1)CC(=O)O
HMDB0004484	Etiocholanolone glucuronide	443078	C11136	C[C@]12CC[C@H](C[C@H]1CC[C@@H]3[C@@H]2CC[C@]4([C@H]3CCC4=O)C)O[C@H]5[C@@H]([C@H]([C@@H]([C@H](O5)C(=O)O)O)O)O
HMDB0012454	3beta,7alpha-Dihydroxy-5-cholestenoate	3081084	C17335	C[C@H](CCCC(C)C(=O)O)[C@H]1CC[C@@H]2[C@@]1(CC[C@H]3[C@H]2[C@@H](C=C4[C@@]3(CC[C@@H](C4)O)C)O)C
HMDB0061684	N-Acetylisoleucine	7036275	NA	CC[C@H](C)[C@H](NC(C)=O)C(O)=O
HMDB0000921	Cholestenone	91477	C00599	C[C@H](CCCC(C)C)[C@H]1CC[C@@H]2[C@@]1(CC[C@H]3[C@H]2CCC4=CC(=O)CC[C@]34C)C
HMDB0033585	Acesulfame	36573	NA	CC1=CC(=O)NS(=O)(=O)O1
HMDB0000956	Tartaric acid	444305	C00898	O[C@H]([C@@H](O)C(O)=O)C(O)=O
HMDB0029127	Valyl-Glycine	6993111	NA	CC(C)C(N)C(=O)NCC(O)=O
HMDB0000896	Taurodeoxycholic acid	2733768	C05463	C[C@H](CCC(=O)NCCS(=O)(=O)O)[C@H]1CC[C@@H]2[C@@]1([C@H](C[C@H]3[C@H]2CC[C@H]4[C@@]3(CC[C@H](C4)O)C)O)C
HMDB0012141	(R)-2,3-Dihydroxy-isovalerate	440279	C04272	CC(C)([C@H](C(=O)O)O)O
HMDB0006344	Alpha-N-Phenylacetyl-L-glutamine	92258	C04148	C1=CC=C(C=C1)CC(=O)N[C@@H](CCC(=O)N)C(=O)O
HMDB0001860	Paraxanthine	4687	C13747	CN1C=NC2=C1C(=O)N(C(=O)N2)C
HMDB0240686	NA	NA	NA	NA
HMDB0000613	Erythronic acid	2781043	NA	C([C@H]([C@H](C(=O)O)O)O)O
HMDB0000913	Vanillactic acid	160637	NA	COC1=C(C=CC(=C1)CC(C(=O)O)O)O
HMDB0015230	Rosuvastatin	446157	NA	CC(C)C1=NC(=NC(=C1/C=C/[C@H](C[C@H](CC(=O)O)O)O)C2=CC=C(C=C2)F)N(C)S(=O)(=O)C
HMDB0000036	Taurocholic acid	6675	C05122	CC(CCC(=O)NCCS(=O)(=O)O)C1CCC2C1([C@H](CC3C2[C@@H](C[C@H]4C3(CC[C@H](C4)O)C)O)O)C
HMDB0000187	L-Serine	5951	C00065	C([C@@H](C(=O)O)N)O
HMDB0000232	Quinolinic acid	1066	C03722	C1=CC(=C(N=C1)C(=O)O)C(=O)O
HMDB41718	NA	NA	NA	NA
HMDB0000594	gamma-Glutamylphenylalanine	111299	NA	C1=CC=C(C=C1)C[C@@H](C(=O)O)NC(=O)CC[C@@H](C(=O)O)N
HMDB0003681	4-Acetamidobutanoic acid	18189	C02946	CC(=O)NCCCC(=O)O
HMDB0000206	N6-Acetyl-L-lysine	92832	C02727	CC(=O)NCCCC[C@@H](C(=O)O)N
HMDB0004983	Dimethyl sulfone	6213	C11142	CS(=O)(=O)C
HMDB0041623	N6-Carbamoyl-L-threonyladenosine	92021849	NA	C[C@@H](O)[C@H](NC(N)=O)C(=O)NC1=C2N=CN([C@@H]3O[C@H](CO)[C@@H](O)[C@H]3O)C2=NC=N1
HMDB0008057	PC(18:0/22:6(4Z,7Z,10Z,13Z,16Z,19Z))	24778876	C00157	CCCCCCCCCCCCCCCCCC(=O)OC[C@H](COP(=O)([O-])OCC[N+](C)(C)C)OC(=O)CC/C=C\C/C=C\C/C=C\C/C=C\C/C=C\C/C=C\CC
HMDB0007991	PC(16:0/22:6(4Z,7Z,10Z,13Z,16Z,19Z))	6441886	C00157	CCCCCCCCCCCCCCCC(=O)OC[C@H](COP(=O)([O-])OCC[N+](C)(C)C)OC(=O)CC/C=C\C/C=C\C/C=C\C/C=C\C/C=C\C/C=C\CC
HMDB0000424	2-Hydroxydecanedioic acid	128458	NA	C(CCCC(C(=O)O)O)CCCC(=O)O
HMDB0029968	Ethyl beta-D-glucopyranoside	428040	NA	CCOC1C(C(C(C(O1)CO)O)O)O
HMDB0000092	Dimethylglycine	673	C01026	CN(C)CC(=O)O
HMDB32332	Hydroxylated lecithin	97663	C03124	C([C@@H](C(=O)O)N)C(=O)NO
HMDB0061007	NA	NA	NA	NA
HMDB0007132	DG(16:1(9Z)/18:2(9Z,12Z)/0:0)	9543699	C00165	CCCCCC/C=C\CCCCCCCC(=O)OC[C@H](CO)OC(=O)CCCCCCC/C=C\C/C=C\CCCCC
HMDB0007228	DG(18:1(9Z)/20:4(5Z,8Z,11Z,14Z)/0:0)	9543786	C00165	CCCCCCCC/C=C\CCCCCCCC(=O)OC[C@H](CO)OC(=O)CCC/C=C\C/C=C\C/C=C\C/C=C\CCCCC
HMDB0240388	NA	NA	NA	NA
HMDB38520	NA	NA	NA	NA
HMDB0000479	3-Methylhistidine	64969	C01152	CN1C=NC=C1C[C@@H](C(=O)O)N
HMDB0008008	PC(16:1(9Z)/18:3(9Z,12Z,15Z))	52922452	C00157	CCCCCC/C=C\CCCCCCCC(=O)OC[C@H](COP(=O)([O-])OCC[N+](C)(C)C)OC(=O)CCCCCCC/C=C\C/C=C\C/C=C\CC
HMDB0041724	NA	NA	NA	NA
HMDB11578	MG(20:4(5Z,8Z,11Z,14Z)/0:0/0:0)	16019980	NA	CCCCC/C=C\C/C=C\C/C=C\C/C=C\CCCC(=O)OC[C@H](CO)O
HMDB0060649	NA	NA	NA	NA
HMDB0008048	PC(18:0/20:4(5Z,8Z,11Z,14Z))	16219824	C00157	CCCCCCCCCCCCCCCCCC(=O)OC[C@H](COP(=O)([O-])OCC[N+](C)(C)C)OC(=O)CCC/C=C\C/C=C\C/C=C\C/C=C\CCCCC
HMDB0015646	Desvenlafaxine	125017	NA	CN(C)CC(C1=CC=C(C=C1)O)C2(CCCCC2)O
HMDB0000079	Dihydrothymine	93556	C00906	CC1CNC(=O)NC1=O
HMDB0009069	PE(18:1(9Z)/20:4(5Z,8Z,11Z,14Z))	52924897	C00350	CCCCCCCC/C=C\CCCCCCCC(=O)OC[C@H](COP(=O)(O)OCCN)OC(=O)CCC/C=C\C/C=C\C/C=C\C/C=C\CCCCC
HMDB0008038	PC(18:0/18:1(9Z))	24778825	C00157	CCCCCCCCCCCCCCCCCC(=O)OC[C@H](COP(=O)([O-])OCC[N+](C)(C)C)OC(=O)CCCCCCC/C=C\CCCCCCCC
HMDB0011756	N-Acetylleucine	70912	C02710	CC(C)C[C@@H](C(=O)O)NC(=O)C
HMDB0000660	D-Fructose	439709	C02336	C([C@@H]1[C@H]([C@@H]([C@](O1)(CO)O)O)O)O
HMDB0007218	DG(18:1(9Z)/18:1(9Z)/0:0)	9543716	C00165	CCCCCCCC/C=C\CCCCCCCC(=O)OC[C@H](CO)OC(=O)CCCCCCC/C=C\CCCCCCCC
HMDB0000708	Glycoursodeoxycholic acid	12310288	NA	C[C@H](CCC(=O)NCC(=O)O)[C@H]1CC[C@@H]2[C@@]1(CC[C@H]3[C@H]2[C@H](C[C@H]4[C@@]3(CC[C@H](C4)O)C)O)C
HMDB0011107	7-Methyluric acid	69160	C16355	CN1C2=C(NC(=O)NC2=O)NC1=O
HMDB0004949	Ceramide (d18:1/16:0)	5283564	C00195	CCCCCCCCCCCCCCCC(=O)N[C@@H](CO)[C@@H](/C=C/CCCCCCCCCCCCC)O
HMDB0001344	NA	NA	NA	NA
HMDB38522	NA	NA	NA	NA
HMDB0000709	L-Cysteinylglycine disulfide	22833544	NA	C([C@@H](C(=O)O)N)SSCC(C(=O)NCC(=O)O)N
HMDB0001936	Doxylamine	3162	NA	CC(C1=CC=CC=C1)(C2=CC=CC=N2)OCCN(C)C
HMDB0000345	3-Hydroxyadipic acid	151913	NA	C(CC(=O)O)C(CC(=O)O)O
HMDB0061652	3-hydroxyhexanoic acid	11829482	NA	CCC[C@H](O)CC(O)=O
HMDB0094710	3-[3-(Sulfooxy)phenyl]propanoic acid	187488	NA	OC(=O)CCC1=CC(OS(O)(=O)=O)=CC=C1
HMDB0002201	N-Carboxyethyl-g-aminobutyric acid	2572	NA	C(CC(=O)O)CNCCC(=O)O
HMDB0002721	1-Methylinosine	65095	NA	CN1C=NC2=C(C1=O)N=CN2[C@H]3[C@@H]([C@@H]([C@H](O3)CO)O)O
HMDB0060856	NA	NA	NA	NA
HMDB0062550	NA	NA	NA	NA
HMDB0240681	NA	NA	NA	NA
HMDB31059	2-Hydroxy-6-(8,11,14-pentadecatrienyl)benzoic acid	5388781	NA	C=CC/C=C/C/C=C/CCCCCCCC1=C(C(=CC=C1)O)C(=O)O
HMDB0000489	Aspartylglycosamine	123826	C04540	CC(=O)N[C@@H]1[C@H]([C@@H]([C@H](O[C@H]1NC(=O)C[C@@H](C(=O)O)N)CO)O)O
HMDB0094696	N-Methyl-proline	643474	NA	CN1CCC[C@H]1C(O)=O
HMDB0015333	Levetiracetam	441341	C07841	CC[C@H](C(=O)N)N1CCCC1=O
HMDB0001859	Acetaminophen	1983	C06804	CC(=O)NC1=CC=C(C=C1)O
HMDB0000167	L-Threonine	6288	C00188	C[C@H]([C@@H](C(=O)O)N)O
HMDB04988	Pi-Methylimidazoleacetic acid	6451814	NA	CN1C=NC=C1CC(=O)O
HMDB0011537	MG(0:0/18:1(9Z)/0:0)	5319879	NA	CCCCCCCC/C=C\CCCCCCCC(=O)OC(CO)CO
HMDB0011375	PE(P-18:0/18:1(9Z))	42607457	NA	CCCCCCCCCCCCCCCC/C=C\OC[C@H](COP(=O)(O)OCCN)OC(=O)CCCCCCC/C=C\CCCCCCCC
HMDB01448	Sulfate	1117	C00059	[O-]S(=O)(=O)[O-]
HMDB0032055	N-Acetylhistidine	273260	C02997	CC(=O)NC(CC1=CN=CN1)C(=O)O
HMDB0000491	3-Methyl-2-oxovaleric acid	47	C00671	CCC(C)C(=O)C(=O)O
HMDB0240636	NA	NA	NA	NA
HMDB0062174	NA	NA	NA	NA
HMDB0001851	L-Arabitol	94154	C00532	C([C@@H](C([C@H](CO)O)O)O)O
HMDB0012881	Acetylcarnosine	9903482	NA	CC(=O)NCCC(=O)N[C@H](CC1=CN=CN1)C(=O)O
HMDB0000996	3-Sulfinoalanine	439270	C00606	C([C@@H](C(=O)O)N)S(=O)=O
HMDB0010163	PS(18:0/18:1(9Z))	59720717	C02737	CCCCCCCCCCCCCCCCCC(=O)OC[C@H](COP(=O)(O)OC[C@@H](C(=O)[O-])[NH3+])OC(=O)CCCCCCC/C=C\CCCCCCCC
HMDB0014794	Trazodone	5533	C07156	C1CN(CCN1CCCN2C(=O)N3C=CC=CC3=N2)C4=CC(=CC=C4)Cl
HMDB0000904	Citrulline	9750	C00327	C(C[C@@H](C(=O)O)N)CNC(=O)N
HMDB0002994	Erythritol	222285	C00503	C([C@H]([C@H](CO)O)O)O
HMDB0000691	Malonic acid	867	C04025	C(C(=O)O)C(=O)O
HMDB0000030	Biotin	171548	C00120	C1[C@H]2[C@@H]([C@@H](S1)CCCCC(=O)O)NC(=O)N2
HMDB0000696	L-Methionine	6137	C00073	CSCC[C@@H](C(=O)O)N
HMDB0000308	3b-Hydroxy-5-cholenoic acid	92997	NA	C[C@H](CCC(=O)O)[C@H]1CC[C@@H]2[C@@]1(CC[C@H]3[C@H]2CC=C4[C@@]3(CC[C@@H](C4)O)C)C
HMDB0000097	Choline	305	C00114	C[N+](C)(C)CCO
HMDB0240506	NA	NA	NA	NA
HMDB0007250	DG(18:2(9Z,12Z)/18:3(9Z,12Z,15Z)/0:0)	9543737	NA	CCCCC/C=C\C/C=C\CCCCCCCC(=O)OC[C@H](CO)OC(=O)CCCCCCC/C=C\C/C=C\C/C=C\CC
HMDB0013989	O-Desmethylnaproxen	162920	NA	CC(C1=CC2=C(C=C1)C=C(C=C2)O)C(=O)O
HMDB0002331	Imidazoleacetic acid riboside	440569	C05131	C1=C(N=CN1[C@H]2[C@@H]([C@@H]([C@H](O2)CO)O)O)CC(=O)O
HMDB29943	Arbutin	346	C06186	C1=CC(=CC=C1O)OC2C(C(C(C(O2)CO)O)O)O
HMDB0006275	Dopamine 3-O-sulfate	122136	C13690	C1=CC(=C(C=C1CCN)OS(=O)(=O)O)O
HMDB0001565	Phosphorylcholine	8691	C00588	C[N+](C)(C)CCOP(=O)(O)O
HMDB0004620	N-a-Acetyl-L-arginine	67427	NA	CC(=O)N[C@@H](CCCN=C(N)N)C(=O)O
HMDB0000412	3b,17a-Dihydroxy-5a-androstane	9835719	NA	C[C@]12CCC3C(C1CC[C@H]2O)CCC4[C@@]3(CC[C@@H](C4)O)C
HMDB0004670	Alpha-dimorphecolic acid	5312830	C14767	CCCCC/C=C\C=C\[C@H](CCCCCCCC(=O)O)O
HMDB0240684	NA	NA	NA	NA
HMDB0038670	NA	NA	NA	NA
HMDB00493	5a-Androstane-3b,17b-diol	242332	C12525	C[C@]12CC[C@@H](C[C@@H]1CC[C@@H]3[C@@H]2CC[C@]4([C@H]3CC[C@@H]4O)C)O
HMDB0000259	Serotonin	5202	C00780	C1=CC2=C(C=C1O)C(=CN2)CCN
HMDB0000760	Hyocholic acid	131750324	NA	[H][C@@]12CCC([C@H](C)CCC(O)=O)[C@@]1(C)CC[C@@]1([H])[C@@]2([H])[C@H](O)[C@H](O)[C@]2([H])C[C@H](O)CC[C@]12C
HMDB0000679	Homocitrulline	65072	C02427	C(CCNC(=O)N)C[C@@H](C(=O)O)N
HMDB0240362	NA	NA	NA	NA
HMDB0014695	Lamotrigine	3878	NA	C1=CC(=C(C(=C1)Cl)Cl)C2=C(N=C(N=N2)N)N
HMDB0001406	Niacinamide	936	C00153	C1=CC(=CN=C1)C(=O)N
HMDB0002931	N-Acetylserine	65249	NA	CC(=O)N[C@@H](CO)C(=O)O
HMDB0001390	Hydroxycotinine	107963	NA	CN1[C@@H](CC(C1=O)O)C2=CN=CC=C2
HMDB0240565	NA	NA	NA	NA
HMDB0000959	Tiglylglycine	6441567	NA	C/C=C(\C)/C(=O)NCC(=O)O
HMDB0011753	Iminodiacetic acid	8897	C19911	C(C(=O)O)NCC(=O)O
HMDB0062547	2-Hydroxyacetaminophen sulfate	86290013	NA	CC(=O)NC1=CC=C(OS(O)(=O)=O)C=C1O
HMDB0001067	N-Acetylaspartylglutamic acid	5255	C12270	CC(=O)NC(CC(=O)O)C(=O)NC(CCC(=O)O)C(=O)O
HMDB0005779	PE(O-18:1(1Z)/20:4(5Z,8Z,11Z,14Z))	9547058	C00350	CCCCCCCCCCCCCCCC/C=C\OC[C@H](COP(=O)(O)OCCN)OC(=O)CCC/C=C\C/C=C\C/C=C\C/C=C\CCCCC
HMDB0061880	N-Acetyl-beta-alanine	76406	C01073	CC(=O)NCCC(O)=O
HMDB0000289	Uric acid	1175	C00366	C12=C(NC(=O)N1)NC(=O)NC2=O
HMDB0240340	NA	NA	NA	NA
HMDB0000176	Maleic acid	444972	C01384	C(=C\C(=O)O)\C(=O)O
HMDB0060763	NA	NA	NA	NA
HMDB0002183	Docosahexaenoic acid	445580	C06429	CC/C=C\C/C=C\C/C=C\C/C=C\C/C=C\C/C=C\CCC(=O)O
HMDB0014342	Fluconazole	3365	NA	C1=CC(=C(C=C1F)F)C(CN2C=NC=N2)(CN3C=NC=N3)O
HMDB0000134	Fumaric acid	444972	C00122	C(=C/C(=O)O)\C(=O)O
HMDB0002005	Methionine sulfoxide	847	C02989	CS(=O)CCC(C(=O)O)N
HMDB0034276	L,L-Cyclo(leucylprolyl)	102892	NA	CC(C)CC1C(=O)N2CCCC2C(=O)N1
HMDB0002070	4-Hydroxy-2-oxoglutaric acid	599	C01127	C(C(C(=O)O)O)C(=O)C(=O)O
HMDB0003157	Guanidinosuccinic acid	439918	C03139	C([C@@H](C(=O)O)N=C(N)N)C(=O)O
HMDB0000688	Isovalerylcarnitine	6426851	NA	CC(C)CC(=O)OC(CC(=O)[O-])C[N+](C)(C)C
HMDB0012107	SM(d18:1/24:1(15Z))	44260126	C00550	CCCCCCCCCCCCC/C=C/[C@H]([C@H](COP(=O)([O-])OCC[N+](C)(C)C)NC(=O)CCCCCCCCCCCCC/C=C\CCCCCCCC)O
HMDB0062557	N-Acetylthreonine	152204	NA	C[C@@H](O)[C@H](NC(C)=O)C(O)=O
HMDB00698	Lithocholic acid glycine conjugate	115245	C15557	C[C@H](CCC(=O)NCC(=O)O)[C@H]1CC[C@@H]2[C@@]1(CC[C@H]3[C@H]2CC[C@H]4[C@@]3(CC[C@H](C4)O)C)C
HMDB0000337	(S)-3,4-Dihydroxybutyric acid	150929	NA	C(C(CO)O)C(=O)O
HMDB0000301	Urocanic acid	736715	C00785	C1=C(NC=N1)/C=C/C(=O)O
HMDB0000060	Acetoacetic acid	96	C00164	CC(=O)CC(=O)O
HMDB0240296	NA	NA	NA	NA
HMDB0061661	NA	NA	NA	NA
HMDB0000564	PC(16:0/16:0)	452110	C00157	CCCCCCCCCCCCCCCC(=O)OC[C@H](COP(=O)([O-])OCC[N+](C)(C)C)OC(=O)CCCCCCCCCCCCCCC
HMDB0013713	N-acetyltryptophan	700653	NA	[H][C@@](CC1=CNC2=CC=CC=C12)(N=C(C)O)C(O)=O
HMDB0000518	Chenodeoxycholic acid	10133	C02528	C[C@H](CCC(=O)O)[C@H]1CC[C@@H]2[C@@]1(CC[C@H]3[C@H]2[C@@H](C[C@H]4[C@@]3(CC[C@H](C4)O)C)O)C
HMDB0011220	PC(P-16:0/20:4(5Z,8Z,11Z,14Z))	24779388	NA	CCCCCCCCCCCCCC/C=C\OC[C@H](COP(=O)([O-])OCC[N+](C)(C)C)OC(=O)CCC/C=C\C/C=C\C/C=C\C/C=C\CCCCC
HMDB0000801	Phytanic acid	26840	C01607	CC(C)CCCC(C)CCCC(C)CCCC(C)CC(=O)O
HMDB0000439	2-Furoylglycine	21863	NA	C1=COC(=C1)C(=O)NCC(=O)O
HMDB0003320	Indole-3-carboxylic acid	69867	C19837	C1=CC=C2C(=C1)C(=CN2)C(=O)O
HMDB0240683	NA	NA	NA	NA
HMDB0240347	NA	NA	NA	NA
HMDB0012103	SM(d18:1/22:0)	44260125	C00550	CCCCCCCCCCCCCCCCCCCCCC(=O)N[C@@H](COP(=O)([O-])OCC[N+](C)(C)C)[C@@H](/C=C/CCCCCCCCCCCCC)O
HMDB0000788	Orotidine	92751	C01103	C1=C(N(C(=O)NC1=O)[C@H]2[C@@H]([C@@H]([C@H](O2)CO)O)O)C(=O)O
HMDB0012458	7alpha-Hydroxy-3-oxo-4-cholestenoate	3081085	C17337	C[C@H](CCCC(C)C(=O)O)[C@H]1CC[C@@H]2[C@@]1(CC[C@H]3[C@H]2[C@@H](CC4=CC(=O)CC[C@]34C)O)C
HMDB0061702	NA	NA	NA	NA
HMDB0240345	NA	NA	NA	NA
HMDB0000058	Cyclic AMP	6076	C00575	C1[C@@H]2[C@H]([C@H]([C@@H](O2)N3C=NC4=C3N=CN=C4N)O)OP(=O)(O1)O
HMDB0006509	Nervonyl carnitine	29385	NA	CCC[N+](C)(C)C
HMDB0002243	Picolinic acid	1018	C10164	C1=CC=NC(=C1)C(=O)O
HMDB0061677	NA	NA	NA	NA
HMDB60564	NA	NA	NA	NA
HMDB0002199	Desaminotyrosine	10394	C01744	C1=CC(=CC=C1CCC(=O)O)O
HMDB0033433	(S)-Homostachydrine	441447	C08283	C[N+]1(CCCC[C@H]1C(=O)[O-])C
HMDB0015390	Sitagliptin	4369359	NA	C1CN2C(=NN=C2C(F)(F)F)CN1C(=O)C[C@@H](CC3=CC(=C(C=C3F)F)F)N
HMDB0001847	Caffeine	2519	C07481	CN1C=NC2=C1C(=O)N(C(=O)N2C)C
HMDB0000832	Capryloylglycine	84290	NA	CCCCCCCC(=O)NCC(=O)O
HMDB0000555	3-Methyladipic acid	6999745	NA	C[C@@H](CCC(=O)O)CC(=O)O
HMDB0000224	O-Phosphoethanolamine	1015	C00346	C(COP(=O)(O)O)N
HMDB0060255	L-Lyxonate	644110	C05412	OC[C@H](O)[C@@H](O)[C@@H](O)C(O)=O
HMDB0006116	3-Hydroxyhippuric acid	450268	NA	C1=CC(=CC(=C1)O)C(=O)NCC(=O)O
HMDB0001046	Cotinine	408	NA	CN1C(CCC1=O)C2=CN=CC=C2
HMDB0005010	Sertraline	68617	C07246	CN[C@H]1CC[C@H](C2=CC=CC=C12)C3=CC(=C(C=C3)Cl)Cl
HMDB0035514	xi-2,3-Dihydro-2-oxo-1H-indole-3-acetic acid	3080590	NA	OC(=O)CC1C(O)=NC2=C1C=CC=C2
HMDB0000089	Cytidine	6253	C00475	C1=CN(C(=O)N=C1N)[C@H]2[C@@H]([C@@H]([C@H](O2)CO)O)O
HMDB0000626	Deoxycholic acid	222528	C04483	C[C@H](CCC(=O)O)[C@H]1CC[C@@H]2[C@@]1([C@H](C[C@H]3[C@H]2CC[C@H]4[C@@]3(CC[C@H](C4)O)C)O)C
HMDB0013287	Ne,Ne dimethyllysine	4478779	C05545	CN(C)CCCCC(C(=O)O)N
HMDB0000254	Succinic acid	1110	C00042	C(CC(=O)O)C(=O)O
HMDB0000565	Galactonic acid	128869	C00880	C([C@H]([C@@H]([C@@H]([C@H](C(=O)O)O)O)O)O)O
HMDB0001982	3,7-Dimethyluric acid	83126	C16360	CN1C2=C(NC1=O)N(C(=O)NC2=O)C
HMDB000506	NA	NA	NA	NA
HMDB0006210	Heptadecanoyl carnitine	53477803	NA	CCCCCCCCCCCCCCCCC(=O)OC(CC(=O)[O-])C[N+](C)(C)C
HMDB0000269	Sphinganine	91486	C00836	CCCCCCCCCCCCCCC[C@H]([C@H](CO)N)O
HMDB0015052	Metronidazole	4173	C07203	CC1=NC=C(N1CCO)[N+](=O)[O-]
HMDB0041627	Lactose	6134	C01970	[H][C@@]1(O)O[C@]([H])(CO)[C@@]([H])(O[C@]2([H])O[C@]([H])(CO)[C@]([H])(O)[C@]([H])(O)[C@@]2([H])O)[C@]([H])(O)[C@@]1([H])O
HMDB0015193	Amoxicillin	33613	C06827	CC1([C@@H](N2[C@H](S1)[C@@H](C2=O)NC(=O)[C@@H](C3=CC=C(C=C3)O)N)C(=O)O)C
HMDB0011757	N-Acetylvaline	227752	NA	CC(C)C(C(=O)O)NC(=O)C
HMDB0240253	NA	NA	NA	NA
HMDB29205	lysoPC(26:0)	131750810	NA	[H][C@@](O)(COC(=O)CCCCCCCCCCCCCCCCCCCCCCCCC)COP([O-])(=O)OCC[N+](C)(C)C
HMDB0001325	N6,N6,N6-Trimethyl-L-lysine	440120	C03793	C[N+](C)(C)CCCC[C@@H](C(=O)[O-])N
HMDB0094701	N-Acetylproline	66141	NA	[H][C@]1(CCCN1C(C)=O)C(O)=O
HMDB0000138	Glycocholic acid	23617285	C01921	C[C@H](CCC(=O)NCC(=O)O)[C@H]1CC[C@@H]2[C@@]1([C@H](C[C@H]3[C@H]2[C@@H](CC4[C@@]3(CC[C@H](C4)O)C)O)O)C
HMDB0011567	MG(18:1(9Z)/0:0/0:0)	12178130	NA	CCCCCCCC/C=C\CCCCCCCC(=O)OC[C@H](CO)O
HMDB0028907	Isoleucyl-Glycine	6992869	NA	CCC(C)C(N)C(=O)NCC(O)=O
HMDB0011761	Cer(d18:0/18:0)	5283573	NA	CCCCCCCCCCCCCCCCCC(=O)N[C@@H](CO)[C@@H](CCCCCCCCCCCCCCC)O
HMDB0000619	Cholic acid	221493	C00695	C[C@H](CCC(=O)O)[C@H]1CC[C@@H]2[C@@]1([C@H](C[C@H]3[C@H]2[C@@H](C[C@H]4[C@@]3(CC[C@H](C4)O)C)O)O)C
HMDB0003290	Gulonic acid	152304	C00800	C([C@H]([C@@H]([C@H]([C@H](C(=O)O)O)O)O)O)O
HMDB0000958	trans-Aconitic acid	444212	C02341	C(/C(=C\C(=O)O)/C(=O)O)C(=O)O
HMDB0000754	3-Hydroxyisovaleric acid	69362	C20827	CC(C)(CC(=O)O)O
HMDB0001886	3-Methylxanthine	70639	C16357	CN1C2=C(C(=O)NC1=O)NC=N2
HMDB0061660	NA	NA	NA	NA
HMDB0007982	PC(16:0/20:4(5Z,8Z,11Z,14Z))	10747814	C00157	CCCCCCCCCCCCCCCC(=O)OC[C@H](COP(=O)([O-])OCC[N+](C)(C)C)OC(=O)CCC/C=C\C/C=C\C/C=C\C/C=C\CCCCC
HMDB00678	Isovalerylglycine	546304	NA	CC(C)CC(=O)NCC(=O)O
HMDB0000730	Isobutyrylglycine	10855600	NA	CC(C)C(=O)NCC(=O)O
HMDB0240341	NA	NA	NA	NA
HMDB0060997	NA	NA	NA	NA
HMDB0001925	Ibuprofen	3672	C01588	CC(C)CC1=CC=C(C=C1)C(C)C(=O)O
HMDB0006029	N-Acetylglutamine	25561	NA	CC(=O)NC(CCC(=O)N)C(=O)O
HMDB0000766	N-Acetyl-L-alanine	88064	NA	C[C@@H](C(=O)O)NC(=O)C
HMDB0061698	NA	NA	NA	NA
HMDB0135245	NA	NA	NA	NA
HMDB0000795	Pristanic acid	123929	NA	CC(C)CCCC(C)CCCC(C)CCCC(C)C(=O)O
HMDB0010395	LysoPC(20:4(5Z,8Z,11Z,14Z))	24779476	C04230	CCCCC/C=C\C/C=C\C/C=C\C/C=C\CCCC(=O)OC[C@H](COP(=O)([O-])OCC[N+](C)(C)C)O
HMDB0007996	PC(16:0/P-18:1(11Z))	53478675	C00157	CCCCCCCCCCCCCCCC(=O)OCC(COP(=O)([O-])OCC[N+](C)(C)C)O/C=C\CCCCCCCC/C=C\CCCCCC
HMDB0000897	7-Methylguanine	11361	C02242	CN1C=NC2=C1C(=O)N=C(N2)N
HMDB0000867	Ribonic acid	5460677	C01685	C([C@H]([C@H]([C@H](C(=O)O)O)O)O)O
HMDB0005015	Gabapentin	3446	NA	C1CCC(CC1)(CC(=O)O)CN
HMDB0000208	Oxoglutaric acid	51	C00026	C(CC(=O)O)C(=O)C(=O)O
HMDB0003334	Symmetric dimethylarginine	169148	NA	CNC(=NC)NCCC[C@@H](C(=O)O)N
HMDB0000126	Glycerol 3-phosphate	439162	C00093	C([C@H](COP(=O)(O)O)O)O
HMDB0000019	Alpha-ketoisovaleric acid	49	C00141	CC(C)C(=O)C(=O)O
HMDB41787	NA	NA	NA	NA
HMDB0001161	4-Trimethylammoniobutanoic acid	134	C01181	C[N+](C)(C)CCCC(=O)O
HMDB0010738	1-Methylxanthine	80220	C16358	CN1C(=O)C2=C(NC1=O)N=CN2
HMDB0000062	L-Carnitine	2724480	C00318	C[N+](C)(C)C[C@H](CC(=O)[O-])O
HMDB0008123	PC(18:1(9Z)/22:6(4Z,7Z,10Z,13Z,16Z,19Z))	24778955	C00157	CCCCCCCC/C=C\CCCCCCCC(=O)OC[C@H](COP(=O)([O-])OCC[N+](C)(C)C)OC(=O)CC/C=C\C/C=C\C/C=C\C/C=C\C/C=C\C/C=C\CC
HMDB0062549	2-Hydroxystearic acid	439887	C03045	CCCCCCCCCCCCCCCC[C@H](O)C(O)=O
HMDB0000375	3-(3-Hydroxyphenyl)propanoic acid	91	C11457	C1=CC(=CC(=C1)O)CCC(=O)O
HMDB0000122	D-Glucose	5793	C00221	C([C@@H]1[C@H]([C@@H]([C@H](C(O1)O)O)O)O)O
HMDB0000670	Homo-L-arginine	9085	C01924	C(CCN=C(N)N)C[C@@H](C(=O)O)N
HMDB0001353	2-Keto-3-deoxy-D-gluconic acid	194024	C01216	C([C@H]([C@@H](CO)O)O)C(=O)C(=O)O
HMDB0240644	NA	NA	NA	NA
HMDB0007972	PC(16:0/18:1(9Z))	5497103	C00157	CCCCCCCCCCCCCCCC(=O)OC[C@H](COP(=O)([O-])OCC[N+](C)(C)C)OC(=O)CCCCCCC/C=C\CCCCCCCC
HMDB0034365	L-Theanine	439378	C01047	CCNC(=O)CCC(C(=O)O)N
HMDB0007969	PC(16:0/16:1(9Z))	6443788	C00157	CCCCCCCCCCCCCCCC(=O)OC[C@H](COP(=O)([O-])OCC[N+](C)(C)C)OC(=O)CCCCCCC/C=C\CCCCCC
HMDB0127980	NA	NA	NA	NA
HMDB0013678	4-Hydroxyhippuric acid	151012	NA	C1=CC(=CC=C1C(=O)NCC(=O)O)O
HMDB0013962	Verapamil metabolite D-617	93168	NA	CC(C)C(CCCNC)(C#N)C1=CC(=C(C=C1)OC)OC
HMDB0011506	LysoPE(18:1(9Z)/0:0)	9547071	NA	CCCCCCCC/C=C\CCCCCCCC(=O)OC[C@H](COP(=O)(O)OCCN)O
HMDB0000517	L-Arginine	6322	C00062	C(C[C@@H](C(=O)O)N)CN=C(N)N
HMDB0060564	NA	NA	NA	NA
HMDB29737	1H-Indole-3-carboxaldehyde	10256	C08493	C1=CC=C2C(=C1)C(=CN2)C=O
HMDB0003331	1-Methyladenosine	27476	C02494	CN1C=NC2=C(C1=N)N=CN2[C@H]3[C@@H]([C@@H]([C@H](O3)CO)O)O
HMDB0001999	Eicosapentaenoic acid	446284	C06428	CC/C=C\C/C=C\C/C=C\C/C=C\C/C=C\CCCC(=O)O
HMDB0007102	DG(16:0/18:1(9Z)/0:0)	5282283	C13861	CCCCCCCCCCCCCCCC(=O)OC[C@H](CO)OC(=O)CCCCCCC/C=C\CCCCCCCC
HMDB0000932	Tauro-b-muricholic acid	21124703	NA	C[C@H](CCC(=O)NCCS(=O)(=O)O)[C@H]1CCC2[C@@]1(CCC3C2[C@H]([C@H]([C@H]4[C@@]3(CC[C@H](C4)O)C)O)O)C
HMDB0094700	NA	NA	NA	NA
HMDB0001931	Gamma-CEHC	15887183	NA	CC1=C(C2=C(CCC(O2)(C)CCC(=O)O)C=C1)C
HMDB0002825	Theobromine	5429	C07480	CN1C=NC2=C1C(=O)NC(=O)N2C
HMDB0000446	N-Alpha-acetyllysine	192590	C12989	CC(=O)NC(CCCCN)C(=O)O
HMDB0000222	L-Palmitoylcarnitine	11953816	C02990	CCCCCCCCCCCCCCCC(=O)O[C@H](CC(=O)[O-])C[N+](C)(C)C
HMDB0001895	Salicylic acid	338	C00805	C1=CC=C(C(=C1)C(=O)O)O
HMDB0004704	9,10-DHOME	9966640	C14828	CCCCC/C=C\CC(C(CCCCCCCC(=O)O)O)O
HMDB0029738	Indole-3-methyl acetate	74706	NA	COC(=O)CC1=CNC2=CC=CC=C21
HMDB0002166	(S)-b-aminoisobutyric acid	439434	C03284	C[C@@H](CN)C(=O)O
HMDB0008006	PC(16:1(9Z)/18:2(9Z,12Z))	24778768	C00157	CCCCCC/C=C\CCCCCCCC(=O)OC[C@H](COP(=O)([O-])OCC[N+](C)(C)C)OC(=O)CCCCCCC/C=C\C/C=C\CCCCC
HMDB0000847	Pelargonic acid	8158	C01601	CCCCCCCCC(=O)O
HMDB0014816	Losartan	3961	C07072	CCCCC1=NC(=C(N1CC2=CC=C(C=C2)C3=CC=CC=C3C4=NNN=N4)CO)Cl
HMDB0000946	Ursodeoxycholic acid	31401	C07880	C[C@H](CCC(=O)O)[C@H]1CC[C@@H]2[C@@]1(CC[C@H]3[C@H]2[C@H](C[C@H]4[C@@]3(CC[C@H](C4)O)C)O)C
HMDB0000321	2-Hydroxyadipic acid	193530	C02360	C(CC(C(=O)O)O)CC(=O)O
HMDB0002712	1,5-Anhydrosorbitol	64960	C07326	C1[C@@H]([C@H]([C@@H]([C@H](O1)CO)O)O)O
HMDB0000098	D-Xylose	135191	C00181	C1[C@H]([C@@H]([C@H](C(O1)O)O)O)O
HMDB0029432	(S)C(S)S-S-Methylcysteine sulfoxide	82142	NA	CS(=O)CC(C(=O)O)N
HMDB0001924	Atenolol	2249	C13235	CC(C)NCC(COC1=CC=C(C=C1)CC(=O)N)O
HMDB0041788	NA	NA	NA	NA
HMDB0012235	Hydroxybupropion	446	NA	CC(C(=O)C1=CC(=CC=C1)Cl)NC(C)(C)CO
HMDB0004827	Proline betaine	7016563	C10172	C[N+]1(CCC[C@H]1C(=O)[O-])C
HMDB0002409	N-[(3a,5b,7b)-7-hydroxy-24-oxo-3-(sulfooxy)cholan-24-yl]-Glycine	21116917	NA	C[C@H](CCC(=O)NCC(=O)O)[C@H]1CC[C@@H]2[C@@]1(CC[C@H]3[C@H]2[C@H](C[C@H]4[C@@]3(CC[C@H](C4)OS(=O)(=O)O)C)O)C
HMDB0007121	DG(16:0/22:6(4Z,7Z,10Z,13Z,16Z,19Z)/0:0)	9543827	NA	CCCCCCCCCCCCCCCC(=O)OC[C@H](CO)OC(=O)CC/C=C\C/C=C\C/C=C\C/C=C\C/C=C\C/C=C\CC
HMDB0002823	Docosatrienoic acid	5312557	NA	CC/C=C\C/C=C\C/C=C\CCCCCCCCCCCC(=O)O
HMDB0014420	Olmesartan	158781	NA	CCCC1=NC(=C(N1CC2=CC=C(C=C2)C3=CC=CC=C3C4=NNN=N4)C(=O)O)C(C)(C)O
HMDB0060015	Phenyl hydrogen sulfate	74426	C02180	OS(=O)(=O)OC1=CC=CC=C1
HMDB0014367	Glimepiride	3476	C07669	CCC1=C(CN(C1=O)C(=O)NCCC2=CC=C(C=C2)S(=O)(=O)NC(=O)NC3CCC(CC3)C)C
HMDB0005017	Pantoprazole	4679	C11806	COC1=C(C(=NC=C1)CS(=O)C2=NC3=C(N2)C=C(C=C3)OC(F)F)OC
HMDB0029723	Saccharin	5143	C12283	C1=CC=C2C(=C1)C(=O)NS2(=O)=O
HMDB0062164	NA	NA	NA	NA
HMDB0010325	Ethyl glucuronide	18392195	NA	CCO[C@H]1[C@@H]([C@H]([C@@H]([C@H](O1)C(=O)O)O)O)O
HMDB0000172	L-Isoleucine	6306	C00407	CC[C@H](C)[C@@H](C(=O)O)N
HMDB0000230	N-Acetylneuraminic acid	445063	C19910	CC(=O)N[C@@H]1[C@H](C[C@](O[C@H]1[C@@H]([C@@H](CO)O)O)(C(=O)O)O)O
HMDB0001434	3-Methoxytyrosine	1670	NA	COC1=C(C=CC(=C1)CC(C(=O)O)N)O
HMDB0002579	Glycochenodeoxycholic acid 3-glucuronide	53477753	C03033	C[C@H](CCC(=O)NCC(=O)O)C1CC[C@@H]2[C@@]1(CC[C@H]3[C@H]2[C@@H](C[C@H]4[C@@]3(CC[C@H](C4)O[C@H]5[C@@H]([C@H]([C@@H]([C@H](O5)C(=O)O)O)O)O)C)O)C
HMDB0002829	Androsterone glucuronide	114833	C11135	C[C@]12CC[C@H](C[C@@H]1CC[C@@H]3[C@@H]2CC[C@]4([C@H]3CCC4=O)C)O[C@H]5[C@@H]([C@H]([C@@H]([C@H](O5)C(=O)O)O)O)O
HMDB0000161	L-Alanine	5950	C00041	C[C@@H](C(=O)O)N
HMDB0001522	Methylguanidine	10111	C02294	CN=C(N)N
HMDB0000482	Caprylic acid	379	C06423	CCCCCCCC(=O)O
HMDB0000951	Taurochenodesoxycholic acid	387316	C05465	C[C@H](CCC(=O)NCCS(=O)(=O)O)[C@H]1CC[C@@H]2[C@@]1(CC[C@H]3[C@H]2[C@@H](C[C@H]4[C@@]3(CC[C@H](C4)O)C)O)C
HMDB0000883	L-Valine	6287	C00183	CC(C)[C@@H](C(=O)O)N
HMDB0033896	Anacardic acid	11824131	NA	CCC/C=C\C/C=C\CCCCCCCC1=C(C(=CC=C1)O)C(=O)O
HMDB0000064	Creatine	586	C00300	CN(CC(=O)O)C(=N)N
HMDB0000522	3-Methylglutaconic acid	1551553	NA	C/C(=C\C(=O)O)/CC(=O)O
HMDB0000641	L-Glutamine	5961	C00064	C(CC(=O)N)[C@@H](C(=O)O)N
HMDB0002038	N(6)-Methyllysine	164795	C02728	CNCCCC[C@@H](C(=O)O)N
HMDB0000450	5-Hydroxylysine	4433	C16741	C(C[C@@H](C(=O)O)N)[C@H](CN)O
HMDB0000247	Sorbitol	5780	C00794	C([C@H]([C@H]([C@@H]([C@H](CO)O)O)O)O)O
HMDB0240490	NA	NA	NA	NA
HMDB0014375	Pregabalin	5486971	NA	CC(C)C[C@@H](CC(=O)O)CN
HMDB0009784	PI(16:0/18:2(9Z,12Z))	NA	C00626	[H][C@@](COC(=O)CCCCCCCCCCCCCCC)(COP(O)(=O)O[C@H]1C(O)C(O)C(O)[C@@H](O)C1O)OC(=O)CCCCCCC\C=C/C\C=C/CCCCC
HMDB0015348	Anastrozole	2187	C08159	CC(C)(C#N)C1=CC(=CC(=C1)CN2C=NC=N2)C(C)(C)C#N
HMDB0011594	Lactosylceramide (d18:1/22:0)	52921641	C01290	CCCCCCCCCCCCCCCCCCCCCC(=O)N[C@@H](CO[C@H]1[C@@H]([C@H]([C@@H]([C@H](O1)CO)O[C@H]2[C@@H]([C@H]([C@H]([C@H](O2)CO)O)O)O)O)O)[C@@H](/C=C/CCCCCCCCCCCCC)O
HMDB0010407	LysoPC(P-16:0)	10917802	C04230	CCCCCCCCCCCCCC/C=C\OC[C@H](COP(=O)([O-])OCC[N+](C)(C)C)O
HMDB0000701	Hexanoylglycine	99463	NA	CCCCCC(=O)NCC(=O)O
HMDB0014339	Tramadol	33741	C07153	CN(C)C[C@H]1CCCC[C@@]1(C2=CC(=CC=C2)OC)O
HMDB0240209	NA	NA	NA	NA
HMDB0000099	L-Cystathionine	439258	C02291	C(CSC[C@@H](C(=O)O)N)[C@@H](C(=O)O)N
HMDB0010383	LysoPC(16:1(9Z))	24779461	C04230	CCCCCC/C=C\CCCCCCCC(=O)OC[C@H](COP(=O)([O-])OCC[N+](C)(C)C)O
HMDB0000511	Capric acid	2969	C01571	CCCCCCCCCC(=O)O
HMDB0011206	PC(P-16:0/16:0)	11146967	NA	CCCCCCCCCCCCCCCC(=O)O[C@H](CO/C=C\CCCCCCCCCCCCCC)COP(=O)([O-])OCC[N+](C)(C)C
HMDB0000857	Pimelic acid	385	C02656	C(CCC(=O)O)CCC(=O)O
HMDB0240543	NA	NA	NA	NA
HMDB0034323	S-Allylcysteine	98280	C16759	C=CCSCC(C(=O)O)N
HMDB0000840	Salicyluric acid	10253	C07588	C1=CC=C(C(=C1)C(=O)NCC(=O)O)O
HMDB0005021	Quetiapine	5002	C07397	C1CN(CCN1CCOCCO)C2=NC3=CC=CC=C3SC4=CC=CC=C42
HMDB0000640	Levoglucosan	2724705	NA	C1[C@@H]2[C@H]([C@@H]([C@H]([C@H](O1)O2)O)O)O
HMDB0000848	Stearoylcarnitine	52922056	NA	CCCCCCCCCCCCCCCCCC(=O)OC(CC(=O)[O-])C[N+](C)(C)C
HMDB0060018	NA	NA	NA	NA
HMDB0000251	Taurine	1123	C00245	C(CS(=O)(=O)O)N
HMDB0000637	Chenodeoxycholic acid glycine conjugate	22833540	C05466	C[C@H](CCC(=O)NCC(=O)O)[C@H]1CCC2[C@@]1(CCC3C2[C@@H](C[C@H]4[C@@]3(CC[C@H](C4)O)C)O)C
HMDB0011621	Cinnamoylglycine	709625	NA	C1=CC=C(C=C1)/C=C/C(=O)NCC(=O)O
HMDB0000211	myo-Inositol	NA	C00137	O[C@H]1[C@H](O)[C@@H](O)[C@H](O)[C@H](O)[C@@H]1O
HMDB0011538	MG(0:0/18:2(9Z,12Z)/0:0)	5365676	NA	CCCCC/C=C\C/C=C\CCCCCCCC(=O)OC(CO)CO
HMDB0001933	Furosemide	3440	C07017	C1=COC(=C1)CNC2=CC(=C(C=C2C(=O)O)S(=O)(=O)N)Cl
HMDB0001954	3-Hydroxyoctanoic acid	26613	C20793	CCCCCC(CC(=O)O)O
HMDB0006028	N-Acetylasparagine	99715	NA	CC(=O)N[C@@H](CC(=O)N)C(=O)O
HMDB0000856	N-a-Acetylcitrulline	11506771	C15532	CC(=O)NC(CCCNC(=O)N)C(=O)O
HMDB0000355	3-Hydroxymethylglutaric acid	1662	C03761	CC(CC(=O)O)(CC(=O)O)O
HMDB0001015	N-Formyl-L-methionine	6995182	C03145	CSCC[C@H](C(=O)O)NC=O
HMDB0001008	Biliverdin	5353439	C00500	CC\1=C(/C(=C/C2=C(C(=C(N2)/C=C\3/C(=C(C(=O)N3)C)C=C)C)CCC(=O)O)/N/C1=C/C4=NC(=O)C(=C4C)C=C)CCC(=O)O
HMDB0000123	Glycine	750	C00037	C(C(=O)O)N
HMDB0029965	Methyl beta-D-glucopyranoside	94214	NA	COC1C(C(C(C(O1)CO)O)O)O
HMDB0000078	Cysteinylglycine	439498	C01419	C([C@@H](C(=O)NCC(=O)O)N)S
HMDB0000687	L-Leucine	6106	C00123	CC(C)C[C@@H](C(=O)O)N
HMDB03349	L-Dihydroorotic acid	439216	C00337	C1[C@H](NC(=O)NC1=O)C(=O)O
HMDB0002108	Methylcysteine	384585100	C22040	CSC[C@@H](C(=O)O)N
HMDB0004975	Glucosylceramide (d18:1/24:1(15Z))	20057357	C01190	CCCCCCCCCCCCC/C=C/[C@H]([C@H](CO[C@H]1[C@@H]([C@H]([C@@H]([C@H](O1)CO)O)O)O)NC(=O)CCCCCCCCCCCCC/C=C\CCCCCCCC)O
HMDB08925	PE(16:0/18:0)	5326793	C00350	CCCCCCCCCCCCCCCCCC(=O)O[C@H](COC(=O)CCCCCCCCCCCCCCC)COP(=O)(O)OCCN
HMDB0000162	L-Proline	145742	C00148	C1C[C@H](NC1)C(=O)O
HMDB0059911	Paracetamol sulfate	83939	NA	CC(=O)NC1=CC=C(OS(O)(=O)=O)C=C1
HMDB0004950	Ceramide (d18:1/18:0)	5283565	C00195	CCCCCCCCCCCCCCCCCC(=O)N[C@@H](CO)[C@@H](/C=C/CCCCCCCCCCCCC)O
HMDB0000205	Phenylpyruvic acid	997	C00166	C1=CC=C(C=C1)CC(=O)C(=O)O
HMDB0000448	Adipic acid	196	C06104	C(CCC(=O)O)CC(=O)O
HMDB0059655	2-Hydroxyglutarate	43	C02630	OC(CCC(O)=O)C(O)=O
HMDB0000893	Suberic acid	10457	C08278	C(CCCC(=O)O)CCC(=O)O
HMDB00631	Deoxycholic acid glycine conjugate	3035026	C05464	C[C@H](CCC(=O)NCC(=O)O)[C@H]1CCC2[C@@]1([C@H](CC3C2CC[C@H]4[C@@]3(CC[C@H](C4)O)C)O)C
HMDB0000378	2-Methylbutyroylcarnitine	6426901	NA	CCC(C)C(=O)OC(CC(=O)[O-])C[N+](C)(C)C
HMDB0240685	NA	NA	NA	NA
HMDB0012453	3 beta-Hydroxy-5-cholestenoate	53481407	C17333	C[C@H](CCCC(C)C(=O)O)C1CCC2[C@@]1(CCC3C2CC=C4[C@@]3(CC[C@@H](C4)O)C)C
HMDB0010343	1-(alpha-Methyl-4-(2-methylpropyl)benzeneacetate)-beta-D-Glucopyranuronic acid	163959	C03033	CC(C)CC1=CC=C(C=C1)C(C)C(=O)O[C@H]2[C@@H]([C@H]([C@@H]([C@H](O2)C(=O)O)O)O)O
HMDB0000695	Ketoleucine	70	C00233	CC(C)CC(=O)C(=O)O
HMDB0240679	NA	NA	NA	NA
HMDB0011637	Taurohyocholate	0	C15516	[H][C@@]12C[C@H](O)CC[C@]1(C)C1CC[C@]3(C)C(CCC3C1[C@H](O)[C@@H]2O)[C@H](C)CCC(=O)NCCS(O)(=O)=O
HMDB0060920	NA	NA	NA	NA
HMDB0002320	Imidazolelactic acid	459122	C05132	C1=CN(C=N1)CC(C(=O)O)O
HMDB0240217	NA	NA	NA	NA
HMDB0002815	LysoPC(18:1(9Z))	16081932	C04230	CCCCCCCC/C=C\CCCCCCCC(=O)OC[C@H](COP(=O)([O-])OCC[N+](C)(C)C)O
HMDB0000159	L-Phenylalanine	6140	C00079	C1=CC=C(C=C1)C[C@@H](C(=O)O)N
HMDB0001411	Cotinine N-oxide	9815514	NA	CN1[C@@H](CCC1=O)C2=C[N+](=CC=C2)[O-]
HMDB0029576	2,3-Dihydroxy-2-methylbutanoic acid	301941	NA	CC(C(C)(C(=O)O)O)O
HMDB0001212	Hydantoin-5-propionic acid	782	C05565	C(CC(=O)O)C1C(=O)NC(=O)N1
HMDB0061636	NA	NA	NA	NA
HMDB0005006	Atorvastatin	60823	C06834	CC(C)C1=C(C(=C(N1CC[C@H](C[C@H](CC(=O)O)O)O)C2=CC=C(C=C2)F)C3=CC=CC=C3)C(=O)NC4=CC=CC=C4
HMDB0000671	Indolelactic acid	92904	C02043	C1=CC=C2C(=C1)C(=CN2)CC(C(=O)O)O
HMDB0005034	Topiramate	5284627	C07502	CC1(O[C@@H]2CO[C@@]3([C@H]([C@@H]2O1)OC(O3)(C)C)COS(=O)(=O)N)C
HMDB0001451	(R)-lipoic acid	6112	C16241	C1CSS[C@@H]1CCCCC(=O)O
HMDB0042008	NA	NA	NA	NA
HMDB0015296	Ofloxacin	4583	C07321	CC1COC2=C3N1C=C(C(=O)C3=CC(=C2N4CCN(CC4)C)F)C(=O)O
HMDB0014677	Ciprofloxacin	2764	C05349	C1CC1N2C=C(C(=O)C3=CC(=C(C=C32)N4CCNCC4)F)C(=O)O
HMDB0001877	Valproic acid	3121	C07185	CCCC(CCC)C(=O)O
HMDB0015264	Pioglitazone	4829	C07675	CCC1=CN=C(C=C1)CCOC2=CC=C(C=C2)CC3C(=O)NC(=O)S3
HMDB0014353	Ticlopidine	5472	C07140	C1CN(CC2=C1SC=C2)CC3=CC=CC=C3Cl
HMDB0014704	Carbamazepine	2554	C06868	C1=CC=C2C(=C1)C=CC3=CC=CC=C3N2C(=O)N
HMDB0060658	Carbamazepine-10,11-epoxide	0	C07496	NC(=O)N1C2=CC=CC=C2C2OC2C2=CC=CC=C12
HMDB0014966	Fosfomycin	446987	C06454	C[C@H]1[C@H](O1)P(=O)(O)O
HMDB0001927	Diphenhydramine	3100	C06960	CN(C)CCOC(C1=CC=CC=C1)C2=CC=CC=C2
HMDB0001930	Ranitidine	3001055	D00673	CN/C(=C\[N+](=O)[O-])/NCCSCC1=CC=C(O1)CN(C)C
HMDB0014399	Doxycycline	NA	C06973	[H][C@@]12[C@@H](C)C3=C(C(O)=CC=C3)C(=O)C1=C(O)[C@]1(O)C(=O)C(C(N)=O)=C(O)[C@@H](N(C)C)[C@]1([H])[C@H]2O
HMDB0015372	Clomipramine	2801	C06918	CN(C)CCCN1C2=CC=CC=C2CCC3=C1C=C(C=C3)Cl
HMDB0015620	Mianserin	4184	NA	CN1CCN2C(C1)C3=CC=CC=C3CC4=CC=CC=C42
HMDB0014487	Diltiazem	39186	C06958	CC(=O)O[C@@H]1[C@@H](SC2=CC=CC=C2N(C1=O)CCN(C)C)C3=CC=C(C=C3)OC
HMDB0015298	Itraconazole	55283	NA	CCC(C)N1C(=O)N(C=N1)C2=CC=C(C=C2)N3CCN(CC3)C4=CC=C(C=C4)OC[C@H]5CO[C@](O5)(CN6C=NC=N6)C7=C(C=C(C=C7)Cl)Cl
HMDB0015094	Methylprednisolone	6741	NA	C[C@H]1C[C@H]2[C@@H]3CC[C@@]([C@]3(C[C@@H]([C@@H]2[C@@]4(C1=CC(=O)C=C4)C)O)C)(C(=O)CO)O
HMDB0014455	Chlorthalidone	2732	NA	C1=CC=C2C(=C1)C(=O)NC2(C3=CC(=C(C=C3)Cl)S(=O)(=O)N)O
HMDB0014352	Azithromycin	447043	C06838	CC[C@@H]1[C@@]([C@@H]([C@H](N(C[C@@H](C[C@@]([C@@H]([C@H]([C@@H]([C@H](C(=O)O1)C)O[C@H]2C[C@@]([C@H]([C@@H](O2)C)O)(C)OC)C)O[C@H]3[C@@H]([C@H](C[C@H](O3)C)N(C)C)O)(C)O)C)C)C)O)(C)O
HMDB0005039	Sildenafil	5212	C07259	CCCC1=NN(C2=C1NC(=NC2=O)C3=C(C=CC(=C3)S(=O)(=O)N4CCN(CC4)C)OCC)C
HMDB0014998	Prednisolone	93055	C07369	C[C@]12C[C@@H]([C@H]3[C@H]([C@@H]1CC[C@@]2(C(=O)CO)O)CCC4=CC(=O)C=C[C@]34C)O
HMDB0015159	Mycophenolic acid	446541	C20380	CC1=C(C(=C(C2=C1COC2=O)O)C/C=C(\C)/CCC(=O)O)OC
HMDB0060634	NA	NA	NA	NA
HMDB0005035	Ondansetron	4595	C07325	CC1=NC=CN1CC2CCC3=C(C2=O)C4=CC=CC=C4N3C
HMDB0015321	Clindamycin	29029	C06914	CCC[C@@H]1C[C@H](N(C1)C)C(=O)NC([C@@H]2[C@@H]([C@@H]([C@H]([C@H](O2)SC)O)O)O)C(C)Cl
HMDB0013899	3-Hydroxyvalproic acid	134459	C16651	CCCC(C(CC)O)C(=O)O
HMDB0013898	5-Hydroxyvalproic acid	135244	C16650	CCCC(CCCO)C(=O)O
HMDB13902	2-ene-Valproic acid	6437068	C16653	CCC/C(=C\CC)/C(=O)O
HMDB0060653	3-Hydroxycarbamazepine	0	C16602	NC(=O)N1C2=CC=CC=C2C=CC2=CC=C(O)C=C12
HMDB0000901	Valproic acid glucuronide	53477719	NA	CCCC(C(C)C)C(=O)OC1[C@@H]([C@H]([C@@H]([C@H](O1)C(=O)O)O)O)O
HMDB0015152	Minocycline	NA	C07225	[H][C@@]12CC3=C(C(O)=CC=C3N(C)C)C(=O)C1=C(O)[C@]1(O)C(=O)C(C(N)=O)=C(O)[C@@H](N(C)C)[C@]1([H])C2
HMDB0005041	Donepezil	3152	NA	COC1=C(C=C2C(=C1)CC(C2=O)CC3CCN(CC3)CC4=CC=CC=C4)OC
HMDB0015048	Repaglinide	65981	C07670	CCOC1=C(C=CC(=C1)CC(=O)N[C@@H](CC(C)C)C2=CC=CC=C2N3CCCCC3)C(=O)O
HMDB0014952	Meloxicam	54677470	C08169	CC1=CN=C(S1)NC(=O)C2=C(C3=CC=CC=C3S(=O)(=O)N2C)O
HMDB14813	Tamoxifen	2733526	C07108	CC/C(=C(\C1=CC=CC=C1)/C2=CC=C(C=C2)OCCN(C)C)/C3=CC=CC=C3
