# Supplementary material for: Comprehensive blood metabolomics profiling of Parkinson’s disease reveals coordinated alterations in xanthine metabolism
Source: NPJ Parkinsons Dis. 2024 Mar 19;10:68. doi: 10.1038/s41531-024-00671-9 (PMC10951366; doi:10.1038/s41531-024-00671-9)
Supplement: Supplementary file 8 — Supplementary Table 11 [file 41531_2024_671_MOESM8_ESM.xlsx]

## Sheet: Sheet1
Suppl. Table 11: Ranking table of metabolite features in terms of their estimated predictive value for supervised sample classification of de novo PD and control samples, showing each metabolite feature (column Metabolite), the Area Under the ROC Curve for the training set (columns Train_Linear_AUC, Train_Radial_AUC) and for the test set (columns Test_Linear_AUC, Test_Radial_AUC) for both linear …
Metabolite	Train_Linear_AUC	Test_Linear_AUC	Train_Radial_AUC	Test_Radial_AUC	Average_AUC
xanthine	0.677793	0.710526	0.628068	0.720263	0.684163
2-ketocaprylate	0.575504	0.738158	0.542125	0.779474	0.658815
glutarylcarnitine (C5-DC)	0.644551	0.684211	0.620696	0.664211	0.653417
X-15674	0.59723	0.647895	0.664995	0.614474	0.631148
4-hydroxyphenylpyruvate	0.567125	0.677895	0.60783	0.660789	0.62841
N-palmitoyl-sphingadienine (d18:2/16:0)	0.569414	0.578158	0.702381	0.650526	0.62512
3-hydroxyoleoylcarnitine	0.571291	0.616579	0.636264	0.675263	0.624849
3-hydroxybutyroylglycine	0.607921	0.615526	0.664744	0.601053	0.622311
X-13684	0.622665	0.681579	0.583608	0.601053	0.622226
X-13658	0.542949	0.653158	0.64272	0.642105	0.620233
cortisol	0.527793	0.700789	0.561447	0.688421	0.619613
hypotaurine	0.598741	0.66	0.585188	0.631053	0.618745
palmitoleoylcarnitine (C16:1)	0.590614	0.651316	0.568452	0.661842	0.618056
N-acetylglutamate	0.585623	0.648684	0.581181	0.641842	0.614333
2-hydroxyoctanoate	0.522321	0.722632	0.553091	0.656579	0.613656
X-25948	0.695467	0.584474	0.560668	0.612632	0.61331
1,2-dilinoleoyl-GPC (18:2/18:2)	0.576786	0.665789	0.603617	0.603421	0.612403
N-acetylalanine	0.566484	0.632368	0.610073	0.640263	0.612297
X-12849	0.624679	0.593553	0.678617	0.550658	0.611877
4-allylcatechol sulfate	0.472161	0.638158	0.626465	0.709737	0.61163
inosine	0.614492	0.618684	0.57571	0.636316	0.6113
X-18887	0.619139	0.584474	0.623764	0.614079	0.610364
1-palmitoyl-2-linoleoyl-GPE (16:0/18:2)	0.567033	0.575789	0.687729	0.608421	0.609743
pseudouridine	0.46772	0.668421	0.622802	0.68	0.609736
11beta-hydroxyandrosterone glucuronide	0.584112	0.655263	0.596383	0.601842	0.6094
glutamine conjugate of C6H10O2 (2)	0.627701	0.609737	0.573306	0.623947	0.608673
cytidine	0.611493	0.604342	0.600137	0.613421	0.607348
N-acetylglutamine	0.57793	0.614474	0.592903	0.643684	0.607248
homovanillate (HVA)	0.505998	0.707105	0.519437	0.695789	0.607082
alpha-CEHC sulfate	0.501442	0.683289	0.563942	0.679342	0.607004
1-stearoyl-2-arachidonoyl-GPE (18:0/20:4)	0.571612	0.566316	0.670467	0.614211	0.605651
1-stearoyl-2-linoleoyl-GPI (18:0/18:2)	0.59304	0.575	0.57674	0.675	0.604945
5-hydroxymethyl-2-furoylcarnitine	0.526763	0.630132	0.620536	0.639737	0.604292
X-17328	0.506296	0.679737	0.577724	0.651711	0.603867
palmitoyl-docosahexaenoyl-glycerol (16:0/22:6) [1]	0.530014	0.601579	0.641827	0.640526	0.603486
mead acid (20:3n9)	0.567422	0.620921	0.559913	0.665395	0.603413
1-linoleoyl-GPE (18:2)	0.549176	0.577368	0.654762	0.632105	0.603353
3,7-dimethylurate	0.603915	0.622368	0.613484	0.573421	0.603297
1-stearoyl-2-linoleoyl-GPC (18:0/18:2)	0.598168	0.674474	0.550458	0.583158	0.601564
1-stearoyl-2-linoleoyl-GPE (18:0/18:2)	0.433974	0.624474	0.59391	0.750789	0.600787
glutarate (C5-DC)	0.514492	0.644737	0.707898	0.535789	0.600729
EDTA	0.668407	0.566579	0.527747	0.639474	0.600552
pregnenetriol disulfate	0.542582	0.620526	0.607234	0.630526	0.600217
N4-acetylcytidine	0.542216	0.648421	0.615201	0.595	0.60021
pregnanolone/allopregnanolone sulfate	0.552747	0.620921	0.602862	0.620658	0.599297
3-hydroxyisobutyrate	0.651694	0.603684	0.563645	0.578158	0.599295
3-phenylpropionate (hydrocinnamate)	0.523558	0.653684	0.617972	0.601316	0.599132
isoeugenol sulfate	0.56891	0.638947	0.550893	0.635263	0.598503
5alpha-androstan-3alpha,17alpha-diol monosulfate	0.590156	0.622368	0.554945	0.625658	0.598282
pregnenediol disulfate (C21H34O8S2)	0.560485	0.635526	0.528114	0.663421	0.596887
iminodiacetate (IDA)	0.590934	0.631053	0.561126	0.603947	0.596765
retinal	0.46337	0.691053	0.597184	0.635	0.596652
tricosanoyl sphingomyelin (d18:1/23:0)	0.624908	0.643158	0.574725	0.542368	0.59629
nisinate (24:6n3)	0.62706	0.566184	0.60277	0.588553	0.596142
X-12906	0.614698	0.611579	0.558379	0.596842	0.595374
4-hydroxyphenylacetate	0.504899	0.695	0.512408	0.669079	0.595347
1-linolenoyl-GPC (18:3)	0.637683	0.591842	0.619918	0.531842	0.595321
indolepropionate	0.600962	0.605	0.568544	0.606316	0.595205
X-24951	0.52381	0.653158	0.659615	0.543947	0.595133
octanoylcarnitine (C8)	0.517811	0.642368	0.590751	0.629211	0.595035
N-acetylglycine	0.521566	0.545789	0.616071	0.696316	0.594936
X-23662	0.52967	0.642895	0.549657	0.656053	0.594569
ethylmalonate	0.531777	0.622105	0.536172	0.687632	0.594421
laurylcarnitine (C12)	0.500458	0.630263	0.625962	0.62	0.594171
linoleoyl-docosahexaenoyl-glycerol (18:2/22:6) [2]	0.5625	0.620263	0.566484	0.626711	0.593989
7-methylurate	0.563233	0.601974	0.572573	0.637763	0.593886
X-21803	0.5375	0.609474	0.58141	0.647105	0.593872
phosphoethanolamine	0.666712	0.568684	0.573672	0.566053	0.59378
X-13728	0.555998	0.64	0.56772	0.611053	0.593693
benzoate	0.595536	0.555	0.626832	0.597237	0.593651
3-methylcytidine	0.56788	0.570658	0.615133	0.619605	0.593319
beta-hydroxyisovalerate	0.507601	0.64	0.588553	0.635526	0.59292
X-24418	0.557875	0.601579	0.678617	0.533421	0.592873
1-palmitoleoyl-2-linolenoyl-GPC (16:1/18:3)	0.591369	0.550526	0.617056	0.610263	0.592304
hexanoylcarnitine (C6)	0.598123	0.653684	0.585073	0.53	0.59172
4-allylphenol sulfate	0.649222	0.545526	0.577656	0.592632	0.591259
5-dodecenoate (12:1n7)	0.613462	0.563421	0.594368	0.590263	0.590378
(S)-3-hydroxybutyrylcarnitine	0.580403	0.600789	0.603755	0.575789	0.590184
17alpha-hydroxypregnanolone glucuronide	0.56946	0.631316	0.556822	0.601053	0.589663
vanillylmandelate (VMA)	0.522253	0.632105	0.559249	0.644211	0.589454
oleoylcarnitine (C18:1)	0.528068	0.614211	0.604441	0.610526	0.589311
2,4-di-tert-butylphenol	0.590293	0.533421	0.580678	0.652105	0.589124
cis-4-decenoylcarnitine (C10:1)	0.573947	0.624474	0.551832	0.606053	0.589076
X-16576	0.524038	0.64	0.558333	0.633684	0.589014
palmitoylcarnitine (C16)	0.530632	0.632632	0.564057	0.628158	0.58887
X-11308	0.624954	0.525526	0.676694	0.527368	0.588636
leucylglycine	0.60744	0.590789	0.586126	0.569737	0.588523
X-18899	0.515888	0.644079	0.592491	0.601053	0.588378
X-17655	0.548168	0.616316	0.576374	0.612632	0.588372
1-oleoylglycerol (18:1)	0.53576	0.573158	0.57239	0.671579	0.588222
sucrose	0.594918	0.597632	0.565957	0.593684	0.588048
hypoxanthine	0.53022	0.619737	0.609753	0.591842	0.587888
X-12851	0.612912	0.583947	0.585485	0.568947	0.587823
gamma-tocopherol/beta-tocopherol	0.496795	0.662895	0.542399	0.648684	0.587693
pristanate	0.626122	0.576842	0.646268	0.500526	0.58744
behenoyl dihydrosphingomyelin (d18:0/22:0)	0.529625	0.633158	0.621062	0.565263	0.587277
tartronate (hydroxymalonate)	0.62516	0.613158	0.595307	0.513684	0.586827
N-delta-acetylornithine	0.512683	0.645263	0.585531	0.603421	0.586725
1-dihomo-linolenylglycerol (20:3)	0.510485	0.607763	0.603022	0.624868	0.586535
sulfate of piperine metabolite C16H19NO3 (3)	0.542582	0.630263	0.588141	0.582895	0.58597
1-(1-enyl-stearoyl)-2-linoleoyl-GPE (P-18:0/18:2)	0.661584	0.577632	0.590888	0.513158	0.585816
methyl-4-hydroxybenzoate sulfate	0.637614	0.559474	0.543201	0.601316	0.585401
5alpha-androstan-3beta,17alpha-diol disulfate	0.603457	0.594342	0.609386	0.531974	0.58479
2-hydroxyphenylacetate	0.508883	0.603158	0.58837	0.638421	0.584708
uracil	0.59739	0.573816	0.595421	0.571711	0.584584
myristoleoylcarnitine (C14:1)	0.522482	0.636316	0.555678	0.623684	0.58454
1-linoleoyl-2-arachidonoyl-GPC (18:2/20:4n6)	0.484295	0.657632	0.607555	0.587895	0.584344
cyclo(leu-pro)	0.535897	0.613947	0.577701	0.609211	0.584189
2-aminooctanoate	0.4712	0.686447	0.576374	0.602237	0.584064
1-palmitoleoyl-2-linoleoyl-GPC (16:1/18:2)	0.524611	0.591842	0.583173	0.634474	0.583525
X-25271	0.605655	0.638158	0.534455	0.555789	0.583514
X-12740	0.585462	0.588026	0.612431	0.547763	0.583421
glycine	0.532143	0.654211	0.549359	0.597895	0.583402
N-oleoyltaurine	0.566163	0.554737	0.625687	0.586053	0.58316
S-methylcysteine	0.553022	0.638158	0.591071	0.550263	0.583129
X-22834	0.550733	0.597632	0.539011	0.643421	0.582699
methyl indole-3-acetate	0.490247	0.525263	0.580311	0.734474	0.582574
histidine	0.471795	0.647105	0.595284	0.616053	0.582559
1-oleoyl-GPG (18:1)	0.578846	0.556447	0.615064	0.579737	0.582524
malate	0.644368	0.484737	0.64881	0.551842	0.582439
X-24949	0.626282	0.621974	0.518727	0.561974	0.582239
sphinganine	0.62326	0.552632	0.576786	0.574737	0.581854
X-24295	0.65	0.541053	0.584203	0.551053	0.581577
1-(1-enyl-palmitoyl)-2-oleoyl-GPE (P-16:0/18:1)	0.56076	0.562105	0.628159	0.575263	0.581572
thymol sulfate	0.608013	0.590526	0.595604	0.532105	0.581562
3-methylxanthine	0.487523	0.617895	0.58679	0.633947	0.581539
10-nonadecenoate (19:1n9)	0.568132	0.584737	0.617491	0.555526	0.581471
guanidinosuccinate	0.54114	0.614474	0.562683	0.6075	0.581449
2-hydroxyphytanate	0.611218	0.517632	0.573718	0.622368	0.581234
X-12818	0.51131	0.609737	0.586722	0.616842	0.581153
X-21742	0.604945	0.567632	0.599863	0.552105	0.581136
1-palmitoyl-2-oleoyl-GPE (16:0/18:1)	0.636218	0.515263	0.570696	0.601842	0.581005
X-21834	0.621886	0.600263	0.569505	0.531842	0.580874
branched-chain, straight-chain, or cyclopropyl 10:1 fatty acid (2)	0.58837	0.596842	0.5462	0.591974	0.580846
tiglylcarnitine (C5:1-DC)	0.539606	0.605	0.619734	0.558947	0.580822
hydroxyasparagine	0.583791	0.603158	0.527335	0.607632	0.580479
1,2-dilinoleoyl-GPE (18:2/18:2)	0.65728	0.556316	0.53576	0.572368	0.580431
trigonelline (N'-methylnicotinate)	0.554396	0.541053	0.60728	0.617105	0.579958
gamma-glutamylalanine	0.634386	0.586316	0.56076	0.538158	0.579905
X-11444	0.595788	0.668684	0.515064	0.54	0.579884
3-ethylcatechol sulfate (1)	0.562935	0.586053	0.580151	0.589737	0.579719
4-hydroxycoumarin	0.62033	0.593421	0.612546	0.492368	0.579666
5alpha-androstan-3beta,17beta-diol disulfate	0.57326	0.596316	0.548764	0.6	0.579585
xanthurenate	0.528938	0.563947	0.602793	0.622632	0.579577
retinol (Vitamin A)	0.548214	0.604211	0.610485	0.555263	0.579543
cystine	0.550183	0.636842	0.549038	0.582105	0.579542
5-oxoproline	0.702701	0.463947	0.607784	0.542895	0.579332
X-11299	0.621062	0.583684	0.575687	0.536316	0.579187
3-hydroxymyristate	0.530128	0.549737	0.643452	0.592105	0.578856
3-indoleglyoxylic acid	0.531685	0.587895	0.555311	0.640526	0.578854
arabinose	0.504281	0.660789	0.522596	0.627632	0.578825
2,6-dihydroxybenzoic acid	0.552839	0.626579	0.542125	0.592632	0.578543
3-methylglutarate/2-methylglutarate	0.599679	0.549342	0.630998	0.534079	0.578525
X-26119	0.54565	0.623947	0.595009	0.549474	0.57852
glycerophosphorylcholine (GPC)	0.604533	0.615	0.62935	0.463947	0.578208
asparagine	0.531777	0.624737	0.615751	0.537368	0.577408
N2,N2-dimethylguanosine	0.599038	0.654737	0.602793	0.452895	0.577366
5alpha-androstan-3alpha,17beta-diol monosulfate (1)	0.577953	0.611053	0.54755	0.572895	0.577363
X-12411	0.512363	0.610526	0.590568	0.595263	0.57718
methylmalonate (MMA)	0.588965	0.503684	0.590797	0.625263	0.577177
1-stearoyl-2-oleoyl-GPS (18:0/18:1)	0.471291	0.577368	0.620925	0.638421	0.577001
stearoylcarnitine (C18)	0.563278	0.635263	0.564835	0.544211	0.576897
1-oleoyl-2-arachidonoyl-GPE (18:1/20:4)	0.645284	0.481053	0.571429	0.609474	0.57681
N-acetylmethionine	0.587912	0.579211	0.547665	0.591579	0.576592
X-13723	0.514194	0.590395	0.618452	0.583289	0.576583
X-14056	0.585852	0.512632	0.589286	0.618158	0.576482
1,2-dipalmitoyl-GPE (16:0/16:0)	0.582921	0.558289	0.655403	0.509079	0.576423
trans-urocanate	0.551877	0.540789	0.600962	0.611579	0.576302
isovalerylglycine	0.540133	0.551579	0.606021	0.606316	0.576012
3-methoxytyrosine	0.547619	0.599474	0.562866	0.593421	0.575845
2-hydroxybutyrate/2-hydroxyisobutyrate	0.671154	0.535789	0.558059	0.537895	0.575724
cortolone glucuronide (1)	0.476923	0.683421	0.593407	0.548421	0.575543
N2-acetyllysine	0.553091	0.562368	0.5856	0.601053	0.575528
dimethylglycine	0.506456	0.570263	0.591758	0.633158	0.575409
glycosyl-N-behenoyl-sphingosine (d18:1/22:0)	0.552244	0.603421	0.530723	0.614474	0.575215
10-heptadecenoate (17:1n7)	0.605174	0.564474	0.535394	0.595789	0.575208
3-acetylphenol sulfate	0.549519	0.582105	0.609318	0.559737	0.57517
X-14904	0.508929	0.571184	0.562225	0.657763	0.575025
X-21285	0.479144	0.607632	0.598603	0.614474	0.574963
X-12306	0.565476	0.6025	0.56756	0.563816	0.574838
palmitoloelycholine	0.561676	0.582632	0.557189	0.597368	0.574716
docosapentaenoylcarnitine (C22:5n3)	0.510897	0.590263	0.58663	0.611053	0.574711
N-acetyl-aspartyl-glutamate (NAAG)	0.57706	0.549737	0.574084	0.597895	0.574694
4-oxo-retinoic acid	0.550733	0.567368	0.58663	0.593421	0.574538
N-acetylputrescine	0.568773	0.535263	0.580082	0.613947	0.574516
myristoylcarnitine (C14)	0.508196	0.618684	0.575641	0.594737	0.574315
glucuronide of piperine metabolite C17H21NO3 (4)	0.569254	0.543684	0.540545	0.643684	0.574292
N-acetylphenylalanine	0.509707	0.617632	0.595833	0.573947	0.57428
dibutyl sulfosuccinate	0.63315	0.554211	0.539973	0.568947	0.57407
X-21752	0.541804	0.604211	0.569643	0.580263	0.57398
homostachydrine	0.54652	0.632105	0.522756	0.594211	0.573898
syringol sulfate	0.562729	0.598684	0.533013	0.600658	0.573771
sulfate of piperine metabolite C18H21NO3 (3)	0.540293	0.619211	0.566484	0.569079	0.573767
taurine	0.671566	0.482368	0.590476	0.550263	0.573668
taurochenodeoxycholate	0.555266	0.565263	0.593269	0.580263	0.573515
choline	0.524725	0.611842	0.580861	0.576579	0.573502
docosapentaenoate (n3 DPA; 22:5n3)	0.586722	0.544474	0.631136	0.531316	0.573412
2-acetamidophenol sulfate	0.582028	0.551447	0.633196	0.526974	0.573411
1-linoleoylglycerol (18:2)	0.645238	0.521842	0.563233	0.563158	0.573368
sphingomyelin (d17:1/14:0, d16:1/15:0)	0.519185	0.554737	0.624405	0.594737	0.573266
stearoylcholine	0.637706	0.543158	0.642239	0.469474	0.573144
behenoyl sphingomyelin (d18:1/22:0)	0.519826	0.509474	0.698443	0.564737	0.57312
2-methoxyresorcinol sulfate	0.539973	0.515263	0.644505	0.590526	0.572567
1-myristoyl-2-arachidonoyl-GPC (14:0/20:4)	0.550366	0.598947	0.522665	0.617895	0.572468
phytanate	0.553159	0.549737	0.562271	0.623947	0.572279
N-acetylleucine	0.560577	0.554474	0.560073	0.613947	0.572268
caprate (10:0)	0.555769	0.518158	0.523901	0.691053	0.57222
gamma-glutamylleucine	0.569185	0.529211	0.62065	0.569737	0.572196
X-18922	0.549038	0.528947	0.544185	0.666053	0.572056
hydroquinone sulfate	0.550916	0.597105	0.564515	0.575263	0.57195
erythritol	0.5625	0.585263	0.572848	0.566842	0.571863
(N(1) + N(8))-acetylspermidine	0.577701	0.536053	0.608974	0.563947	0.571669
guaiacol sulfate	0.570879	0.598684	0.550778	0.566316	0.571664
m-tyramine sulfate	0.562454	0.589737	0.632005	0.502368	0.571641
X-13431	0.560531	0.538421	0.594597	0.591842	0.571348
3-hydroxyoctanoylcarnitine (1)	0.583425	0.578684	0.641712	0.481316	0.571284
cysteine s-sulfate	0.617216	0.615789	0.574634	0.477105	0.571186
X-12026	0.521886	0.602105	0.561493	0.599211	0.571174
androstenediol (3alpha, 17alpha) monosulfate (3)	0.561401	0.631053	0.535073	0.556053	0.570895
branched-chain, straight-chain, or cyclopropyl 12:1 fatty acid	0.525641	0.546053	0.570513	0.641316	0.570881
2-aminoheptanoate	0.575229	0.563684	0.534707	0.609474	0.570773
X-24747	0.585142	0.554737	0.61369	0.529474	0.570761
X-12731	0.564698	0.604342	0.572711	0.541184	0.570734
taurodeoxycholate	0.565385	0.606842	0.530952	0.578947	0.570532
erucate (22:1n9)	0.5962	0.555263	0.613049	0.517368	0.57047
X-18913	0.548031	0.615	0.595833	0.522368	0.570308
adrenoylcarnitine (C22:4)	0.488828	0.597895	0.58022	0.613947	0.570222
alpha-ketoglutaramate	0.545009	0.580789	0.574267	0.580789	0.570214
X-12718	0.557463	0.583947	0.57152	0.567895	0.570206
docosatrienoate (22:3n3)	0.554853	0.504737	0.582418	0.638684	0.570173
sphingadienine	0.606502	0.558158	0.570238	0.545789	0.570172
3beta-hydroxy-5-cholestenoate	0.63402	0.505	0.647115	0.494211	0.570087
N-methylproline	0.512866	0.568947	0.580082	0.617632	0.569882
oleoyl ethanolamide	0.470833	0.637632	0.558333	0.612368	0.569792
X-18886	0.50728	0.57	0.599176	0.602632	0.569772
X-12216	0.525595	0.611316	0.593773	0.547895	0.569645
prolylglycine	0.603274	0.576053	0.596909	0.502105	0.569585
X-25267	0.560577	0.544737	0.659936	0.512895	0.569536
5-methylthioadenosine (MTA)	0.625916	0.555789	0.563645	0.532632	0.569495
eicosenoylcarnitine (C20:1)	0.451648	0.637632	0.547802	0.640263	0.569336
2-aminoadipate	0.51005	0.561184	0.650618	0.555395	0.569312
1-linoleoyl-GPC (18:2)	0.519322	0.613684	0.529899	0.614211	0.569279
2-aminophenol sulfate	0.566346	0.574211	0.574679	0.561579	0.569204
linoleoylcarnitine (C18:2)	0.610852	0.556053	0.554899	0.555	0.569201
X-23997	0.515728	0.627368	0.572596	0.560789	0.569121
X-11979	0.557853	0.579605	0.544734	0.594079	0.569068
2-butenoylglycine	0.628205	0.482763	0.585783	0.578684	0.568859
taurolithocholate 3-sulfate	0.503205	0.626053	0.530746	0.615263	0.568817
stearoyl ethanolamide	0.576236	0.613158	0.554396	0.531316	0.568776
branched chain 14:0 dicarboxylic acid	0.564515	0.569737	0.555792	0.585	0.568761
X-24748	0.483219	0.605132	0.533173	0.653421	0.568736
furaneol sulfate	0.528434	0.606053	0.548993	0.590263	0.568436
oxalate (ethanedioate)	0.565247	0.632632	0.592445	0.483158	0.56837
decanoylcarnitine (C10)	0.523489	0.636053	0.557326	0.556579	0.568362
glucuronide of piperine metabolite C17H21NO3 (5)	0.609776	0.543158	0.52658	0.593816	0.568332
piperine	0.516255	0.670263	0.557326	0.529211	0.568264
1-(1-enyl-palmitoyl)-2-arachidonoyl-GPC (P-16:0/20:4)	0.597299	0.508947	0.563141	0.603421	0.568202
X-21364	0.562042	0.568684	0.578297	0.563684	0.568177
X-25422	0.50348	0.642632	0.563828	0.562368	0.568077
N-stearoyltaurine	0.52848	0.561316	0.655403	0.527105	0.568076
perfluorooctanesulfonate (PFOS)	0.574176	0.564474	0.554762	0.578684	0.568024
3-methoxycatechol sulfate (2)	0.536584	0.638158	0.602106	0.495	0.567962
X-24571	0.518544	0.567105	0.6288	0.557368	0.567955
mannitol/sorbitol	0.576099	0.570789	0.602518	0.522368	0.567944
benzoylcarnitine	0.527701	0.565263	0.579075	0.599474	0.567878
X-24334	0.530907	0.635526	0.569277	0.535789	0.567875
lignoceroyl sphingomyelin (d18:1/24:0)	0.446658	0.641316	0.546658	0.636842	0.567868
3b-hydroxy-5-cholenoic acid	0.566506	0.631316	0.601374	0.472105	0.567825
1-palmitoyl-2-arachidonoyl-GPE (16:0/20:4)	0.500778	0.480789	0.658471	0.631053	0.567773
1-palmitoylglycerol (16:0)	0.497138	0.611053	0.588805	0.573947	0.567736
X-11847	0.572711	0.589211	0.540705	0.568158	0.567696
4-vinylphenol sulfate	0.545101	0.602632	0.570879	0.551579	0.567548
glutamine	0.538645	0.574211	0.623031	0.534211	0.567524
glycerophosphoethanolamine	0.55435	0.587105	0.587821	0.540789	0.567516
X-11470	0.638645	0.615526	0.526053	0.489737	0.56749
isovalerate (i5:0)	0.472459	0.602895	0.607944	0.586579	0.567469
dodecanedioate (C12-DC)	0.504899	0.573289	0.569872	0.621711	0.567443
X-24947	0.460417	0.723684	0.549863	0.535526	0.567372
hydantoin-5-propionate	0.523535	0.577368	0.599313	0.568684	0.567225
X-21815	0.558173	0.562105	0.612866	0.535526	0.567168
branched-chain, straight-chain, or cyclopropyl 10:1 fatty acid (1)	0.627198	0.499474	0.557967	0.583947	0.567146
X-23739	0.57239	0.629737	0.537775	0.528421	0.567081
N-acetylserine	0.550824	0.601316	0.511676	0.604474	0.567072
X-12111	0.519093	0.593947	0.553205	0.601842	0.567022
perfluorooctanoate (PFOA)	0.549451	0.536316	0.579258	0.602895	0.56698
X-13844	0.497161	0.563553	0.612225	0.594868	0.566952
tetrahydrocortisol glucuronide	0.445055	0.723684	0.535073	0.563947	0.56694
4-hydroxyphenylacetylglutamine	0.493704	0.608421	0.543475	0.622105	0.566926
chenodeoxycholate	0.47658	0.591842	0.56701	0.630526	0.56649
2-hydroxysebacate	0.528755	0.567237	0.620421	0.549079	0.566373
N-palmitoyl-sphinganine (d18:0/16:0)	0.540201	0.547368	0.5538	0.623947	0.566329
X-17351	0.607967	0.541711	0.595192	0.519342	0.566053
serine	0.545147	0.553947	0.563141	0.601842	0.566019
X-12117	0.46859	0.631053	0.539721	0.623947	0.565828
glycoursodeoxycholic acid sulfate (1)	0.541346	0.604474	0.568887	0.547895	0.56565
sphingomyelin (d18:1/19:0, d19:1/18:0)	0.598443	0.542632	0.561859	0.559474	0.565602
palmitoyl-linoleoyl-glycerol (16:0/18:2) [1]	0.550389	0.546579	0.582532	0.582895	0.565599
lithocholate sulfate (1)	0.485119	0.601974	0.535394	0.638553	0.56526
3-hydroxyhexanoylcarnitine (1)	0.560485	0.592632	0.582921	0.525	0.56526
pantothenate	0.562729	0.523421	0.544597	0.629474	0.565055
margarate (17:0)	0.528251	0.559474	0.624405	0.547895	0.565006
X-21383	0.49098	0.648684	0.523764	0.596579	0.565002
21-hydroxypregnenolone disulfate	0.402793	0.614211	0.647207	0.595526	0.564934
androsterone sulfate	0.579808	0.62	0.580678	0.479211	0.564924
phenylacetylcarnitine	0.505838	0.542895	0.551671	0.658947	0.564838
N-acetyltyrosine	0.553114	0.599474	0.576923	0.529474	0.564746
dimethylarginine (SDMA + ADMA)	0.588782	0.582368	0.515934	0.571842	0.564732
caproate (6:0)	0.480449	0.609342	0.557921	0.610526	0.56456
N-methylhydroxyproline	0.522184	0.576842	0.625847	0.533158	0.564508
5alpha-androstan-3alpha,17beta-diol monosulfate (2)	0.525504	0.573947	0.573008	0.585263	0.564431
oxindolylalanine	0.545238	0.587632	0.566987	0.557368	0.564306
butyrate/isobutyrate (4:0)	0.487019	0.612632	0.632532	0.525	0.564296
pyruvate	0.558974	0.514211	0.564606	0.619211	0.56425
1-methylguanidine	0.547115	0.578684	0.564538	0.566579	0.564229
7-methylxanthine	0.496566	0.62	0.602152	0.538158	0.564219
N-formylanthranilic acid	0.48006	0.563816	0.606479	0.606316	0.564168
aconitate [cis or trans]	0.501694	0.526053	0.612546	0.616316	0.564152
1-oleoyl-GPI (18:1)	0.514377	0.545526	0.608791	0.587895	0.564147
gamma-glutamylphenylalanine	0.566163	0.565526	0.575458	0.549211	0.564089
linoleoyl-linolenoyl-glycerol (18:2/18:3) [2]	0.559432	0.510921	0.597161	0.588684	0.56405
X-17686	0.595696	0.442105	0.580723	0.6375	0.564006
X-12713	0.485279	0.626053	0.62571	0.518947	0.563997
2-hydroxydecanoate	0.570788	0.565526	0.521245	0.598421	0.563995
pregnenediol sulfate (C21H34O5S)	0.592262	0.555789	0.597848	0.51	0.563975
oleoyl-oleoyl-glycerol (18:1/18:1) [1]	0.551969	0.546316	0.582326	0.574737	0.563837
alpha-ketobutyrate	0.549038	0.527105	0.643315	0.535526	0.563746
gamma-carboxyglutamate	0.538645	0.568158	0.603571	0.544474	0.563712
tridecenedioate (C13:1-DC)	0.553297	0.555263	0.579441	0.566842	0.563711
3-amino-2-piperidone	0.477152	0.64	0.564148	0.573421	0.56368
X-21845	0.538118	0.503947	0.584936	0.627632	0.563658
X-25520	0.542285	0.536053	0.558333	0.617895	0.563641
N-acetylarginine	0.525229	0.570789	0.565018	0.593421	0.563614
X-12844	0.538187	0.586579	0.564469	0.565	0.563559
S-methylmethionine	0.49082	0.599868	0.541667	0.621447	0.563451
dodecenedioate (C12:1-DC)	0.524496	0.546974	0.625824	0.555921	0.563304
1-arachidonoyl-GPI (20:4)	0.563187	0.487105	0.579899	0.622368	0.56314
N-methylpipecolate	0.535852	0.535789	0.551465	0.628947	0.563013
theobromine	0.46179	0.622632	0.58734	0.580263	0.563006
5-hydroxy-2-methylpyridine sulfate	0.579831	0.548947	0.589995	0.532763	0.562884
arachidonoyl ethanolamide	0.464606	0.623158	0.531777	0.631579	0.56278
malonate	0.56859	0.553947	0.607921	0.520526	0.562746
myo-inositol	0.558242	0.479737	0.581868	0.631053	0.562725
trans-2-hexenoylglycine	0.552656	0.549605	0.598443	0.549605	0.562577
X-22776	0.491896	0.598947	0.565156	0.594211	0.562552
3-decenoylcarnitine	0.532051	0.579474	0.526557	0.612105	0.562547
4-methylhexanoylglutamine	0.554373	0.613684	0.587248	0.494737	0.56251
hexadecanedioate (C16-DC)	0.5462	0.616842	0.569277	0.517368	0.562422
tryptophan	0.568086	0.569211	0.599908	0.512368	0.562393
N-alpha-acetylornithine	0.604212	0.522763	0.538278	0.584211	0.562366
caffeic acid sulfate	0.575939	0.565395	0.619712	0.488289	0.562334
1-linoleoyl-2-linolenoyl-GPC (18:2/18:3)	0.499657	0.658553	0.604739	0.486184	0.562283
methionine sulfone	0.499084	0.581316	0.56598	0.602368	0.562187
X-12544	0.535462	0.566316	0.560005	0.586579	0.56209
X-26107	0.490476	0.610263	0.575137	0.572368	0.562061
taurodeoxycholic acid 3-sulfate	0.525046	0.524474	0.608723	0.589474	0.561929
X-11849	0.506181	0.563421	0.625412	0.552632	0.561912
ceramide (d18:2/24:1, d18:1/24:2)	0.541529	0.562368	0.549405	0.593947	0.561812
1-(1-enyl-palmitoyl)-2-linoleoyl-GPE (P-16:0/18:2)	0.670421	0.519737	0.567033	0.489474	0.561666
X-25433	0.541117	0.666053	0.572436	0.466974	0.561645
arabonate/xylonate	0.549588	0.546842	0.559203	0.590263	0.561474
cyclo(gly-pro)	0.550572	0.622105	0.554991	0.517895	0.561391
X-26158	0.503091	0.719605	0.512065	0.510658	0.561355
X-12104	0.580174	0.568289	0.534432	0.5625	0.561349
sulfate of piperine metabolite C16H19NO3 (2)	0.495375	0.631316	0.57239	0.545789	0.561218
X-24337	0.531777	0.522895	0.560119	0.63	0.561198
imidazole lactate	0.510714	0.559211	0.580586	0.593947	0.561115
X-25265	0.54098	0.601053	0.564927	0.537368	0.561082
X-25343	0.610394	0.467368	0.573581	0.592368	0.560928
5-dodecenoylcarnitine (C12:1)	0.494826	0.580658	0.568498	0.599605	0.560897
5-hydroxylysine	0.526053	0.528947	0.628297	0.560263	0.56089
X-17346	0.536538	0.524474	0.624679	0.557368	0.560765
X-21736	0.554945	0.595526	0.50609	0.586053	0.560653
1-palmitoyl-2-docosahexaenoyl-GPE (16:0/22:6)	0.617949	0.544737	0.558837	0.521053	0.560644
X-21339	0.544643	0.569474	0.563462	0.564737	0.560579
N6-carbamoylthreonyladenosine	0.577015	0.47	0.576511	0.618421	0.560487
2-hydroxyglutarate	0.51424	0.552632	0.548901	0.625789	0.560391
X-23583	0.552335	0.518947	0.641621	0.528553	0.560364
docosatrienoate (22:3n6)	0.55016	0.572368	0.553091	0.565789	0.560352
1-(1-enyl-palmitoyl)-2-linoleoyl-GPC (P-16:0/18:2)	0.485165	0.617632	0.596795	0.541579	0.560293
docosadioate (C22-DC)	0.554808	0.558947	0.568384	0.558947	0.560272
myristoyl dihydrosphingomyelin (d18:0/14:0)	0.500916	0.545526	0.573993	0.620526	0.56024
1-stearoyl-2-docosahexaenoyl-GPC (18:0/22:6)	0.510852	0.498684	0.638049	0.593158	0.560186
octadecanedioate (C18-DC)	0.576923	0.587895	0.609844	0.466053	0.560179
N-acetylalliin	0.573878	0.530526	0.557555	0.578684	0.560161
lactate	0.577701	0.475789	0.614469	0.572632	0.560148
11beta-hydroxyetiocholanolone glucuronide	0.536103	0.537105	0.583791	0.583158	0.560039
N-acetylthreonine	0.539286	0.499211	0.56163	0.64	0.560032
vanillic acid glycine	0.578205	0.524474	0.58109	0.556316	0.560021
1,2,3-benzenetriol sulfate (2)	0.546474	0.548684	0.597527	0.547368	0.560014
androstenediol (3beta,17beta) disulfate (2)	0.558562	0.560789	0.613553	0.507105	0.560003
cysteine-glutathione disulfide	0.512317	0.605789	0.582051	0.539737	0.559974
4-acetamidobutanoate	0.56978	0.548947	0.600275	0.520789	0.559948
gamma-glutamylcitrulline	0.476511	0.566053	0.583608	0.612895	0.559767
X-07765	0.550504	0.557632	0.567766	0.562895	0.559699
glycohyocholate	0.53995	0.573158	0.522596	0.602895	0.55965
X-18901	0.591621	0.537105	0.531914	0.577895	0.559634
gamma-glutamylmethionine	0.48663	0.572105	0.621337	0.558421	0.559623
uridine	0.556822	0.547105	0.59533	0.539211	0.559617
deoxycholate	0.538484	0.608684	0.60815	0.482895	0.559553
hippurate	0.488416	0.582368	0.632647	0.534474	0.559476
beta-cryptoxanthin	0.59794	0.535526	0.558929	0.545263	0.559414
X-11483	0.431891	0.617763	0.605655	0.582237	0.559386
5-methylthioribose	0.529762	0.571053	0.593956	0.542632	0.559351
2-hydroxy-4-(methylthio)butanoic acid	0.441987	0.664474	0.574817	0.556053	0.559333
pyrraline	0.579167	0.505789	0.573947	0.578158	0.559265
3-methyl-2-oxobutyrate	0.596886	0.475789	0.565064	0.599211	0.559238
glucuronide of C12H22O4 (1)	0.56717	0.535658	0.570833	0.563026	0.559172
glycolithocholate	0.589583	0.565	0.560371	0.521053	0.559002
3,4-dihydroxybutyrate	0.533745	0.548684	0.589377	0.563947	0.558939
lanthionine	0.598054	0.542368	0.610096	0.485132	0.558913
2-hydroxynervonate	0.578755	0.545921	0.574679	0.536184	0.558885
N,N,N-trimethyl-alanylproline betaine (TMAP)	0.565568	0.630526	0.537866	0.501579	0.558885
X-12707	0.530701	0.568947	0.561516	0.574211	0.558844
allantoin	0.602244	0.549211	0.539011	0.544737	0.5588
oleoyl-arachidonoyl-glycerol (18:1/20:4) [2]	0.561722	0.572895	0.517033	0.583421	0.558768
ascorbic acid 3-sulfate	0.558471	0.570526	0.536767	0.568947	0.558678
3,5-dichloro-2,6-dihydroxybenzoic acid	0.566667	0.508684	0.599176	0.559474	0.5585
X-23641	0.49652	0.475789	0.639034	0.622632	0.558494
N-carbamoylalanine	0.606845	0.523421	0.572321	0.531316	0.558476
3-methylcrotonylglycine	0.588805	0.527368	0.580014	0.537368	0.558389
N6-acetyllysine	0.539469	0.557368	0.555266	0.581316	0.558355
ethyl beta-glucopyranoside	0.565751	0.557368	0.547894	0.562368	0.558345
N-formylmethionine	0.549405	0.560789	0.548397	0.574737	0.558332
gamma-CEHC	0.479808	0.546842	0.608516	0.598158	0.558331
1-oleoyl-2-docosahexaenoyl-GPE (18:1/22:6)	0.568544	0.540658	0.556273	0.566974	0.558112
2-methylserine	0.55957	0.526053	0.590201	0.556316	0.558035
stearidonate (18:4n3)	0.551648	0.539474	0.60957	0.531316	0.558002
N-acetyl-isoputreanine	0.519689	0.532105	0.632875	0.547105	0.557944
4-hydroxyphenylacetoylcarnitine	0.47706	0.621579	0.565522	0.5675	0.557915
acisoga	0.524863	0.585526	0.573077	0.548158	0.557906
eicosanedioate (C20-DC)	0.553709	0.546842	0.57152	0.559474	0.557886
X-12798	0.492353	0.556316	0.636538	0.546316	0.557881
phenol sulfate	0.545742	0.581053	0.599863	0.504737	0.557848
1,3-dimethylurate	0.523191	0.529474	0.55419	0.624474	0.557832
(16 or 17)-methylstearate (a19:0 or i19:0)	0.514973	0.58	0.601694	0.533947	0.557654
7-alpha-hydroxy-3-oxo-4-cholestenoate (7-Hoca)	0.544185	0.533421	0.543132	0.609737	0.557619
X-24494	0.360302	0.696974	0.671864	0.501316	0.557614
deoxycholic acid glucuronide	0.547161	0.540263	0.569002	0.573947	0.557593
dihomo-linoleoylcarnitine (C20:2)	0.550321	0.613158	0.556593	0.51	0.557518
sphingomyelin (d18:2/18:1)	0.496108	0.474474	0.581319	0.678158	0.557515
adenosine 5'-monophosphate (AMP)	0.596154	0.477632	0.638874	0.517368	0.557507
sphingomyelin (d18:2/21:0, d16:2/23:0)	0.594505	0.574211	0.521795	0.539474	0.557496
X-17438	0.539538	0.532895	0.59256	0.564737	0.557432
isobutyrylcarnitine (C4)	0.518864	0.514474	0.630861	0.565526	0.557431
S-methylcysteine sulfoxide	0.528984	0.62	0.524405	0.556316	0.557426
palmitoyl ethanolamide	0.54043	0.587105	0.578984	0.523158	0.557419
X-25937	0.534478	0.578421	0.538553	0.578158	0.557403
alpha-hydroxyisovalerate	0.545833	0.537632	0.576145	0.57	0.557402
2-O-methylascorbic acid	0.573993	0.589211	0.499451	0.566842	0.557374
nonanoylcarnitine (C9)	0.497573	0.64	0.606777	0.485	0.557337
citrulline	0.499222	0.605789	0.546429	0.577895	0.557334
taurochenodeoxycholic acid 3-sulfate	0.502976	0.625	0.545696	0.555263	0.557234
glutamate	0.521749	0.565526	0.56891	0.572632	0.557204
4-ethylphenylsulfate	0.535485	0.572368	0.622207	0.498684	0.557186
X-21796	0.4663	0.56	0.665476	0.536842	0.557155
isoleucylglycine	0.482234	0.553947	0.585668	0.606316	0.557042
GlcNAc sulfate conjugate of C21H34O2 steroid	0.510852	0.602632	0.542033	0.572632	0.557037
vanillactate	0.54446	0.536842	0.554579	0.591579	0.556865
X-23648	0.51891	0.571316	0.54565	0.591579	0.556864
ferulic acid 4-sulfate	0.550458	0.560263	0.560623	0.556053	0.556849
5-hydroxymethyl-2-furoic acid	0.483608	0.606842	0.547619	0.589079	0.556787
X-22162	0.526969	0.555	0.587225	0.557632	0.556706
glycochenodeoxycholate	0.523947	0.582368	0.602015	0.518421	0.556688
pentose acid	0.578114	0.543684	0.578755	0.526053	0.556651
X-21821	0.541255	0.648553	0.559112	0.4775	0.556605
5alpha-pregnan-diol disulfate	0.501213	0.632895	0.535508	0.556053	0.556417
hexadecadienoate (16:2n6)	0.4788	0.522368	0.675549	0.548947	0.556416
palmitoleoyl-arachidonoyl-glycerol (16:1/20:4) [2]	0.571864	0.538553	0.568246	0.546974	0.556409
X-13688	0.511241	0.581053	0.567514	0.565789	0.556399
sphingosine 1-phosphate	0.608608	0.527368	0.573168	0.516316	0.556365
maltose	0.587317	0.526842	0.58489	0.526316	0.556341
sarcosine	0.504991	0.588684	0.548352	0.583158	0.556296
adrenate (22:4n6)	0.530266	0.597368	0.541163	0.556316	0.556278
linoleoyl ethanolamide	0.568269	0.567632	0.547527	0.541579	0.556252
1-(1-enyl-palmitoyl)-2-palmitoleoyl-GPC (P-16:0/16:1)	0.547482	0.574737	0.582967	0.519737	0.556231
1-myristoylglycerol (14:0)	0.591896	0.526053	0.55918	0.547632	0.55619
androstenediol (3beta,17beta) monosulfate (1)	0.528571	0.478947	0.618819	0.598421	0.55619
ribitol	0.497756	0.633684	0.550778	0.542368	0.556147
3-ureidopropionate	0.508059	0.534211	0.581227	0.600789	0.556071
4-imidazoleacetate	0.608791	0.598947	0.562088	0.454211	0.556009
butyrylcarnitine (C4)	0.522848	0.642105	0.549176	0.509737	0.555966
catechol sulfate	0.54652	0.554474	0.583379	0.539211	0.555896
1-palmitoyl-2-arachidonoyl-GPI (16:0/20:4)	0.60783	0.516316	0.54652	0.552632	0.555824
lysine	0.548489	0.541316	0.610943	0.522368	0.555779
serotonin	0.523947	0.627895	0.553823	0.517105	0.555693
3-hydroxysebacate	0.578777	0.537368	0.585279	0.521316	0.555685
histidine betaine (hercynine)	0.659386	0.518947	0.571841	0.4725	0.555669
X-12729	0.516484	0.596579	0.581181	0.528421	0.555666
docosadienoate (22:2n6)	0.597573	0.584737	0.587454	0.452895	0.555665
cholic acid glucuronide	0.641735	0.543947	0.562477	0.474474	0.555658
X-12816	0.571566	0.545263	0.55831	0.547105	0.555561
phenylalanine	0.585989	0.456053	0.579853	0.600263	0.55554
X-24541	0.534959	0.489342	0.573123	0.624605	0.555507
X-15461	0.538851	0.575395	0.52951	0.577763	0.55538
3-hydroxypyridine glucuronide	0.544071	0.573158	0.573626	0.530526	0.555345
maltol sulfate	0.581433	0.501842	0.601992	0.535789	0.555264
7-hydroxyindole sulfate	0.49913	0.557895	0.600962	0.562632	0.555154
X-25420	0.550412	0.540263	0.543086	0.586842	0.555151
perfluorohexanesulfonate (PFHxS)	0.59478	0.575526	0.581593	0.468684	0.555146
gamma-glutamylhistidine	0.530082	0.533158	0.578892	0.578421	0.555138
isovalerylcarnitine (C5)	0.564652	0.552105	0.541667	0.562105	0.555132
sphingomyelin (d17:2/16:0, d18:2/15:0)	0.604396	0.554737	0.548443	0.512632	0.555052
glycodeoxycholate 3-sulfate	0.526236	0.466842	0.641941	0.585	0.555005
(14 or 15)-methylpalmitate (a17:0 or i17:0)	0.591575	0.558158	0.553938	0.516316	0.554997
adenine	0.61337	0.502895	0.540018	0.563684	0.554992
corticosterone	0.524176	0.571579	0.580266	0.543684	0.554926
gamma-CEHC glucuronide	0.450641	0.623947	0.528205	0.616842	0.554909
X-11372	0.602701	0.540789	0.564881	0.511053	0.554856
X-17653	0.570192	0.501053	0.552106	0.596053	0.554851
tartarate	0.522573	0.517105	0.62935	0.550263	0.554823
X-18888	0.544574	0.548684	0.580517	0.545395	0.554793
(S)-a-amino-omega-caprolactam	0.543498	0.567368	0.55783	0.550263	0.55474
2'-O-methylcytidine	0.482669	0.538421	0.562821	0.634737	0.554662
X-26109	0.50815	0.614605	0.55451	0.541184	0.554612
taurocholenate sulfate	0.525321	0.532105	0.511172	0.649737	0.554584
X-23780	0.497894	0.630789	0.555678	0.533947	0.554577
linoleoyl-linoleoyl-glycerol (18:2/18:2) [1]	0.569414	0.552632	0.560623	0.535263	0.554483
glutamine_degradant	0.585806	0.545263	0.574359	0.512368	0.554449
sphingomyelin (d18:1/24:1, d18:2/24:0)	0.526236	0.524737	0.589606	0.577105	0.554421
X-12261	0.54169	0.538158	0.556319	0.580789	0.554239
N2-acetyl,N6-methyllysine	0.561859	0.573684	0.538095	0.543158	0.554199
arachidonoylcarnitine (C20:4)	0.491575	0.574474	0.568269	0.582368	0.554172
decadienedioic acid (C10:2-DC)	0.506777	0.644737	0.550549	0.513947	0.554003
glycosyl ceramide (d18:1/23:1, d17:1/24:1)	0.521337	0.597237	0.550046	0.546974	0.553898
X-16580	0.473306	0.577895	0.52935	0.635	0.553888
glycochenodeoxycholate 3-sulfate	0.561905	0.602368	0.571177	0.48	0.553862
mannose	0.556044	0.577632	0.585714	0.496053	0.553861
glycine conjugate of C10H14O2 (1)	0.525755	0.527895	0.550023	0.611579	0.553813
X-26108	0.555815	0.559474	0.519322	0.580526	0.553784
formiminoglutamate	0.439606	0.648158	0.550641	0.576316	0.55368
sphingomyelin (d18:0/20:0, d16:0/22:0)	0.5163	0.546053	0.605861	0.546316	0.553632
1-lignoceroyl-GPC (24:0)	0.5538	0.565789	0.539332	0.555263	0.553546
12,13-DiHOME	0.56179	0.574079	0.513324	0.564868	0.553515
5alpha-androstan-3beta,17beta-diol monosulfate (2)	0.554922	0.586053	0.571383	0.501579	0.553484
fumarate	0.484341	0.537632	0.609844	0.581842	0.553415
X-11378	0.522482	0.536053	0.644643	0.509737	0.553229
3-aminoisobutyrate	0.547253	0.514737	0.610668	0.54	0.553165
stearate (18:0)	0.555403	0.553158	0.585394	0.518684	0.55316
7-methylguanine	0.494597	0.641842	0.56804	0.507632	0.553028
cytosine	0.451832	0.550526	0.551832	0.657632	0.552955
2-hydroxyfluorene sulfate	0.526557	0.565263	0.576213	0.543684	0.552929
3-methoxytyramine sulfate	0.517216	0.547368	0.584226	0.562895	0.552926
X-24243	0.582189	0.523947	0.5962	0.509211	0.552887
palmitoyl-oleoyl-glycerol (16:0/18:1) [1]	0.510394	0.582237	0.602106	0.516053	0.552697
glutamate, gamma-methyl ester	0.497253	0.555	0.625824	0.532368	0.552611
X-23680	0.512271	0.558684	0.57239	0.566579	0.552481
1-linoleoyl-GPI (18:2)	0.646978	0.437632	0.543086	0.581842	0.552384
X-23644	0.502198	0.604211	0.538416	0.564474	0.552324
glycocholate	0.476786	0.592368	0.554853	0.585263	0.552318
X-17010	0.468956	0.59	0.545559	0.604474	0.552247
deoxycholic acid 12-sulfate	0.515041	0.541184	0.557212	0.595526	0.552241
1-stearoyl-GPE (18:0)	0.470238	0.564737	0.558288	0.615526	0.552197
1-palmitoyl-2-arachidonoyl-GPC (16:0/20:4n6)	0.538049	0.496053	0.605403	0.569211	0.552179
pregnenetriol sulfate	0.524771	0.575	0.53228	0.576316	0.552092
1-cerotoyl-GPC (26:0)	0.492972	0.589079	0.570032	0.556053	0.552034
3-indoxyl sulfate	0.542811	0.571842	0.563233	0.53	0.551972
X-21788	0.429327	0.538158	0.555838	0.684211	0.551883
N-acetylasparagine	0.491758	0.541974	0.5875	0.586184	0.551854
levulinate (4-oxovalerate)	0.466598	0.545658	0.574061	0.620921	0.55181
2-methoxyhydroquinone sulfate (1)	0.534341	0.516842	0.554304	0.601316	0.551701
sphingomyelin (d18:1/21:0, d17:1/22:0, d16:1/23:0)	0.504808	0.628421	0.587958	0.485526	0.551678
X-25172	0.521451	0.547105	0.56891	0.569211	0.551669
glycosyl-N-nervonoyl-sphingosine (d18:1/24:1)	0.55174	0.561842	0.551465	0.541579	0.551657
isoleucine	0.563462	0.561316	0.520009	0.561579	0.551591
3-hydroxyhexanoate	0.567216	0.524474	0.586767	0.527895	0.551588
sphingomyelin (d18:2/14:0, d18:1/14:1)	0.503342	0.519211	0.620833	0.562895	0.55157
X-12096	0.484112	0.640263	0.516209	0.565526	0.551527
valine	0.509524	0.507632	0.633929	0.555	0.551521
1H-indole-7-acetic acid	0.494918	0.568553	0.569048	0.573553	0.551518
1-(1-enyl-stearoyl)-2-arachidonoyl-GPE (P-18:0/20:4)	0.576236	0.542632	0.556364	0.530526	0.55144
cerotoylcarnitine (C26)	0.57413	0.538947	0.61859	0.473947	0.551404
p-cresol glucuronide	0.452724	0.592105	0.59446	0.566316	0.551401
X-12812	0.604625	0.530658	0.583471	0.486711	0.551366
N1-Methyl-2-pyridone-5-carboxamide	0.605952	0.487895	0.559066	0.552368	0.55132
X-25519	0.537821	0.551316	0.541346	0.574211	0.551173
tryptophan betaine	0.533379	0.676316	0.539469	0.455526	0.551173
1-methyl-5-imidazolelactate	0.4962	0.538947	0.614698	0.554737	0.551145
X-16397	0.55641	0.579342	0.579304	0.489474	0.551133
anthranilate	0.508379	0.574474	0.559707	0.561842	0.5511
X-21733	0.579945	0.548421	0.559432	0.516579	0.551094
succinoyltaurine	0.443956	0.642105	0.526557	0.591579	0.551049
pipecolate	0.582418	0.551579	0.548855	0.521316	0.551042
lithocholic acid sulfate (2)	0.563599	0.557632	0.52935	0.553421	0.551
stearoyl sphingomyelin (d18:1/18:0)	0.512317	0.522895	0.59272	0.576053	0.550996
X-21286	0.541667	0.508684	0.620604	0.532895	0.550963
3-hydroxy-2-methylpyridine sulfate	0.531502	0.534474	0.639744	0.497895	0.550903
X-21471	0.504304	0.600526	0.547665	0.551053	0.550887
1-methylhistidine	0.554991	0.531053	0.579029	0.538421	0.550873
dihomo-linolenoyl-choline	0.582463	0.510921	0.607143	0.502895	0.550856
1-oleoyl-2-linoleoyl-GPE (18:1/18:2)	0.414469	0.606842	0.558104	0.623947	0.550841
sphinganine-1-phosphate	0.527473	0.519737	0.593086	0.562895	0.550798
hydroxy-N6,N6,N6-trimethyllysine	0.552656	0.464474	0.547115	0.638421	0.550666
4-acetylphenol sulfate	0.432395	0.563026	0.614217	0.5925	0.550535
methyl vanillate sulfate	0.423695	0.596053	0.591369	0.590263	0.550345
aspartate	0.608471	0.551316	0.585897	0.455526	0.550303
16-hydroxypalmitate	0.517491	0.546842	0.559432	0.577368	0.550283
6-oxopiperidine-2-carboxylate	0.624634	0.571053	0.574863	0.430263	0.550203
orotidine	0.487912	0.535	0.558608	0.618947	0.550117
S-adenosylhomocysteine (SAH)	0.560417	0.578816	0.579235	0.481579	0.550012
4-hydroxy-2-oxoglutaric acid	0.54446	0.548421	0.552656	0.554474	0.550003
X-21842	0.530311	0.615	0.536584	0.517895	0.549948
stachydrine	0.53228	0.523684	0.541484	0.602105	0.549888
1-(1-enyl-palmitoyl)-GPC (P-16:0)	0.583654	0.540526	0.539057	0.536316	0.549888
biliverdin	0.517491	0.583947	0.561401	0.536579	0.549855
adipoylcarnitine (C6-DC)	0.472619	0.590263	0.590614	0.545789	0.549821
4-guanidinobutanoate	0.536401	0.555263	0.56946	0.537895	0.549755
1-stearoyl-2-oleoyl-GPC (18:0/18:1)	0.504212	0.552895	0.617445	0.524211	0.549691
X-23787	0.495215	0.559079	0.611058	0.532763	0.549529
alpha-tocopherol	0.563599	0.620263	0.526511	0.487632	0.549501
X-21840	0.629441	0.565789	0.565705	0.436974	0.549477
palmitoyl-arachidonoyl-glycerol (16:0/20:4) [2]	0.516621	0.562763	0.555082	0.563289	0.549439
1-palmitoyl-GPI (16:0)	0.626465	0.49	0.575137	0.506053	0.549414
3-hydroxy-3-methylglutarate	0.603961	0.536053	0.529602	0.527895	0.549377
2-hydroxyadipate	0.566415	0.5275	0.542628	0.560921	0.549366
phenol glucuronide	0.510325	0.563026	0.499336	0.624737	0.549356
ceramide (d16:1/24:1, d18:1/22:1)	0.54565	0.542632	0.570375	0.538684	0.549335
4-methylguaiacol sulfate	0.5375	0.413158	0.569528	0.676842	0.549257
docosahexaenoylcholine	0.523695	0.501579	0.606754	0.564737	0.549191
3-methylhistidine	0.51131	0.541579	0.593315	0.550263	0.549117
N-acetylcarnosine	0.50609	0.539474	0.568223	0.582632	0.549105
lyxonate	0.592033	0.517237	0.552427	0.534605	0.549075
X-17676	0.494368	0.575789	0.598764	0.527368	0.549072
carotene diol (2)	0.482784	0.554211	0.566163	0.592632	0.548947
3-formylindole	0.507372	0.568421	0.628663	0.491316	0.548943
hexadecenedioate (C16:1-DC)	0.490751	0.546842	0.590018	0.568158	0.548942
3-hydroxydecanoylcarnitine	0.51369	0.574211	0.572024	0.535263	0.548797
3-hydroxyoctanoylcarnitine (2)	0.492079	0.548947	0.567445	0.586579	0.548763
3-carboxy-4-methyl-5-propyl-2-furanpropanoate (CMPF)	0.490201	0.492895	0.625092	0.586842	0.548757
X-12730	0.525	0.518158	0.554579	0.597105	0.54871
1-linoleoyl-GPG (18:2)	0.561355	0.491974	0.556548	0.584079	0.548489
sphingomyelin (d18:0/18:0, d19:0/17:0)	0.577747	0.506316	0.536905	0.572895	0.548466
N-acetylisoleucine	0.463919	0.583553	0.593498	0.552105	0.548269
margaroylcarnitine (C17)	0.52935	0.611579	0.560943	0.490789	0.548165
trans-4-hydroxyproline	0.573306	0.506053	0.591575	0.521579	0.548128
acesulfame	0.584112	0.416184	0.621291	0.570921	0.548127
thioproline	0.519414	0.572368	0.585989	0.514737	0.548127
octadecadienedioate (C18:2-DC)	0.54707	0.510263	0.551007	0.583947	0.548072
X-11795	0.609844	0.476579	0.603663	0.502105	0.548048
X-12847	0.536607	0.614342	0.55973	0.481447	0.548032
1,3,7-trimethylurate	0.597024	0.524737	0.60728	0.462895	0.547984
X-17690	0.458562	0.652237	0.578617	0.5025	0.547979
N-stearoyl-sphingadienine (d18:2/18:0)	0.494826	0.552895	0.550962	0.593158	0.54796
2'-deoxyuridine	0.464469	0.597105	0.591484	0.538684	0.547935
1-palmitoyl-2-linoleoyl-GPC (16:0/18:2)	0.531593	0.651842	0.566163	0.442105	0.547926
2,3-dihydroxy-5-methylthio-4-pentenoate (DMTPA)	0.576923	0.529737	0.557097	0.527895	0.547913
3-hydroxylaurate	0.449679	0.552632	0.599084	0.59	0.547849
X-25371	0.490476	0.540789	0.553434	0.606579	0.54782
1-palmitoyl-2-dihomo-linolenoyl-GPC (16:0/20:3n3 or 6)	0.517079	0.596053	0.553663	0.524474	0.547817
gluconate	0.500733	0.541316	0.569872	0.579211	0.547783
epiandrosterone sulfate	0.543086	0.572105	0.548306	0.527632	0.547782
9,10-DiHOME	0.518796	0.525132	0.554098	0.592632	0.547664
4-hydroxyhippurate	0.552015	0.522895	0.594505	0.521053	0.547617
arabitol/xylitol	0.465934	0.54	0.599954	0.584474	0.54759
orotate	0.584432	0.503421	0.532463	0.57	0.547579
N-stearoyl-sphinganine (d18:0/18:0)	0.58631	0.498684	0.528571	0.576579	0.547536
tetrahydrocortisone glucuronide (5)	0.458288	0.602895	0.632326	0.496579	0.547522
1-stearoyl-2-arachidonoyl-GPI (18:0/20:4)	0.46859	0.597105	0.513462	0.610526	0.547421
3-hydroxyhippurate sulfate	0.514469	0.494605	0.602564	0.578026	0.547416
X-16087	0.509043	0.628684	0.525755	0.525263	0.547186
(2,4 or 2,5)-dimethylphenol sulfate	0.668933	0.54	0.524199	0.455526	0.547165
3-hydroxydecanoate	0.586859	0.512105	0.55174	0.537895	0.54715
4-ethylcatechol sulfate	0.601786	0.513684	0.590934	0.482105	0.547127
gamma-glutamyl-2-aminobutyrate	0.464377	0.580526	0.532647	0.610789	0.547085
nervonoylcarnitine (C24:1)	0.523764	0.545395	0.552976	0.566184	0.54708
creatinine	0.499451	0.560789	0.543498	0.584474	0.547053
X-24307	0.574451	0.525789	0.539973	0.547895	0.547027
N-oleoylserine	0.595238	0.443158	0.550229	0.599474	0.547025
cholesterol sulfate	0.567491	0.467895	0.567628	0.585	0.547003
2-stearoyl-GPE (18:0)	0.554121	0.556842	0.552106	0.524737	0.546952
cysteine	0.454533	0.632368	0.603571	0.497105	0.546895
quinate	0.542811	0.542895	0.549634	0.551842	0.546795
1-(1-enyl-palmitoyl)-2-oleoyl-GPC (P-16:0/18:1)	0.503617	0.55	0.606593	0.526842	0.546763
erythronate	0.548626	0.552895	0.58228	0.502632	0.546608
X-24728	0.527289	0.577368	0.562821	0.518421	0.546475
arachidoylcarnitine (C20)	0.521795	0.505	0.610302	0.548684	0.546445
X-12714	0.496383	0.545132	0.572047	0.572105	0.546417
glycosyl-N-(2-hydroxynervonoyl)-sphingosine (d18:1/24:1(2OH))	0.47033	0.565	0.585027	0.565263	0.546405
8-methoxykynurenate	0.536859	0.552632	0.64185	0.453947	0.546322
eicosapentaenoylcholine	0.585897	0.478158	0.56543	0.555789	0.546319
eicosenoate (20:1)	0.535348	0.567895	0.583104	0.498421	0.546192
gamma-glutamyltryptophan	0.498535	0.557895	0.544505	0.583421	0.546089
oleoyl-oleoyl-glycerol (18:1/18:1) [2]	0.495833	0.545	0.58457	0.558684	0.546022
1-palmitoleoylglycerol (16:1)	0.586149	0.523947	0.576923	0.496711	0.545933
3-(3-amino-3-carboxypropyl)uridine	0.498535	0.628553	0.584982	0.471447	0.545879
gentisate	0.561767	0.548421	0.522894	0.55	0.545771
2-methylbutyrylcarnitine (C5)	0.591346	0.504474	0.577839	0.509211	0.545717
dopamine 4-sulfate	0.532143	0.613026	0.553251	0.484079	0.545625
1-palmitoyl-2-linoleoyl-GPI (16:0/18:2)	0.530403	0.517895	0.532967	0.600789	0.545514
X-13846	0.599451	0.532895	0.527862	0.521842	0.545512
linoleoyl-arachidonoyl-glycerol (18:2/20:4) [1]	0.509982	0.571184	0.575412	0.525263	0.54546
palmitoyl-linoleoyl-glycerol (16:0/18:2) [2]	0.551282	0.477895	0.603159	0.549474	0.545452
cysteine sulfinic acid	0.54446	0.543684	0.568864	0.524737	0.545436
4-hydroxychlorothalonil	0.539927	0.571053	0.547436	0.522895	0.545328
X-24669	0.519048	0.661974	0.522115	0.477895	0.545258
indolelactate	0.495879	0.558947	0.564881	0.561053	0.54519
1-oleoyl-2-docosahexaenoyl-GPC (18:1/22:6)	0.569826	0.538947	0.569231	0.502632	0.545159
methylsuccinoylcarnitine	0.531136	0.520789	0.551603	0.577105	0.545158
X-24544	0.598008	0.583289	0.551397	0.447763	0.545114
X-17654	0.44304	0.561842	0.598352	0.577105	0.545085
X-17146	0.49288	0.544737	0.594643	0.548026	0.545072
azelate (C9-DC)	0.443223	0.603947	0.582097	0.550526	0.544949
alpha-ketoglutarate	0.583974	0.501316	0.525687	0.568421	0.54485
X-26106	0.506044	0.575263	0.55	0.547895	0.5448
dihydroorotate	0.563141	0.552105	0.583837	0.48	0.544771
5-hydroxyindole glucuronide	0.549817	0.512763	0.565247	0.551053	0.54472
umbelliferone sulfate	0.55174	0.495658	0.555815	0.575658	0.544718
phenylacetylglutamine	0.462042	0.567105	0.591392	0.558158	0.544674
glucuronide of C10H18O2 (7)	0.568933	0.482632	0.545375	0.581579	0.54463
3-hydroxybutyrate (BHBA)	0.558196	0.459737	0.607555	0.552632	0.54453
tetradecadienedioate (C14:2-DC)	0.426236	0.602105	0.580495	0.568684	0.54438
oleate/vaccenate (18:1)	0.497619	0.563421	0.636126	0.480263	0.544357
beta-citrylglutamate	0.557005	0.537105	0.579808	0.503421	0.544335
pregnenolone sulfate	0.519689	0.554211	0.58457	0.518684	0.544288
hyocholate	0.487088	0.594211	0.593384	0.501842	0.544131
3-methylglutarylcarnitine (2)	0.489103	0.589474	0.537088	0.560789	0.544113
carnitine	0.477015	0.525526	0.576648	0.597105	0.544074
lactosyl-N-palmitoyl-sphingosine (d18:1/16:0)	0.503205	0.591579	0.553068	0.528421	0.544068
1-linoleoyl-2-arachidonoyl-GPE (18:2/20:4)	0.435966	0.584737	0.545719	0.609737	0.54404
xylose	0.479716	0.527895	0.602106	0.566053	0.543942
glucuronide of C14H26O4 (1)	0.556731	0.543421	0.541667	0.533947	0.543941
X-26054	0.538965	0.548684	0.56424	0.523684	0.543893
1-arachidonoyl-GPA (20:4)	0.520398	0.531184	0.564835	0.559079	0.543874
3-ethylcatechol sulfate (2)	0.496795	0.514079	0.551236	0.613289	0.54385
5,6-dihydrouridine	0.432784	0.608684	0.565247	0.568421	0.543784
5alpha-pregnan-3beta,20alpha-diol disulfate	0.442811	0.597105	0.589652	0.545526	0.543774
leucine	0.528205	0.502895	0.579167	0.564474	0.543685
quinolinate	0.497756	0.543947	0.551053	0.581842	0.54365
N-acetylcitrulline	0.538782	0.538553	0.527656	0.569605	0.543649
methylsuccinate	0.475	0.539211	0.56337	0.596842	0.543606
hexanoylglutamine	0.485806	0.586316	0.547299	0.555	0.543605
X-11858	0.511401	0.635132	0.581685	0.446184	0.5436
cortisone	0.462271	0.62	0.585256	0.506842	0.543592
1-oleoyl-GPE (18:1)	0.512408	0.569211	0.530037	0.562632	0.543572
diacylglycerol (16:1/18:2 [2], 16:0/18:3 [1])	0.481616	0.547895	0.59929	0.544737	0.543385
behenoylcarnitine (C22)	0.53038	0.589737	0.571818	0.481579	0.543378
4-methoxyphenol sulfate	0.46234	0.605395	0.556662	0.549079	0.543369
alliin	0.567903	0.479868	0.549451	0.576184	0.543352
pimeloylcarnitine/3-methyladipoylcarnitine (C7-DC)	0.474382	0.568158	0.544986	0.585526	0.543263
N-palmitoyl-sphingosine (d18:1/16:0)	0.56511	0.545526	0.568178	0.494211	0.543256
X-24328	0.543681	0.551842	0.604991	0.472368	0.543221
sulfate	0.514835	0.500526	0.571108	0.586053	0.543131
cholesterol	0.50902	0.567368	0.557692	0.538421	0.543125
5,6-dihydrothymine	0.509936	0.502368	0.570101	0.59	0.543101
X-18779	0.539011	0.505	0.570147	0.558158	0.543079
N2,N5-diacetylornithine	0.576465	0.56	0.53489	0.500789	0.543036
glucose	0.526145	0.497632	0.59304	0.555263	0.54302
threonine	0.576603	0.451842	0.542353	0.601053	0.542963
salicylate	0.576053	0.510789	0.584249	0.500263	0.542839
suberate (C8-DC)	0.450687	0.553684	0.621703	0.545263	0.542834
1-(1-enyl-stearoyl)-GPE (P-18:0)	0.530861	0.6	0.540751	0.499474	0.542771
X-18240	0.486332	0.588684	0.580907	0.515	0.542731
docosahexaenoylcarnitine (C22:6)	0.526648	0.580263	0.556822	0.507105	0.54271
N-palmitoylglycine	0.546383	0.533947	0.527839	0.562632	0.5427
N-acetyltryptophan	0.505082	0.556316	0.530678	0.578684	0.54269
lignoceroylcarnitine (C24)	0.578892	0.518947	0.581319	0.491053	0.542553
2-hydroxypalmitate	0.535485	0.540789	0.529533	0.564211	0.542505
bilirubin degradation product, C17H20N2O5 (1)	0.518223	0.482632	0.537866	0.631053	0.542443
dihomo-linoleate (20:2n6)	0.492857	0.57	0.58544	0.521316	0.542403
indoleacetylglutamine	0.434386	0.594211	0.616644	0.524211	0.542363
N-formylphenylalanine	0.485668	0.581842	0.553617	0.548158	0.542321
X-14082	0.538553	0.540263	0.565087	0.525263	0.542292
gulonate	0.434478	0.611579	0.545559	0.577368	0.542246
X-12726	0.501969	0.612632	0.569048	0.485	0.542162
4-cholesten-3-one	0.510485	0.582105	0.589148	0.486579	0.542079
propionylcarnitine (C3)	0.54185	0.493684	0.554762	0.577895	0.542048
palmitoleoyl-linoleoyl-glycerol (16:1/18:2) [1]	0.443361	0.494474	0.614286	0.616053	0.542043
trimethylamine N-oxide	0.554304	0.505526	0.579853	0.528421	0.542026
ascorbic acid 2-sulfate	0.517445	0.555526	0.598031	0.496579	0.541895
3-methyl catechol sulfate (1)	0.489332	0.537895	0.59478	0.545263	0.541817
palmitoleate (16:1n7)	0.477015	0.576053	0.54794	0.566053	0.541765
ursodeoxycholate	0.526969	0.535	0.593704	0.511316	0.541747
1-methylurate	0.499908	0.573158	0.536905	0.556842	0.541703
X-23593	0.446932	0.510526	0.601694	0.607368	0.54163
glucuronide of piperine metabolite C17H21NO3 (3)	0.569048	0.507763	0.557326	0.532237	0.541593
stearoyl-arachidonoyl-glycerol (18:0/20:4) [1]	0.465385	0.557632	0.534936	0.608421	0.541593
adipate (C6-DC)	0.509982	0.521316	0.558837	0.575263	0.541349
tyramine O-sulfate	0.533425	0.545526	0.577015	0.509211	0.541294
leucylhydroxyproline	0.569093	0.555263	0.526648	0.513158	0.541041
X-18921	0.505403	0.484474	0.575778	0.598421	0.541019
1-stearoyl-GPC (18:0)	0.426099	0.580789	0.627885	0.528947	0.54093
indole-3-carboxylate	0.520604	0.569868	0.549863	0.523289	0.540906
glycolithocholate sulfate	0.509661	0.620526	0.527381	0.505789	0.540839
linoleoyl-arachidonoyl-glycerol (18:2/20:4) [2]	0.525641	0.578421	0.53631	0.521579	0.540488
glyco-beta-muricholate	0.572642	0.509737	0.522985	0.556579	0.540486
5-acetylamino-6-formylamino-3-methyluracil	0.510188	0.525263	0.527266	0.598947	0.540416
N,N,N-trimethyl-5-aminovalerate	0.595421	0.506053	0.584066	0.476053	0.540398
propyl 4-hydroxybenzoate sulfate	0.570742	0.532237	0.541163	0.517368	0.540378
X-24546	0.525504	0.516316	0.516575	0.603026	0.540355
N1-methyladenosine	0.492857	0.535263	0.595559	0.537632	0.540328
2-hydroxybehenate	0.569597	0.499737	0.562729	0.528947	0.540253
phenylpyruvate	0.578503	0.519605	0.54897	0.513553	0.540158
X-18345	0.420536	0.576711	0.580082	0.583289	0.540155
oleoyl-linoleoyl-glycerol (18:1/18:2) [1]	0.614332	0.52	0.496978	0.529211	0.54013
eicosenedioate (C20:1-DC)	0.514423	0.503289	0.581868	0.560658	0.54006
2-isopropylmalate	0.43869	0.572368	0.577015	0.571842	0.539979
1-arachidonoyl-GPC (20:4n6)	0.517674	0.544211	0.550321	0.547632	0.539959
sphingomyelin (d18:2/24:2)	0.559295	0.541053	0.510989	0.547895	0.539808
X-15486	0.48663	0.563947	0.576236	0.532368	0.539796
glucuronate	0.582166	0.566711	0.507395	0.502763	0.539759
4-methylcatechol sulfate	0.490385	0.606053	0.516255	0.546316	0.539752
laurate (12:0)	0.522482	0.525263	0.577793	0.533421	0.53974
betaine	0.48576	0.569474	0.565797	0.537895	0.539731
sphingomyelin (d18:1/22:1, d18:2/22:0, d16:1/24:1)	0.476145	0.549474	0.586172	0.547105	0.539724
6-bromotryptophan	0.568544	0.467895	0.596932	0.525263	0.539659
X-24970	0.445788	0.59	0.512729	0.61	0.539629
X-24241	0.525824	0.492632	0.595788	0.543947	0.539548
methionine sulfoxide	0.557555	0.513684	0.509203	0.577368	0.539453
N-acetyl-2-aminoadipate	0.572802	0.552368	0.523581	0.508421	0.539293
palmitoyl-arachidonoyl-glycerol (16:0/20:4) [1]	0.542422	0.482895	0.576809	0.555	0.539281
heneicosapentaenoate (21:5n3)	0.458929	0.526842	0.584936	0.586316	0.539256
2-naphthol sulfate	0.577747	0.484211	0.547161	0.547895	0.539253
undecenoylcarnitine (C11:1)	0.505952	0.520526	0.562866	0.567632	0.539244
glucuronide of C10H18O2 (1)	0.541598	0.498947	0.59082	0.525263	0.539157
citraconate/glutaconate	0.504762	0.524474	0.639881	0.487368	0.539121
N,N-dimethyl-pro-pro	0.477335	0.587895	0.529075	0.562105	0.539103
3-carboxy-4-methyl-5-pentyl-2-furanpropionate (3-CMPFP)	0.577885	0.521053	0.542537	0.514737	0.539053
X-11381	0.536859	0.532368	0.544597	0.542368	0.539048
indolebutyrate	0.540408	0.541316	0.539377	0.534474	0.538894
2-linoleoylglycerol (18:2)	0.521177	0.540789	0.586493	0.507105	0.538891
adenosine 3',5'-cyclic monophosphate (cAMP)	0.540888	0.497632	0.582738	0.534211	0.538867
palmitoyl dihydrosphingomyelin (d18:0/16:0)	0.470055	0.577105	0.542125	0.566053	0.538834
X-11852	0.539606	0.573158	0.556685	0.485789	0.53881
sphingomyelin (d18:2/23:0, d18:1/23:1, d17:1/24:1)	0.531593	0.575789	0.544322	0.503158	0.538716
S-carboxyethylcysteine	0.499451	0.578421	0.561722	0.515263	0.538714
eicosapentaenoate (EPA; 20:5n3)	0.578205	0.521316	0.543864	0.510789	0.538544
X-12127	0.576122	0.611053	0.480288	0.486579	0.53851
dihomo-linolenate (20:3n3 or n6)	0.53663	0.532895	0.535668	0.548684	0.538469
sphingomyelin (d18:1/14:0, d16:1/16:0)	0.530311	0.528421	0.539148	0.555789	0.538418
oleoyl-linoleoyl-glycerol (18:1/18:2) [2]	0.596108	0.488158	0.52619	0.543158	0.538404
N-acetyl-3-methylhistidine	0.512614	0.511053	0.570948	0.558158	0.538193
3-methyl-2-oxovalerate	0.595375	0.534474	0.534982	0.487895	0.538181
mannonate	0.469048	0.600526	0.559386	0.523684	0.538161
X-21470	0.514973	0.570132	0.541987	0.525132	0.538056
4-methylnonanoylcarnitine	0.543544	0.532763	0.564583	0.510789	0.53792
argininate	0.555037	0.560263	0.552152	0.484211	0.537916
1-methyl-4-imidazoleacetate	0.46131	0.518158	0.581548	0.590526	0.537885
3-hydroxypyridine sulfate	0.516575	0.530789	0.544093	0.56	0.537864
4-chlorobenzoic acid	0.520192	0.478553	0.59304	0.559605	0.537848
X-17325	0.558516	0.530526	0.54881	0.513421	0.537818
1-stearoyl-2-oleoyl-GPE (18:0/18:1)	0.46456	0.598684	0.563004	0.525	0.537812
X-12007	0.581227	0.516711	0.52674	0.526447	0.537781
cis-3,4-methyleneheptanoylcarnitine	0.514789	0.545263	0.533883	0.557105	0.53776
androstenediol (3beta,17beta) monosulfate (2)	0.541049	0.544737	0.514698	0.550526	0.537752
3-methylglutaconate	0.52674	0.525526	0.612134	0.486579	0.537745
N-carbamoylvaline	0.468315	0.628947	0.586126	0.467368	0.537689
X-17357	0.5462	0.515263	0.593956	0.495263	0.53767
1-oleoyl-GPC (18:1)	0.53228	0.499737	0.582189	0.536316	0.53763
sphingomyelin (d18:1/18:1, d18:2/18:0)	0.574725	0.508421	0.580174	0.487105	0.537606
bilirubin degradation product, C16H18N2O5 (1)	0.477427	0.546316	0.59478	0.531316	0.53746
X-12462	0.485691	0.555921	0.524061	0.584079	0.537438
N-acetyltaurine	0.455952	0.561316	0.541163	0.591053	0.537371
N6-methyllysine	0.549817	0.490789	0.557463	0.551316	0.537346
cotinine N-oxide	0.543223	0.5375	0.536035	0.5325	0.537315
X-15245	0.5481	0.505	0.535096	0.560789	0.537246
3-hydroxyhippurate	0.515293	0.567368	0.534158	0.531579	0.537099
X-19183	0.516026	0.520789	0.559112	0.552368	0.537074
X-21319	0.526007	0.563684	0.530128	0.528158	0.536994
arachidonate (20:4n6)	0.600595	0.532105	0.524542	0.490526	0.536942
4-acetamidophenol	0.558196	0.510132	0.556845	0.5225	0.536918
X-24473	0.600366	0.487105	0.530815	0.529211	0.536874
2-keto-3-deoxy-gluconate	0.501877	0.535526	0.54794	0.561842	0.536796
X-26058	0.537363	0.558158	0.566621	0.485	0.536785
2-palmitoyl-GPC (16:0)	0.523352	0.541053	0.511355	0.571316	0.536769
ornithine	0.54826	0.535526	0.551648	0.511579	0.536753
X-23639	0.616896	0.558421	0.529808	0.441579	0.536676
2-hydroxylaurate	0.44375	0.574079	0.605838	0.523026	0.536673
X-23659	0.521749	0.602368	0.498626	0.523947	0.536673
phenylacetate	0.571955	0.480789	0.578938	0.514737	0.536605
choline phosphate	0.587134	0.526053	0.566575	0.466579	0.536585
glycosyl ceramide (d18:2/24:1, d18:1/24:2)	0.494551	0.492105	0.542949	0.616579	0.536546
urate	0.492811	0.517895	0.599863	0.535526	0.536524
glycerol 3-phosphate	0.521245	0.549474	0.508379	0.566842	0.536485
X-13729	0.478594	0.522632	0.580838	0.563684	0.536437
N1-methylinosine	0.505632	0.591053	0.546841	0.502105	0.536408
11-ketoetiocholanolone glucuronide	0.386264	0.5625	0.611653	0.584868	0.536321
X-23665	0.500046	0.538947	0.621291	0.485	0.536321
cis-4-decenoate (10:1n6)	0.549679	0.456053	0.59881	0.540526	0.536267
tetradecanedioate (C14-DC)	0.588141	0.585789	0.551465	0.419474	0.536217
4-vinylguaiacol sulfate	0.535394	0.508947	0.556227	0.544211	0.536195
tyrosine	0.516255	0.456579	0.597436	0.574211	0.53612
isobutyrylglycine	0.486996	0.527237	0.553617	0.576579	0.536107
1-palmitoyl-2-oleoyl-GPI (16:0/18:1)	0.570147	0.536579	0.59446	0.442895	0.53602
3-hydroxystearate	0.546795	0.541842	0.513553	0.541842	0.536008
2S,3R-dihydroxybutyrate	0.534432	0.504737	0.577427	0.527105	0.535925
N6,N6-dimethyllysine	0.502518	0.553421	0.533242	0.554474	0.535914
X-25957	0.505769	0.540921	0.604396	0.4925	0.535896
3-methoxycatechol sulfate (1)	0.538553	0.487895	0.599679	0.517368	0.535874
acetylcarnitine (C2)	0.47381	0.591316	0.554945	0.523158	0.535807
gamma-glutamylglutamate	0.486355	0.598947	0.589194	0.468684	0.535795
N2-acetyl,N6,N6-dimethyllysine	0.493315	0.561842	0.559432	0.528421	0.535753
4-hydroxyglutamate	0.503892	0.559211	0.550046	0.529737	0.535721
X-23655	0.513645	0.522895	0.559478	0.546842	0.535715
galactonate	0.522848	0.480789	0.579945	0.558421	0.535501
13-HODE + 9-HODE	0.604808	0.483947	0.553617	0.499211	0.535396
X-12680	0.496795	0.523684	0.572894	0.547895	0.535317
succinate	0.545879	0.542105	0.547024	0.506053	0.535265
X-25454	0.418933	0.63	0.569299	0.522763	0.535249
imidazole propionate	0.533379	0.560921	0.573168	0.473289	0.53519
X-23974	0.551832	0.511711	0.592949	0.484211	0.535175
tetradecadienoate (14:2)	0.525183	0.545263	0.556044	0.514211	0.535175
N-(2-furoyl)glycine	0.502518	0.530132	0.58109	0.526842	0.535145
X-17343	0.575939	0.5325	0.557486	0.474605	0.535133
glutamine conjugate of C6H10O2 (1)	0.378068	0.648289	0.544963	0.568289	0.534903
alpha-hydroxyisocaproate	0.513255	0.46	0.571406	0.594474	0.534784
succinylcarnitine (C4-DC)	0.467537	0.557368	0.540156	0.573947	0.534752
glycodeoxycholate glucuronide (1)	0.487546	0.536316	0.533677	0.581316	0.534714
X-21441	0.553984	0.558158	0.544139	0.482368	0.534662
X-24309	0.484661	0.494737	0.584478	0.574737	0.534653
threonate	0.471429	0.548158	0.581181	0.537632	0.5346
4-acetylcatechol sulfate (1)	0.5587	0.554474	0.567033	0.458158	0.534591
1-stearoyl-GPS (18:0)	0.496383	0.551579	0.548993	0.541316	0.534568
10-undecenoate (11:1n1)	0.524863	0.498684	0.522436	0.592105	0.534522
ergothioneine	0.48228	0.545526	0.563416	0.546842	0.534516
carotene diol (1)	0.469277	0.590789	0.546612	0.531316	0.534498
vanillic alcohol sulfate	0.51369	0.501053	0.544986	0.577895	0.534406
X-11843	0.588828	0.528947	0.530174	0.489474	0.534356
acetoacetate	0.509432	0.546053	0.532326	0.549474	0.534321
X-17354	0.523581	0.582237	0.550755	0.480658	0.534308
citrate	0.499267	0.582895	0.537683	0.517368	0.534303
2-oxindole-3-acetate	0.492353	0.569211	0.535875	0.539737	0.534294
glycoursodeoxycholate	0.558929	0.560263	0.53109	0.486579	0.534215
N-stearoyl-sphingosine (d18:1/18:0)	0.58141	0.521842	0.530449	0.503158	0.534215
methionine	0.512546	0.572105	0.557692	0.494211	0.534138
dopamine 3-O-sulfate	0.496429	0.546316	0.547527	0.545789	0.534015
2-methoxyhydroquinone sulfate (2)	0.59565	0.497368	0.56669	0.476053	0.53394
5-hydroxyindole sulfate	0.461081	0.615132	0.604808	0.454605	0.533906
sphingomyelin (d18:1/22:2, d18:2/22:1, d16:1/24:2)	0.488553	0.553684	0.566026	0.526842	0.533776
2-oleoylglycerol (18:1)	0.46353	0.548421	0.5413	0.581842	0.533773
bilirubin degradation product, C16H18N2O5 (4)	0.544689	0.527895	0.567491	0.495	0.533769
cystathionine	0.460531	0.571316	0.528984	0.574211	0.53376
hexadecasphingosine (d16:1)	0.528068	0.488158	0.541438	0.577105	0.533692
X-12701	0.51353	0.496711	0.586424	0.537895	0.53364
maleate	0.493452	0.520789	0.590934	0.529211	0.533597
1-stearoyl-GPG (18:0)	0.531799	0.512368	0.547688	0.542368	0.533556
leucylalanine	0.443658	0.597368	0.562889	0.530263	0.533545
9-hydroxystearate	0.555929	0.519868	0.539263	0.519079	0.533535
X-12100	0.454029	0.605789	0.558608	0.515526	0.533488
undecanedioate (C11-DC)	0.513874	0.521447	0.54359	0.554605	0.533379
hexanoylglycine	0.516255	0.538684	0.527885	0.550263	0.533272
ethyl alpha-glucopyranoside	0.484318	0.593553	0.555609	0.499605	0.533271
X-14939	0.540339	0.566579	0.561081	0.465	0.53325
X-12283	0.458333	0.568816	0.61456	0.491184	0.533223
gamma-glutamylthreonine	0.530266	0.502632	0.572161	0.527368	0.533107
X-12410	0.543178	0.570263	0.544048	0.474737	0.533056
1-palmitoyl-GPC (16:0)	0.522024	0.522105	0.530861	0.557105	0.533024
fructose	0.516392	0.516053	0.604487	0.494474	0.532851
linolenoylcarnitine (C18:3)	0.520742	0.536842	0.568407	0.505263	0.532813
pyridoxate	0.50783	0.546842	0.549542	0.526579	0.532698
4-vinylcatechol sulfate	0.488874	0.505395	0.595971	0.539605	0.532461
X-24953	0.471016	0.541184	0.625412	0.491316	0.532232
glycerate	0.542262	0.450789	0.598489	0.537105	0.532161
3-(3-hydroxyphenyl)propionate	0.509432	0.547105	0.565064	0.506711	0.532078
oleoylcholine	0.642033	0.498684	0.53457	0.452632	0.53198
N,N-dimethylalanine	0.479716	0.526316	0.57294	0.548421	0.531848
valylglycine	0.500069	0.572895	0.589309	0.464211	0.531621
2-hydroxy-3-methylvalerate	0.536859	0.473026	0.538187	0.578289	0.53159
sphingomyelin (d18:1/20:1, d18:2/20:0)	0.516392	0.487632	0.53196	0.590263	0.531562
2-hydroxyhippurate (salicylurate)	0.469895	0.5525	0.596864	0.506974	0.531558
X-23678	0.570353	0.517895	0.530426	0.507105	0.531445
N-palmitoylserine	0.527473	0.536579	0.518498	0.542895	0.531361
3-methyl catechol sulfate (2)	0.481891	0.540789	0.568155	0.533947	0.531196
pyridoxal	0.545284	0.514737	0.542308	0.522368	0.531174
X-21258	0.469597	0.557368	0.516163	0.581316	0.531111
X-11880	0.530907	0.545	0.516941	0.531579	0.531107
X-16935	0.537317	0.506316	0.559249	0.521316	0.531049
cys-gly, oxidized	0.577701	0.497895	0.565156	0.483421	0.531043
X-17348	0.470719	0.566579	0.560325	0.526447	0.531018
sphingomyelin (d18:1/20:2, d18:2/20:1, d16:1/22:2)	0.508425	0.534211	0.597802	0.483421	0.530965
lactosyl-N-nervonoyl-sphingosine (d18:1/24:1)	0.484432	0.556842	0.527015	0.555526	0.530954
X-12112	0.532143	0.503947	0.623581	0.464079	0.530937
glycosyl-N-behenoyl-sphingadienine (d18:2/22:0)	0.533974	0.533158	0.53924	0.517368	0.530935
docosapentaenoate (n6 DPA; 22:5n6)	0.480266	0.589211	0.544368	0.509474	0.530829
theanine	0.576076	0.481842	0.558196	0.506447	0.53064
linoleoyl-linoleoyl-glycerol (18:2/18:2) [2]	0.518201	0.510789	0.59201	0.501316	0.530579
5-methyluridine (ribothymidine)	0.488782	0.550263	0.556914	0.526316	0.530569
arachidate (20:0)	0.526328	0.563684	0.568636	0.463158	0.530451
cysteinylglycine	0.476465	0.596842	0.531181	0.517105	0.530398
X-26062	0.557028	0.528421	0.529373	0.506447	0.530317
estrone 3-sulfate	0.57951	0.483947	0.553228	0.504474	0.53029
O-acetylhomoserine	0.504556	0.532632	0.609959	0.473684	0.530208
genistein sulfate	0.546703	0.52	0.531319	0.522632	0.530163
X-12013	0.500504	0.541842	0.578823	0.499474	0.530161
glycosyl ceramide (d18:1/20:0, d16:1/22:0)	0.475321	0.518553	0.569505	0.557105	0.530121
bilirubin degradation product, C16H18N2O5 (2)	0.534478	0.528158	0.539835	0.517895	0.530091
3-bromo-5-chloro-2,6-dihydroxybenzoic acid	0.528663	0.569211	0.516392	0.505526	0.529948
levulinoylcarnitine	0.499519	0.527763	0.564675	0.527763	0.52993
X-23654	0.520925	0.452105	0.565842	0.580789	0.529916
3-methyladipate	0.435234	0.580921	0.540591	0.5625	0.529811
methyl glucopyranoside (alpha + beta)	0.554922	0.509474	0.578823	0.475789	0.529752
etiocholanolone glucuronide	0.420398	0.55	0.568979	0.579211	0.529647
X-17685	0.473123	0.483816	0.57381	0.587763	0.529628
1,7-dimethylurate	0.547711	0.510526	0.563553	0.496316	0.529526
X-12101	0.448443	0.542105	0.568864	0.558684	0.529524
gamma-glutamylisoleucine	0.590385	0.494474	0.570604	0.462632	0.529524
bilirubin degradation product, C16H18N2O5 (3)	0.487592	0.535526	0.597527	0.497368	0.529503
X-11632	0.447459	0.504342	0.554235	0.611711	0.529437
ceramide (d18:1/20:0, d16:1/22:0, d20:1/18:0)	0.530907	0.514474	0.568681	0.503684	0.529436
N-acetyl-S-allyl-L-cysteine	0.470742	0.558947	0.596474	0.491316	0.52937
ximenoylcarnitine (C26:1)	0.525366	0.536579	0.533013	0.522105	0.529266
X-15728	0.536607	0.487368	0.59755	0.495526	0.529263
N-acetylhistidine	0.503297	0.482105	0.513965	0.617632	0.52925
5alpha-pregnan-3beta,20beta-diol monosulfate (1)	0.360279	0.588947	0.55293	0.614474	0.529158
X-25805	0.483516	0.589342	0.562454	0.481184	0.529124
proline	0.493498	0.524211	0.540476	0.558158	0.529086
S-allylcysteine	0.496131	0.489868	0.535875	0.594079	0.528988
ceramide (d18:1/14:0, d16:1/16:0)	0.515316	0.522105	0.557486	0.520789	0.528924
5-acetylamino-6-amino-3-methyluracil	0.511905	0.488421	0.504945	0.610263	0.528884
sphingomyelin (d18:2/23:1)	0.494872	0.518947	0.564332	0.537368	0.52888
dihomo-linolenoylcarnitine (C20:3n3 or 6)	0.573855	0.505789	0.579258	0.456579	0.52887
2,3-dihydroxypyridine	0.491071	0.519737	0.521154	0.583421	0.528846
X-23636	0.477289	0.530263	0.590888	0.516579	0.528755
X-24588	0.4625	0.540263	0.56337	0.548684	0.528704
4-ethyl-2-methoxyphenol sulfate	0.505174	0.473289	0.590705	0.545526	0.528674
2R,3R-dihydroxybutyrate	0.54533	0.536842	0.52381	0.508684	0.528666
theophylline	0.453823	0.534211	0.590957	0.535526	0.528629
pentadecanoate (15:0)	0.515888	0.552895	0.533013	0.512632	0.528607
X-25810	0.486081	0.530263	0.521016	0.576842	0.528551
arachidonoylcholine	0.481136	0.495526	0.553251	0.584211	0.528531
16a-hydroxy DHEA 3-sulfate	0.544505	0.508684	0.543636	0.516842	0.528417
cholate	0.582647	0.487895	0.531685	0.511316	0.528386
dodecadienoate (12:2)	0.505632	0.48	0.570009	0.557895	0.528384
X-21607	0.497253	0.533158	0.578503	0.504474	0.528347
myristate (14:0)	0.421429	0.535	0.624451	0.532368	0.528312
X-10458	0.473077	0.461053	0.561447	0.617632	0.528302
dihydrocaffeate sulfate (2)	0.535897	0.505526	0.574634	0.497105	0.528291
N-acetylneuraminate	0.479396	0.536316	0.568681	0.528684	0.528269
1-palmitoyl-GPA (16:0)	0.550595	0.412237	0.587729	0.5625	0.528265
X-15503	0.472756	0.531316	0.567811	0.540526	0.528102
3-hydroxyphenylacetoylglutamine	0.501374	0.549474	0.565728	0.495	0.527894
glycodeoxycholate	0.55348	0.507368	0.543315	0.507368	0.527883
3-(3-hydroxyphenyl)propionate sulfate	0.519826	0.455263	0.549886	0.585789	0.527691
N-palmitoyl-heptadecasphingosine (d17:1/16:0)	0.502747	0.497632	0.587637	0.522632	0.527662
N-behenoyl-sphingadienine (d18:2/22:0)	0.560073	0.509474	0.568452	0.472632	0.527658
deoxycarnitine	0.48196	0.592105	0.535897	0.500526	0.527622
N-palmitoyltaurine	0.520284	0.551842	0.588759	0.449474	0.52759
X-24475	0.457967	0.514474	0.552106	0.585	0.527387
1-palmitoyl-2-oleoyl-GPC (16:0/18:1)	0.505815	0.535263	0.563187	0.505	0.527316
ethyl glucuronide	0.513027	0.506842	0.555678	0.532632	0.527044
pregnanediol-3-glucuronide	0.561607	0.463947	0.56495	0.517632	0.527034
X-22520	0.520994	0.492105	0.540224	0.554605	0.526982
X-21467	0.545147	0.486053	0.55348	0.523158	0.526959
gamma-glutamylglycine	0.49652	0.603158	0.534661	0.472895	0.526808
X-24637	0.479167	0.559605	0.515568	0.5525	0.52671
2-hydroxyacetaminophen sulfate	0.524382	0.543947	0.579739	0.458684	0.526688
homocitrulline	0.52033	0.486579	0.562088	0.537632	0.526657
X-21807	0.462179	0.51	0.586264	0.548158	0.52665
X-12193	0.473581	0.540789	0.569277	0.522895	0.526635
carotene diol (3)	0.515728	0.506842	0.540728	0.543158	0.526614
X-11478	0.511195	0.525789	0.559318	0.51	0.526576
X-13553	0.447619	0.574474	0.587958	0.495263	0.526328
1-palmitoyl-2-docosahexaenoyl-GPC (16:0/22:6)	0.560348	0.483684	0.583013	0.478158	0.526301
paraxanthine	0.523649	0.519342	0.546726	0.514868	0.526146
X-16124	0.585119	0.487895	0.554647	0.476579	0.52606
glutamine conjugate of C7H12O2	0.419803	0.621974	0.530701	0.531711	0.526047
X-21312	0.514789	0.515	0.547802	0.525789	0.525845
N-acetyl-beta-alanine	0.487134	0.495526	0.587775	0.532895	0.525832
sebacate (C10-DC)	0.457601	0.622895	0.570742	0.451842	0.52577
xanthosine	0.523764	0.553158	0.557601	0.468421	0.525736
1-palmitoyl-2-palmitoleoyl-GPC (16:0/16:1)	0.564698	0.539737	0.541255	0.456842	0.525633
X-21310	0.4913	0.536974	0.555678	0.518553	0.525626
sphingomyelin (d18:2/24:1, d18:1/24:2)	0.488553	0.510526	0.534341	0.568947	0.525592
guanidinoacetate	0.502289	0.521316	0.562454	0.516053	0.525528
2,3-dihydroxyisovalerate	0.533974	0.507895	0.53663	0.523421	0.52548
1-(1-enyl-stearoyl)-2-oleoyl-GPE (P-18:0/18:1)	0.517353	0.568421	0.519551	0.496579	0.525476
2-piperidinone	0.463462	0.565526	0.551877	0.520789	0.525414
X-11787	0.535165	0.52	0.554029	0.492368	0.525391
oxazepam	0.555357	0.4925	0.552793	0.5	0.525163
palmitoyl-sphingosine-phosphoethanolamine (d18:1/16:0)	0.438324	0.556842	0.583333	0.521579	0.52502
glycochenodeoxycholate glucuronide (1)	0.512912	0.519737	0.559112	0.508158	0.52498
1-palmitoyl-2-stearoyl-GPC (16:0/18:0)	0.47326	0.56	0.556777	0.509737	0.524943
caprylate (8:0)	0.517445	0.513421	0.574817	0.493947	0.524908
linoleoyl-docosahexaenoyl-glycerol (18:2/22:6) [1]	0.4962	0.544342	0.535211	0.523816	0.524892
octadecenedioylcarnitine (C18:1-DC)	0.564423	0.423421	0.541255	0.569474	0.524643
X-25417	0.469597	0.561316	0.519162	0.548158	0.524558
bilirubin (E,Z or Z,E)	0.459478	0.516053	0.538278	0.583947	0.524439
androstenediol (3beta,17beta) disulfate (1)	0.399222	0.547105	0.640064	0.511316	0.524427
4-acetaminophen sulfate	0.469071	0.5175	0.529556	0.580921	0.524262
N-acetylkynurenine (2)	0.517628	0.555526	0.54739	0.476316	0.524215
thyroxine	0.467125	0.588816	0.552885	0.4875	0.524081
S-1-pyrroline-5-carboxylate	0.497848	0.468947	0.567995	0.561316	0.524026
1-methyl-5-imidazoleacetate	0.549817	0.503947	0.557005	0.485263	0.524008
saccharin	0.435623	0.544737	0.561951	0.553684	0.523999
1-palmitoyl-GPG (16:0)	0.536951	0.463684	0.552976	0.541316	0.523732
X-24812	0.477015	0.481579	0.534478	0.601579	0.523663
adenosine	0.530952	0.635789	0.550435	0.377105	0.523571
X-25279	0.558929	0.493947	0.523764	0.516842	0.52337
1-stearoyl-2-oleoyl-GPI (18:0/18:1)	0.462225	0.572632	0.526648	0.531579	0.523271
X-21829	0.496291	0.574737	0.572756	0.447895	0.52292
5alpha-androstan-3alpha,17beta-diol 17-glucuronide	0.557669	0.493947	0.544208	0.495789	0.522904
1-linoleoyl-GPA (18:2)	0.471703	0.533947	0.56369	0.522105	0.522862
(R)-3-hydroxybutyrylcarnitine	0.377885	0.607632	0.552427	0.553421	0.522841
X-24518	0.517628	0.593158	0.548054	0.432105	0.522736
N-acetyl-1-methylhistidine	0.495261	0.591842	0.542147	0.461316	0.522642
X-13866	0.525595	0.553947	0.543498	0.466579	0.522405
lactose	0.522596	0.519868	0.548558	0.498553	0.522394
1,2-dipalmitoyl-GPC (16:0/16:0)	0.451099	0.530789	0.542949	0.564737	0.522393
X-21353	0.479006	0.521579	0.528549	0.560263	0.522349
kynurenate	0.448535	0.497105	0.560394	0.582895	0.522232
sphingomyelin (d18:1/25:0, d19:0/24:1, d20:1/23:0, d19:1/24:0)	0.411813	0.548684	0.633516	0.494474	0.522122
octadecenedioate (C18:1-DC)	0.554716	0.486053	0.581502	0.466053	0.522081
spermidine	0.45696	0.517632	0.567262	0.546316	0.522042
2-palmitoleoyl-GPC (16:1)	0.456021	0.527895	0.612889	0.491053	0.521964
solanidine	0.501213	0.586842	0.573146	0.426316	0.521879
beta-hydroxyisovaleroylcarnitine	0.563462	0.493947	0.575229	0.454474	0.521778
docosahexaenoate (DHA; 22:6n3)	0.443361	0.519211	0.553251	0.570789	0.521653
X-12407	0.538828	0.506316	0.521658	0.519474	0.521569
nicotinamide	0.537866	0.477105	0.583929	0.487368	0.521567
3-(4-hydroxyphenyl)lactate	0.504991	0.442763	0.576786	0.561447	0.521497
X-24811	0.511401	0.536053	0.532143	0.505789	0.521347
pro-hydroxy-pro	0.472756	0.523158	0.547848	0.541579	0.521335
daidzein sulfate (2)	0.566667	0.442632	0.536264	0.538947	0.521127
X-19141	0.466392	0.56	0.54478	0.513158	0.521083
phosphate	0.543819	0.492895	0.533929	0.513684	0.521082
N6-carboxymethyllysine	0.550504	0.468026	0.565842	0.499342	0.520929
creatine	0.517308	0.556842	0.509295	0.500263	0.520927
1-palmitoleoyl-GPC (16:1)	0.514194	0.536579	0.585852	0.445526	0.520538
2-oxoarginine	0.43402	0.568421	0.579762	0.498684	0.520222
1-(1-enyl-palmitoyl)-GPE (P-16:0)	0.500412	0.474474	0.585989	0.52	0.520219
dihydroferulate	0.504075	0.473947	0.513187	0.589474	0.520171
ceramide (d18:1/17:0, d17:1/18:0)	0.50783	0.489211	0.555907	0.526316	0.519816
picolinate	0.47674	0.484211	0.589515	0.528421	0.519722
oleoyl-arachidonoyl-glycerol (18:1/20:4) [1]	0.481548	0.573947	0.533196	0.489737	0.519607
1-myristoyl-2-palmitoyl-GPC (14:0/16:0)	0.48631	0.552105	0.556273	0.483684	0.519593
1,5-anhydroglucitol (1,5-AG)	0.445604	0.548158	0.534982	0.549211	0.519489
homoarginine	0.558242	0.469474	0.552976	0.496842	0.519383
N6-methyladenosine	0.516918	0.463947	0.575023	0.521579	0.519367
tauro-beta-muricholate	0.55	0.517105	0.597115	0.413158	0.519345
dimethyl sulfone	0.525275	0.497105	0.498947	0.555789	0.519279
gamma-glutamylglutamine	0.476007	0.549737	0.560211	0.491053	0.519252
bilirubin (E,E)	0.412912	0.581316	0.585119	0.497368	0.519179
4-methyl-2-oxopentanoate	0.540522	0.475526	0.549954	0.510526	0.519132
metabolonic lactone sulfate	0.517995	0.522632	0.557143	0.478421	0.519047
cotinine	0.48315	0.552368	0.518773	0.521842	0.519033
1-(1-enyl-oleoyl)-GPE (P-18:1)	0.444139	0.498158	0.584066	0.549737	0.519025
X-12839	0.53402	0.446579	0.617857	0.477368	0.518956
heptenedioate (C7:1-DC)	0.525572	0.517763	0.546543	0.485132	0.518753
cysteinylglycine disulfide	0.528709	0.451842	0.559478	0.534737	0.518691
1-(1-enyl-palmitoyl)-2-palmitoyl-GPC (P-16:0/16:0)	0.510714	0.465789	0.550916	0.546842	0.518565
lactosyl-N-behenoyl-sphingosine (d18:1/22:0)	0.491575	0.486842	0.550504	0.545263	0.518546
N6,N6,N6-trimethyllysine	0.497527	0.494474	0.529533	0.552105	0.51841
1-arachidonoyl-GPE (20:4n6)	0.492857	0.488684	0.527793	0.564211	0.518386
indapamide	0.550595	0.49	0.550366	0.4825	0.518365
phenyllactate (PLA)	0.459661	0.505789	0.555632	0.552368	0.518363
diazepam	0.523443	0.5075	0.534982	0.5075	0.518356
caffeine	0.489881	0.512632	0.537958	0.532368	0.51821
6-hydroxyindole sulfate	0.513095	0.512895	0.546658	0.5	0.518162
cinnamoylglycine	0.481937	0.552105	0.525206	0.513158	0.518102
5-(galactosylhydroxy)-L-lysine	0.521795	0.508553	0.545971	0.495789	0.518027
X-24411	0.536538	0.420658	0.529304	0.585395	0.517974
sphingomyelin (d18:1/20:0, d16:1/22:0)	0.614789	0.438947	0.553571	0.463421	0.517682
bilirubin degradation product, C17H18N2O4 (2)	0.446154	0.505263	0.546795	0.571842	0.517513
gamma-glutamyltyrosine	0.413965	0.468421	0.599038	0.587895	0.51733
indolin-2-one	0.560783	0.478158	0.54668	0.483158	0.517195
X-12830	0.441209	0.516053	0.541552	0.569605	0.517105
palmitoyl sphingomyelin (d18:1/16:0)	0.520284	0.491053	0.512225	0.544737	0.517075
palmitate (16:0)	0.502244	0.560263	0.528755	0.476842	0.517026
quinine	0.491667	0.472368	0.538782	0.565263	0.51702
X-22509	0.478938	0.571711	0.518544	0.498816	0.517002
3-hydroxyadipate	0.468727	0.490132	0.615201	0.493816	0.516969
X-24556	0.432647	0.549737	0.541987	0.543421	0.516948
glycocholenate sulfate	0.537729	0.513158	0.508883	0.507632	0.51685
X-12221	0.516438	0.462368	0.562225	0.526053	0.516771
eugenol sulfate	0.556181	0.485263	0.531822	0.493684	0.516738
1-stearoyl-2-docosahexaenoyl-GPE (18:0/22:6)	0.484707	0.531316	0.56598	0.484474	0.516619
N-acetylglucosaminylasparagine	0.544231	0.49	0.532647	0.499474	0.516588
indoleacetate	0.489194	0.531316	0.566346	0.479474	0.516582
resveratrol disulfate (1)	0.524863	0.482895	0.524565	0.533947	0.516567
X-24352	0.5125	0.488684	0.581891	0.483158	0.516558
X-17367	0.515522	0.515789	0.517697	0.516842	0.516463
bilirubin degradation product, C17H20N2O5 (2)	0.539011	0.474211	0.558059	0.494474	0.516438
X-26111	0.43022	0.54	0.591163	0.503947	0.516333
X-23587	0.472985	0.471053	0.592811	0.528421	0.516318
octadecanedioylcarnitine (C18-DC)	0.463278	0.544474	0.558104	0.498947	0.516201
X-11315	0.554808	0.494474	0.544139	0.471053	0.516118
N-acetylproline	0.488233	0.495789	0.593269	0.486842	0.516033
hydroquinone beta-D-glucopyranoside	0.459936	0.483684	0.583288	0.536579	0.515872
(15:2)-anacardic acid	0.528755	0.511711	0.498031	0.524211	0.515677
3-hydroxydodecanedioate	0.441781	0.553289	0.540865	0.526184	0.51553
De(carboxymethoxy) cetirizine acetic acid	0.512637	0.51	0.54185	0.4975	0.515497
taurohyocholate	0.54043	0.482632	0.544712	0.493947	0.51543
X-17353	0.538942	0.436974	0.544712	0.541053	0.51542
ectoine	0.469689	0.528421	0.525824	0.537632	0.515391
N,N-dimethyl-5-aminovalerate	0.444528	0.614211	0.58299	0.419737	0.515366
1,6-anhydroglucose	0.530151	0.485395	0.572802	0.472895	0.515311
1-palmitoyl-GPE (16:0)	0.464652	0.515789	0.537317	0.542895	0.515163
N-acetylaspartate (NAA)	0.513782	0.556579	0.516804	0.473421	0.515147
X-21442	0.540293	0.510263	0.513416	0.495526	0.514875
palmitoylcholine	0.507509	0.487895	0.548031	0.515789	0.514806
2-hydroxyarachidate	0.479808	0.501053	0.502381	0.575789	0.514758
pelargonate (9:0)	0.546703	0.479211	0.529853	0.503158	0.514731
arginine	0.516896	0.528947	0.529075	0.483684	0.514651
1-methylnicotinamide	0.530815	0.491316	0.55	0.485	0.514283
linoleate (18:2n6)	0.405266	0.462368	0.616529	0.572632	0.514199
X-21315	0.501305	0.509474	0.498283	0.547105	0.514042
7-ketodeoxycholate	0.463072	0.625789	0.537821	0.428947	0.513907
X-13695	0.480769	0.530395	0.55261	0.491447	0.513805
gamma-glutamylvaline	0.474908	0.552368	0.534661	0.492895	0.513708
X-25419	0.472344	0.541316	0.537317	0.503684	0.513665
2-hydroxystearate	0.473352	0.494474	0.547207	0.538684	0.513429
bilirubin degradation product, C17H18N2O4 (3)	0.441667	0.518684	0.568178	0.524474	0.513251
cis-3,4-methyleneheptanoate	0.508379	0.485921	0.536722	0.521579	0.51315
enterolactone sulfate	0.498993	0.567368	0.520742	0.465	0.513026
Fibrinopeptide A, phosphono-ser(3)	0.496909	0.52	0.522596	0.5125	0.513001
2,3-dihydroxy-2-methylbutyrate	0.513897	0.497105	0.51978	0.521184	0.512992
andro steroid monosulfate C19H28O6S (1)	0.429693	0.546053	0.574359	0.501842	0.512987
carboxyethyl-GABA	0.45506	0.485	0.578846	0.532895	0.51295
Fibrinopeptide A	0.489057	0.5325	0.545192	0.485	0.512937
fructosyllysine	0.457692	0.485	0.609158	0.499737	0.512897
sphingomyelin (d18:1/17:0, d17:1/18:0, d19:1/16:0)	0.473993	0.46	0.577473	0.538421	0.512472
cis-3,4-methyleneheptanoylglycine	0.429693	0.522237	0.533631	0.563947	0.512377
dihydroferulic acid sulfate	0.523466	0.490263	0.573558	0.462105	0.512348
hydroxycotinine	0.478503	0.5625	0.547917	0.46	0.51223
1-stearoyl-2-arachidonoyl-GPC (18:0/20:4)	0.57239	0.451842	0.494277	0.53	0.512127
lithocholate	0.567239	0.586184	0.525023	0.37	0.512112
X-25217	0.51614	0.440395	0.551717	0.539737	0.511997
C-glycosyltryptophan	0.457189	0.619737	0.513049	0.457895	0.511967
3beta,7alpha-dihydroxy-5-cholestenoate	0.463462	0.527895	0.508608	0.5475	0.511866
androstenediol (3alpha, 17alpha) monosulfate (2)	0.481822	0.525789	0.519597	0.519474	0.511671
2'-O-methyluridine	0.385806	0.539737	0.647344	0.473684	0.511643
L-urobilin	0.394666	0.493947	0.580197	0.577632	0.51161
candesartan	0.511538	0.5175	0.511538	0.505	0.511394
glycosyl-N-stearoyl-sphingosine (d18:1/18:0)	0.47587	0.540526	0.516712	0.512105	0.511303
paroxetine	0.528251	0.5025	0.524222	0.49	0.511243
glycosyl-N-palmitoyl-sphingosine (d18:1/16:0)	0.488004	0.480526	0.543681	0.532632	0.511211
tigloylglycine	0.449267	0.476842	0.5462	0.571579	0.510972
tauroursodeoxycholate	0.51337	0.508947	0.5288	0.492368	0.510872
picolinoylglycine	0.54739	0.451842	0.508333	0.535789	0.510839
X-11850	0.47967	0.482895	0.55522	0.525526	0.510828
1-(1-enyl-palmitoyl)-2-arachidonoyl-GPE (P-16:0/20:4)	0.493727	0.473947	0.55957	0.515789	0.510758
N-octanoylglycine	0.515453	0.495395	0.540316	0.491316	0.51062
X-23782	0.438095	0.54	0.549908	0.514211	0.510554
gamma-glutamyl-alpha-lysine	0.501282	0.516316	0.523672	0.500526	0.510449
naringenin 7-glucuronide	0.514148	0.535526	0.572482	0.419211	0.510342
hydroxy-CMPF	0.516392	0.491053	0.567857	0.465526	0.510207
2-methoxyacetaminophen sulfate	0.51163	0.459211	0.519277	0.548158	0.509569
X-26097	0.435256	0.537105	0.540522	0.525	0.509471
X-17361	0.591346	0.474474	0.493864	0.477895	0.509395
3-hydroxyoctanoate	0.516667	0.480263	0.585577	0.455	0.509377
linolenate [alpha or gamma; (18:3n3 or 6)]	0.445604	0.518684	0.549176	0.523684	0.509287
O-sulfo-L-tyrosine	0.432784	0.482632	0.596154	0.524474	0.509011
sphingosine	0.478434	0.514211	0.527335	0.516053	0.509008
glycosyl-N-tricosanoyl-sphingadienine (d18:2/23:0)	0.473031	0.521974	0.515293	0.525395	0.508923
X-24344	0.553159	0.482368	0.526969	0.473158	0.508914
1-methylxanthine	0.469643	0.531316	0.509203	0.525263	0.508856
N-acetyltheanine	0.491896	0.522105	0.531364	0.49	0.508841
1-ribosyl-imidazoleacetate	0.409249	0.545	0.544597	0.535789	0.508659
bilirubin (Z,Z)	0.435073	0.511053	0.537958	0.550526	0.508653
resveratrol sulfate (1)	0.512821	0.515	0.50641	0.5	0.508558
hydroxypalmitoyl sphingomyelin (d18:1/16:0(OH))	0.487592	0.515789	0.573306	0.457368	0.508514
ginkgolic acid C17:1	0.497276	0.507105	0.532532	0.495526	0.50811
resveratrol disulfate (2)	0.511218	0.484474	0.575458	0.460263	0.507853
nonadecanoate (19:0)	0.438782	0.532368	0.53196	0.527895	0.507751
alanine	0.493727	0.557368	0.50174	0.478158	0.507748
X-12738	0.418842	0.4925	0.576854	0.541842	0.50751
X-23666	0.442903	0.491579	0.574153	0.520921	0.507389
isoursodeoxycholate	0.475641	0.503158	0.474084	0.576579	0.507366
catechol glucuronide	0.467308	0.535	0.616598	0.410526	0.507358
urea	0.508929	0.445263	0.55435	0.520526	0.507267
perindopril	0.54288	0.4825	0.512111	0.49	0.506873
glycosyl ceramide (d16:1/24:1, d18:1/22:1)	0.409478	0.568421	0.576511	0.472368	0.506695
allopurinol riboside	0.509936	0.483421	0.519597	0.513684	0.50666
(15:0)-anacardic acid	0.508013	0.503158	0.515064	0.499737	0.506493
X-17398	0.480288	0.413421	0.546566	0.585658	0.506483
(12 or 13)-methylmyristate (a15:0 or i15:0)	0.47152	0.522105	0.530243	0.501842	0.506428
taurocholate	0.580678	0.437105	0.554945	0.452895	0.506406
cetirizine	0.488645	0.4925	0.5413	0.5025	0.506236
olmesartan	0.508974	0.4825	0.535577	0.4975	0.506138
bilirubin degradation product, C17H18N2O4 (1)	0.439881	0.513158	0.586355	0.484737	0.506033
atorvastatin (lipitor)	0.533288	0.496579	0.521383	0.472368	0.505904
o-hydroxyatorvastatin lactone	0.487179	0.51	0.538645	0.4875	0.505831
(15:3)-anacardic acid	0.500504	0.465	0.528342	0.5275	0.505337
1-hydroxy-2-naphthalenecarboxylate	0.517949	0.507632	0.515385	0.479737	0.505175
X-17162	0.496337	0.474474	0.515614	0.533684	0.505027
2,2'-Methylenebis(6-tert-butyl-p-cresol)	0.568773	0.404211	0.567491	0.479474	0.504987
zolpidem	0.511172	0.489211	0.540339	0.478421	0.504786
sitagliptin	0.502564	0.5125	0.50641	0.4975	0.504744
2-methoxyacetaminophen glucuronide	0.483654	0.449474	0.524954	0.560526	0.504652
X-17335	0.474679	0.518816	0.534707	0.490132	0.504583
X-13007	0.466621	0.528026	0.537775	0.484868	0.504323
X-24456	0.420971	0.531053	0.542811	0.522105	0.504235
allopurinol	0.507189	0.478684	0.509158	0.521316	0.504087
N-desmethyl tramadol	0.513004	0.4975	0.502564	0.5025	0.503892
N-acetyl-2-aminooctanoate	0.417857	0.609737	0.533654	0.453947	0.503799
anserine	0.510256	0.483947	0.505128	0.515789	0.50378
X-21628	0.498718	0.5025	0.503846	0.51	0.503766
7-dehydrocholesterol	0.485371	0.463026	0.517102	0.549211	0.503677
3-(cystein-S-yl)acetaminophen	0.516667	0.490263	0.510256	0.497368	0.503639
pantoprazole	0.505128	0.510789	0.507692	0.490526	0.503534
furosemide	0.505128	0.5075	0.502564	0.4975	0.503173
metformin	0.475801	0.4475	0.545994	0.5425	0.502949
Fibrinopeptide A, des-ala(1)	0.486905	0.545	0.509707	0.47	0.502903
sertraline	0.501282	0.5025	0.505128	0.5025	0.502853
tramadol	0.501282	0.5025	0.505128	0.5025	0.502853
metoprolol acid metabolite	0.5	0.5	0.502564	0.5075	0.502516
sphingomyelin (d18:2/16:0, d18:1/16:1)	0.41685	0.501579	0.532738	0.558684	0.502463
X-24757	0.512614	0.531579	0.517399	0.447895	0.502372
X-24306	0.452793	0.499211	0.537225	0.518684	0.501978
diclofenac	0.507692	0.4975	0.505128	0.4975	0.501955
rivaroxaban	0.505128	0.5025	0.505128	0.495	0.501939
metoprolol	0.502564	0.5	0.505128	0.5	0.501923
O-desmethyltramadol glucuronide	0.5	0.5025	0.502564	0.5025	0.501891
o-hydroxyatorvastatin	0.497985	0.501842	0.547619	0.46	0.501862
X-12456	0.466255	0.533684	0.515705	0.491184	0.501707
3-(methylthio)acetaminophen sulfate	0.518475	0.483684	0.510875	0.493421	0.501614
heptanoate (7:0)	0.368956	0.480921	0.618178	0.537895	0.501487
5alpha-pregnan-3beta-ol,20-one sulfate	0.495353	0.500526	0.579281	0.430526	0.501422
heme	0.46511	0.482632	0.535256	0.522632	0.501407
4-acetamidophenylglucuronide	0.512042	0.449737	0.53457	0.508684	0.501258
X-16649	0.536653	0.488816	0.521039	0.458421	0.501232
X-25523	0.513668	0.435789	0.549359	0.506053	0.501217
1-arachidonylglycerol (20:4)	0.529304	0.479474	0.538278	0.456842	0.500975
atenolol	0.498718	0.5	0.505128	0.5	0.500962
hydrochlorothiazide	0.5	0.5	0.503846	0.5	0.500962
daidzein 7-O-glucuronide	0.501282	0.5	0.502564	0.5	0.500962
X-17365	0.480495	0.414737	0.516117	0.592368	0.500929
biotin	0.502564	0.5	0.5	0.5	0.500641
N-methyltaurine	0.526168	0.464737	0.552473	0.458947	0.500581
(2 or 3)-decenoate (10:1n7 or n8)	0.507418	0.508158	0.536584	0.449211	0.500343
anastrozole	0.5	0.5	0.501282	0.5	0.500321
X-12125	0.499199	0.420789	0.546474	0.533947	0.500102
alprazolam	0.502564	0.5	0.505128	0.4925	0.500048
ribonate	0.486859	0.468684	0.543498	0.501053	0.500023
pyridoxine (Vitamin B6)	0.5	0.5	0.5	0.5	0.5
naproxen	0.5	0.5	0.5	0.5	0.5
ibuprofen	0.5	0.5	0.5	0.5	0.5
daidzein	0.5	0.5	0.5	0.5	0.5
hydroxybupropion	0.5	0.5	0.5	0.5	0.5
lidocaine	0.5	0.5	0.5	0.5	0.5
N-ethylglycinexylidide	0.5	0.5	0.5	0.5	0.5
desmethylnaproxen	0.5	0.5	0.5	0.5	0.5
desmethylnaproxen sulfate	0.5	0.5	0.5	0.5	0.5
dexpanthenol	0.5	0.5	0.5	0.5	0.5
ibuprofen acyl glucuronide	0.5	0.5	0.5	0.5	0.5
celecoxib	0.5	0.5	0.5	0.5	0.5
gabapentin	0.5	0.5	0.5	0.5	0.5
venlafaxine	0.5	0.5	0.5	0.5	0.5
quetiapine	0.5	0.5	0.5	0.5	0.5
rosuvastatin	0.5	0.5	0.5	0.5	0.5
citalopram/escitalopram	0.5	0.5	0.5	0.5	0.5
doxylamine	0.5	0.5	0.5	0.5	0.5
verapamil	0.5	0.5	0.5	0.5	0.5
2-hydroxyibuprofen	0.5	0.5	0.5	0.5	0.5
carboxyibuprofen	0.5	0.5	0.5	0.5	0.5
O-desmethylvenlafaxine	0.5	0.5	0.5	0.5	0.5
N,O-didesmethylvenlafaxine glucuronide	0.5	0.5	0.5	0.5	0.5
valsartan	0.5	0.5	0.5	0.5	0.5
O-desmethyltramadol	0.5	0.4975	0.5	0.5025	0.5
pregabalin	0.5	0.5	0.5	0.5	0.5
nebivolol	0.5	0.5	0.5	0.5	0.5
amoxicillin	0.5	0.5	0.5	0.5	0.5
solifenacin	0.5	0.5	0.5	0.5	0.5
tadalafil	0.5	0.5	0.5	0.5	0.5
lamotrigine	0.5	0.5	0.5	0.5	0.5
trazadone	0.5	0.5	0.5	0.5	0.5
dexlansoprazole	0.5	0.5	0.5	0.5	0.5
levetiracetam	0.5	0.5	0.5	0.5	0.5
metronidazole	0.5	0.5	0.5	0.5	0.5
fluconazole	0.5	0.5	0.5	0.5	0.5
carboxyibuprofen glucuronide	0.5	0.5	0.5	0.5	0.5
resveratrol sulfate (2)	0.5	0.5	0.5	0.5	0.5
resveratrol glucuronide (2)	0.5	0.5	0.5	0.5	0.5
desmethylcitalopram	0.5	0.5	0.5	0.5	0.5
citalopram N-oxide	0.5	0.5	0.5	0.5	0.5
citalopram propionate	0.5	0.5	0.5	0.5	0.5
4-hydroxy duloxetine glucuronide	0.5	0.5	0.5	0.5	0.5
5-hydroxy-6-methoxy duloxetine sulfate	0.5	0.5	0.5	0.5	0.5
N-desalkylquetiapine	0.5	0.5	0.5	0.5	0.5
Glimepiride	0.5	0.5	0.5	0.5	0.5
montelukast	0.5	0.5	0.5	0.5	0.5
ginkgolic acid C13:0	0.5	0.5	0.5	0.5	0.5
Empagliflozin	0.5	0.5	0.5	0.5	0.5
Gliclazide	0.5	0.5	0.5	0.5	0.5
vildagliptin	0.5	0.5	0.5	0.5	0.5
X-17355	0.5	0.5	0.5	0.5	0.5
X-24576	0.5	0.5	0.5	0.5	0.5
N-acetylglucosamine/N-acetylgalactosamine	0.538278	0.481842	0.537729	0.442105	0.499989
palmitoyl-oleoyl-glycerol (16:0/18:1) [2]	0.491529	0.453158	0.533608	0.521579	0.499969
1-palmitoyl-2-stearoyl-GPE (16:0/18:0)	0.491575	0.525395	0.530266	0.452237	0.499868
alpha-hydroxymetoprolol	0.502564	0.5	0.503846	0.4925	0.499728
Fibrinopeptide B (1-13)	0.497436	0.5075	0.503846	0.49	0.499696
3-hydroxyquinine	0.510119	0.4825	0.530815	0.475	0.499609
methylnaphthyl sulfate (2)	0.480288	0.507632	0.56147	0.448421	0.499453
omeprazole	0.442491	0.504737	0.554762	0.495526	0.499379
3-hydroxy-2-ethylpropionate	0.405357	0.501053	0.52619	0.564474	0.499268
N-acetylvaline	0.453709	0.505	0.523214	0.514737	0.499165
daidzein sulfate (1)	0.5	0.5	0.501282	0.495	0.499071
sphingomyelin (d17:1/16:0, d18:1/15:0, d16:1/17:0)	0.472894	0.441053	0.552106	0.529737	0.498947
oxypurinol	0.499771	0.486053	0.531181	0.478684	0.498922
X-25503	0.471016	0.571579	0.549725	0.403158	0.49887
o-cresol sulfate	0.462614	0.408684	0.581204	0.542368	0.498718
androsterone glucuronide	0.380952	0.535	0.529304	0.549211	0.498617
kynurenine	0.431731	0.459737	0.529121	0.573158	0.498437
dehydroepiandrosterone sulfate (DHEA-S)	0.440201	0.549474	0.522985	0.48	0.498165
salicyluric glucuronide	0.492216	0.464868	0.557555	0.476974	0.497903
glucuronide of C10H18O2 (8)	0.498947	0.549211	0.533562	0.409211	0.497733
temazepam	0.498718	0.495	0.501282	0.495	0.4975
isocitric lactone	0.541712	0.458421	0.542697	0.447105	0.497484
X-25790	0.478297	0.404211	0.554991	0.552368	0.497467
X-12822	0.480609	0.468421	0.542972	0.497368	0.497343
X-19438	0.421062	0.464211	0.649359	0.454474	0.497276
4-acetamidobenzoate	0.512111	0.462237	0.557669	0.456974	0.497248
4-methylbenzenesulfonate	0.533013	0.451974	0.51511	0.488684	0.497195
p-cresol sulfate	0.464194	0.452632	0.529945	0.538158	0.496232
3-(4-hydroxyphenyl)propionate	0.528045	0.486053	0.529602	0.440789	0.496122
atorvastatin lactone	0.501763	0.4875	0.505517	0.4875	0.49557
mirtazapine	0.498718	0.514474	0.503846	0.464211	0.495312
1-stearoyl-GPI (18:0)	0.441071	0.485789	0.585806	0.467895	0.49514
linoleoylcholine	0.483608	0.465526	0.50641	0.524737	0.49507
glycerol	0.533059	0.445789	0.535348	0.465789	0.494996
beta-alanine	0.467995	0.494211	0.548489	0.466579	0.494318
N-stearoylserine	0.462729	0.459605	0.542537	0.510658	0.493882
glycocholate glucuronide (1)	0.517537	0.438421	0.586538	0.430526	0.493256
3-phosphoglycerate	0.418178	0.515263	0.533516	0.506053	0.493252
glycocholate sulfate	0.502564	0.480789	0.50641	0.483158	0.49323
X-24736	0.50957	0.454737	0.526419	0.481053	0.492945
X-13507	0.39652	0.514474	0.568361	0.488684	0.49201
losartan	0.514103	0.477237	0.511538	0.464868	0.491937
isoursodeoxycholate sulfate (1)	0.501007	0.405789	0.566529	0.493158	0.491621
ginkgolic acid C15:1	0.490797	0.444474	0.541621	0.489474	0.491591
5alpha-pregnan-3beta,20alpha-diol monosulfate (2)	0.447917	0.500789	0.490774	0.523421	0.490725
2-ethylphenylsulfate	0.48022	0.438158	0.498764	0.544079	0.490305
Urolithin B glucuronide	0.506593	0.482895	0.507692	0.463684	0.490216
X-21830	0.431662	0.447895	0.54636	0.533947	0.489966
X-25524	0.488553	0.431184	0.598901	0.437368	0.489002
tauroursodeoxycholic acid sulfate (1)	0.456204	0.446842	0.489629	0.560263	0.488235
X-12753	0.463233	0.448421	0.548489	0.4775	0.484411
ezetimibe glucuronide	0.476007	0.479342	0.512271	0.456447	0.481017
chiro-inositol	0.48054	0.465526	0.515934	0.460395	0.480599
3-(N-acetyl-L-cystein-S-yl) acetaminophen	0.481708	0.456579	0.523603	0.455263	0.479288
X-16938	0.395833	0.487105	0.547207	0.477632	0.476944
pimelate (C7-DC)	0.479968	0.446579	0.527129	0.452895	0.476643
indoleacetoylcarnitine	0.423489	0.511842	0.572985	0.387368	0.473921
X-19299	0.478663	0.413421	0.517285	0.477632	0.47175
tamsulosin	0.496886	0.393158	0.541209	0.442632	0.468471
propionylglycine	0.425275	0.517368	0.517651	0.413421	0.468429
X-17765	0.478571	0.437895	0.505632	0.423421	0.46138
I-urobilinogen	0.514995	0.438684	0.460256	0.411316	0.456313
