# Supplementary material for: Comprehensive blood metabolomics profiling of Parkinson’s disease reveals coordinated alterations in xanthine metabolism
Source: NPJ Parkinsons Dis. 2024 Mar 19;10:68. doi: 10.1038/s41531-024-00671-9 (PMC10951366; doi:10.1038/s41531-024-00671-9)
Supplement: Supplementary file 9 — Supplementary Table 12 [file 41531_2024_671_MOESM9_ESM.xlsx]

## Sheet: Sheet1
Suppl. Table 12: Ranking table of metabolite features in terms of their estimated predictive value for regression analysis of UPDRS III total motor scores, displaying each metabolite feature (column Metabolite), the Mean Absolute Error (columns Linear_MAE, Radial_MAE), the coefficient of determination (columns Linear_R², Radial_R²) for both linear and radial SVM regression models, their respectiv…
Metabolite	Linear_RMSE	Linear_R²	Radial_RMSE	Radial_R²	Linear_RMSE_Rank	Linear_R²_Rank	Radial_RMSE_Rank	Radial_R²_Rank	Sum_of_Ranks
X-12407	13.7361	0.0745838	13.7624	0.0683818	1	2	3	4	10
homovanillate (HVA)	13.737	0.0730306	13.7585	0.0691977	3	3	2	3	11
X-23644	13.7432	0.082796	13.9262	0.0820348	5	1	8	1	15
dopamine 3-O-sulfate	13.8035	0.0689846	13.8004	0.0708051	6	4	4	2	16
vanillactate	13.7362	0.0631414	13.7289	0.064842	2	8	1	6	17
3-methoxytyramine sulfate	13.8133	0.0594101	13.8057	0.0625548	7	10	5	8	30
dopamine 4-sulfate	13.8302	0.0544947	13.8157	0.0598485	8	12	6	10	36
sphingomyelin (d18:0/20:0, d16:0/22:0)*	13.8992	0.0518049	13.819	0.0587354	14	13	7	11	45
urea	13.8831	0.0445893	13.9935	0.0454327	11	22	12	19	64
3-methoxytyrosine	13.7371	0.0676308	14.0984	0.0574654	4	6	47	13	70
4-acetamidobenzoate	13.8831	0.0507508	14.0715	0.048555	12	17	31	18	78
11-ketoetiocholanolone glucuronide	13.9738	0.0379172	14.0177	0.0388172	18	33	14	30	95
tetradecadienoate (14:2)*	13.9833	0.0324135	13.9664	0.0348563	23	47	9	37	116
sphingomyelin (d18:1/25:0, d19:0/24:1, d20:1/23:0, d19:1/24:0)*	13.8941	0.0478411	14.0388	0.0270814	13	20	19	73	125
behenoyl sphingomyelin (d18:1/22:0)*	13.8657	0.0494307	14.1562	0.0494162	9	19	101	17	146
ergothioneine	13.9756	0.0352272	13.9806	0.0252187	19	39	10	87	155
7-dehydrocholesterol	13.8664	0.0434434	14.1562	0.0434585	10	25	102	23	160
tricosanoyl sphingomyelin (d18:1/23:0)*	13.9691	0.0431875	14.1562	0.0432268	17	26	108	24	175
X-11850	13.9983	0.0339792	14.0535	0.0256789	31	41	23	80	175
sphingomyelin (d18:0/18:0, d19:0/17:0)*	13.969	0.0416641	14.1562	0.0415896	16	28	109	26	179
5-hydroxylysine	14.0166	0.0511316	14.1563	0.0510512	36	16	127	16	195
branched-chain, straight-chain, or cyclopropyl 10:1 fatty acid (1)*	14.0168	0.0292732	14.0921	0.0313724	37	65	42	51	195
hexadecanedioate (C16-DC)	14.0419	0.0636225	14.1563	0.0636446	51	7	131	7	196
suberate (C8-DC)	14.0539	0.030305	14.0378	0.0292464	63	58	18	60	199
sphingomyelin (d18:1/21:0, d17:1/22:0, d16:1/23:0)*	13.9797	0.0291363	14.0751	0.0238844	21	66	33	95	215
4-hydroxyphenylacetate	13.9906	0.0257091	14.1157	0.033833	27	89	62	39	217
vanillic acid glycine	13.9523	0.0317359	14.1562	0.0317589	15	52	103	47	217
X-11847	13.9784	0.0329132	14.1562	0.0328791	20	45	114	42	221
dodecanedioate (C12-DC)	13.9996	0.0334516	14.1562	0.0334512	33	43	106	40	222
N6-carboxymethyllysine	13.9922	0.0329918	14.1563	0.0329544	28	44	125	41	238
guanidinosuccinate	14.0192	0.0322097	14.1562	0.0321779	38	49	107	45	239
X-25279	13.982	0.0376649	14.1563	0.03764	22	34	164	32	252
behenoyl dihydrosphingomyelin (d18:0/22:0)*	13.9869	0.0239612	14.0609	0.0226571	25	101	27	106	259
cyclo(gly-pro)	14.0293	0.0505674	14.1518	0.0222101	41	18	95	109	263
alpha-ketobutyrate	13.9876	0.0322435	14.1563	0.0322657	26	48	163	44	281
mannitol/sorbitol	14.0141	0.0309727	14.1563	0.0309115	35	55	142	53	285
tetradecanedioate (C14-DC)	14.0571	0.0312429	14.1563	0.0312423	64	54	134	52	304
1-stearoyl-2-arachidonoyl-GPC (18:0/20:4)	14.0384	0.0313937	14.1563	0.0314077	45	53	161	50	309
lignoceroyl sphingomyelin (d18:1/24:0)	13.9849	0.0266562	14.0971	0.0187594	24	80	46	163	313
fluconazole	13.9937	0.0250089	14.1562	0.0249768	30	95	104	88	317
X-15503	13.9934	0.0260321	14.1563	0.0260214	29	85	135	76	325
X-24475	14.1096	0.0396207	14.1562	0.0396553	153	31	120	29	333
eicosenedioate (C20:1-DC)*	13.9986	0.0234413	14.1562	0.0234761	32	107	105	100	344
glutamine_degradant*	14.0295	0.027875	14.1563	0.027952	42	74	170	67	353
lyxonate	14.0239	0.0236105	14.1562	0.0236555	39	104	113	97	353
X-14939	14.0895	0.0373982	14.1563	0.0373977	106	36	186	34	362
3-(3-hydroxyphenyl)propionate sulfate	14.048	0.0223045	14.0422	0.0176255	57	115	20	177	369
5-dodecenoylcarnitine (C12:1)	14.0576	0.0341801	14.1563	0.0341522	65	40	229	38	372
cysteinylglycine	14.1149	0.0428006	14.1563	0.0425001	169	27	154	25	375
X-19183	14.132	0.0266937	14.009	0.0318612	242	79	13	46	380
3-(3-amino-3-carboxypropyl)uridine*	14.0518	0.0168381	14.0277	0.0218277	62	188	17	114	381
orotate	14.0975	0.0271624	14.1562	0.027383	124	76	115	71	386
1-oleoylglycerol (18:1)	14.118	0.0436837	14.1563	0.0435291	182	24	174	22	402
allantoin	14.0408	0.0247342	14.1563	0.024674	50	96	167	91	404
3-hydroxypyridine glucuronide	14.0406	0.029978	14.1563	0.0300435	48	59	243	55	405
inosine	14.061	0.0245207	14.1563	0.024555	67	98	150	92	407
dimethylarginine (SDMA + ADMA)	14.0389	0.0215838	14.1563	0.0214975	46	123	123	120	412
2,3-dihydroxy-2-methylbutyrate	14.1039	0.0266381	14.1563	0.026761	136	81	122	75	414
p-cresol glucuronide*	14.0423	0.0182219	14.0905	0.0189831	52	169	41	159	421
ginkgolic acid C17:1	14.1052	0.0271015	14.1563	0.0269551	140	78	129	74	421
3-hydroxyhippurate	14.1215	0.0456437	14.1563	0.0452651	193	21	197	20	431
X-12221	14.0352	0.0213451	14.1563	0.0213587	44	127	138	122	431
X-21736	14.1095	0.0283653	14.1563	0.0283797	152	70	144	65	431
sebacate (C10-DC)	14.0688	0.0220397	14.1563	0.0219007	81	116	124	111	432
ascorbic acid 3-sulfate*	14.1233	0.0684818	14.1563	0.0683507	199	5	223	5	432
3-(3-hydroxyphenyl)propionate	14.0448	0.0210573	14.1562	0.0210161	54	131	118	131	434
ginkgolic acid C13:0	14.0669	0.0213479	14.1563	0.0213476	78	126	126	123	453
heptenedioate (C7:1-DC)*	14.0776	0.0257363	14.1563	0.025787	87	88	203	79	457
hexadecenedioate (C16:1-DC)*	14.0799	0.0237925	14.1563	0.0237195	90	103	177	96	466
1-linoleoyl-2-arachidonoyl-GPC (18:2/20:4n6)*	14.0103	0.0295626	14.142	0.0127136	34	63	85	285	467
1-linoleoyl-GPA (18:2)*	14.0806	0.0253338	14.1563	0.0254255	93	93	206	82	474
sphingomyelin (d18:1/17:0, d17:1/18:0, d19:1/16:0)	14.1185	0.0287213	14.1563	0.0286811	186	68	157	64	475
X-11843	14.0274	0.0202545	14.1563	0.0202276	40	145	158	141	484
docosapentaenoylcarnitine (C22:5n3)*	14.0665	0.0217545	14.1563	0.0216029	77	120	188	117	502
sphingomyelin (d18:1/19:0, d19:1/18:0)*	14.039	0.0182009	14.1562	0.0181732	47	171	117	171	506
11beta-hydroxyandrosterone glucuronide	14.1199	0.0286465	14.1563	0.0287046	191	69	183	63	506
N-acetylglutamine	14.0734	0.0239341	14.1563	0.0239011	84	102	233	94	513
Gliclazide	14.0625	0.0157922	14.0879	0.0157922	69	206	39	208	522
X-24243	14.0641	0.0206564	14.1563	0.0206806	71	142	171	138	522
cysteine-glutathione disulfide	14.1183	0.0251026	14.1563	0.0253288	183	94	165	84	526
1-myristoyl-2-arachidonoyl-GPC (14:0/20:4)*	14.0829	0.0254188	14.1563	0.0252839	98	91	253	85	527
X-23662	14.1309	0.0373412	14.1563	0.0368146	236	37	222	35	530
arabitol/xylitol	14.0407	0.0168473	14.1562	0.0171381	49	186	112	184	531
stearoyl sphingomyelin (d18:1/18:0)	14.0984	0.0279021	14.1563	0.0278856	127	73	263	69	532
glycolithocholate	14.1138	0.0229813	14.1563	0.0230033	164	111	153	104	532
1-linoleoylglycerol (18:2)	14.072	0.0207221	14.1563	0.020563	83	140	172	139	534
phenylacetylglutamine	14.0442	0.0169562	14.1562	0.0170915	53	184	111	187	535
X-11849	14.0899	0.0235889	14.1563	0.0235785	107	105	227	98	537
lithocholate sulfate (1)	14.0713	0.0153826	14.0683	0.0156705	82	216	29	211	538
8-methoxykynurenate	14.0454	0.0176233	14.1563	0.0176306	55	175	136	176	542
oxypurinol	14.1124	0.0214332	14.1563	0.0214351	159	125	145	121	550
cholesterol	14.0491	0.0170094	14.1563	0.0168981	59	183	121	189	552
N6,N6,N6-trimethyllysine	14.1111	0.0210945	14.1563	0.0211005	155	130	140	129	554
4-hydroxyglutamate	14.0512	0.01717	14.1563	0.0171294	61	180	128	185	554
glutamine conjugate of C6H10O2 (1)*	14.0652	0.0239788	14.1563	0.0234483	74	100	282	101	557
X-21807	14.1114	0.0216257	14.1563	0.0215439	157	122	159	119	557
X-11852	14.0647	0.0190274	14.1563	0.0190253	73	161	166	158	558
sucrose	14.0779	0.0125429	14.0437	0.0181558	88	280	21	172	561
N-acetylalanine	14.0489	0.0176723	14.1563	0.0175529	58	174	155	180	567
isobutyrylglycine	14.0974	0.0211499	14.1563	0.0212062	123	129	190	126	568
dibutyl sulfosuccinate	14.0973	0.0279712	14.1564	0.0278991	122	72	311	68	573
1-methylnicotinamide	14.0953	0.0108815	14.1303	0.029115	116	328	73	61	578
2-hydroxyglutarate	14.1307	0.0326989	14.1563	0.032641	235	46	254	43	578
pseudouridine	14.0461	0.0155121	14.1562	0.0155783	56	213	116	215	600
X-24736	14.0664	0.0152717	14.1135	0.0143879	76	220	59	245	600
3-carboxy-4-methyl-5-pentyl-2-furanpropionate (3-CMPFP)**	14.1006	0.0232227	14.1563	0.0232474	129	108	262	102	601
X-12851	14.0745	0.014697	14.0941	0.0140023	86	234	44	249	613
phenylacetate	14.1081	0.0182861	14.1563	0.0183468	150	167	132	166	615
5-(galactosylhydroxy)-L-lysine	14.0635	0.0134954	14.0648	0.0137418	70	259	28	258	615
X-13866	14.0868	0.021547	14.1563	0.0216985	101	124	276	115	616
X-24494	14.0622	0.0144139	14.0805	0.0128004	68	239	36	280	623
decadienedioic acid (C10:2-DC)**	14.1176	0.0206933	14.1563	0.0207215	177	141	169	137	624
3-hydroxystearate	14.1438	0.051391	14.1563	0.0513426	338	14	259	14	625
sphingomyelin (d18:1/20:0, d16:1/22:0)*	14.0503	0.0152351	14.1562	0.0151429	60	221	119	227	627
X-12283	14.0682	0.0150472	14.1196	0.0136366	80	227	66	262	635
pyruvate	14.1377	0.0415337	14.1564	0.0414737	279	29	307	27	642
xanthurenate	14.0642	0.013518	14.1068	0.0133778	72	258	53	266	649
cholesterol sulfate	14.1033	0.0212812	14.1563	0.021315	134	128	268	124	654
myristoyl dihydrosphingomyelin (d18:0/14:0)*	14.1296	0.0227978	14.1563	0.0226318	228	112	209	107	656
X-11795	14.0954	0.0191038	14.1563	0.0190987	117	160	224	157	658
tetrahydrocortisone glucuronide (5)	14.1227	0.0197045	14.1563	0.019639	196	152	162	149	659
X-23680	14.1255	0.0196243	14.1563	0.0196446	208	153	151	148	660
1,2-dilinoleoyl-GPE (18:2/18:2)*	14.0788	0.0138514	14.1136	0.0134236	89	249	60	265	663
N-acetylmethionine	14.116	0.0179063	14.1563	0.0178931	171	173	147	175	666
X-25957	14.1331	0.0334848	14.082	0.0108568	245	42	37	342	666
dodecenedioate (C12:1-DC)*	14.129	0.021699	14.1563	0.0215836	225	121	208	118	672
N-alpha-acetylornithine	14.0678	0.0156469	14.1563	0.0156049	79	208	173	213	673
2-naphthol sulfate	14.1289	0.0218257	14.1563	0.0218688	223	119	221	112	675
m-tyramine sulfate	14.0815	0.0113493	14.0549	0.0145249	96	316	24	241	677
levulinate (4-oxovalerate)	14.1406	0.0511894	14.1564	0.0511488	301	15	351	15	682
methionine sulfoxide	14.1011	0.026195	14.1564	0.0258524	130	82	394	78	684
1-palmitoylglycerol (16:0)	14.0656	0.0155109	14.1563	0.0155329	75	214	181	217	687
deoxycarnitine	14.08	0.0155808	14.1563	0.0152023	91	210	175	223	699
gamma-glutamylthreonine	14.0926	0.0168446	14.1563	0.0168784	113	187	215	190	705
tauroursodeoxycholic acid sulfate (1)	14.0811	0.0156416	14.1563	0.0156479	95	209	193	212	709
N-acetylserine	14.0606	0.0141817	14.1563	0.0141181	66	242	160	247	715
pro-hydroxy-pro	14.074	0.0138521	14.1563	0.01379	85	248	141	256	730
pimeloylcarnitine/3-methyladipoylcarnitine (C7-DC)	14.1211	0.0169053	14.1563	0.0169407	192	185	168	188	733
pimelate (C7-DC)	14.1031	0.0165592	14.1563	0.0165758	133	194	213	195	735
X-12026	14.0902	0.0111087	14.0748	0.0129025	108	320	32	277	737
N-carbamoylvaline	14.0877	0.0111188	14.0835	0.0126342	102	319	38	289	748
2-hydroxybutyrate/2-hydroxyisobutyrate	14.118	0.00785022	14.0503	0.0211047	181	428	22	128	759
gamma-glutamylglycine	14.0967	0.0153099	14.1563	0.0152999	121	218	202	221	762
trazadone	14.1193	0.0168108	14.1563	0.0167386	188	190	200	192	770
X-12701	14.1081	0.0139409	14.1563	0.0139994	149	244	133	250	776
behenoylcarnitine (C22)*	14.0963	0.0137301	14.096	0.00965509	118	251	45	375	789
adrenoylcarnitine (C22:4)*	14.1326	0.0205743	14.1563	0.0202868	243	143	266	140	792
gamma-glutamyltyrosine	14.1231	0.0159827	14.1563	0.0159465	197	201	196	204	798
X-25524	14.0832	0.0150933	14.1563	0.0150995	99	225	245	229	798
N-stearoyltaurine	14.1066	0.018116	14.1564	0.0180667	143	172	312	173	800
X-21829	14.0925	0.00898419	14.1162	0.014145	112	381	64	246	803
sphingomyelin (d18:1/18:1, d18:2/18:0)	14.0803	0.0135233	14.1563	0.013515	92	257	207	264	820
hydroxy-N6,N6,N6-trimethyllysine*	14.1379	0.0143659	14.1417	0.0150199	282	240	84	232	838
bilirubin degradation product, C16H18N2O5 (4)**	14.081	0.0113695	14.1562	0.0113527	94	315	110	326	845
2S,3R-dihydroxybutyrate	14.0816	0.0120233	14.1563	0.0120848	97	294	156	302	849
tyrosine	14.1398	0.0207249	14.1564	0.020978	295	139	289	132	855
X-17328	14.1367	0.0194337	14.1563	0.0194267	269	156	279	152	856
X-12112	14.0948	0.00980243	14.1064	0.0109905	114	356	52	336	858
glycodeoxycholate 3-sulfate	14.1303	0.0164112	14.1563	0.0164279	232	197	234	197	860
phytanate	14.1427	0.0246368	14.1564	0.024686	327	97	350	90	864
retinol (Vitamin A)	14.092	0.0099266	14.1492	0.0117456	111	350	93	313	867
1-stearoyl-2-oleoyl-GPS (18:0/18:1)	14.0978	0.0145612	14.1563	0.0146242	125	237	267	238	867
10-undecenoate (11:1n1)	14.1374	0.0321647	14.1405	0.00734607	273	50	82	463	868
glycosyl ceramide (d18:2/24:1, d18:1/24:2)*	14.1295	0.0155302	14.1563	0.0155752	227	212	217	216	872
threonine	14.1453	0.0289232	14.1564	0.028836	369	67	377	62	875
glycolithocholate sulfate*	14.1075	0.0135499	14.1563	0.0138182	146	256	220	254	876
allopurinol	14.1131	0.0108108	14.1184	0.0113724	161	329	65	325	880
acesulfame	14.128	0.0147201	14.1563	0.0147255	219	233	191	237	880
N-stearoyl-sphinganine (d18:0/18:0)*	14.1338	0.0166014	14.1563	0.0166942	250	193	248	193	884
sphingomyelin (d17:2/16:0, d18:2/15:0)*	14.1148	0.0126323	14.1563	0.0126211	168	277	149	290	884
ginkgolic acid C15:1	14.1057	0.0133307	14.1563	0.0133187	142	262	226	269	899
orotidine	14.0919	0.0108951	14.1563	0.0110082	110	327	137	335	909
trigonelline (N'-methylnicotinate)	14.1447	0.0230528	14.1564	0.0230902	355	110	346	103	914
rivaroxaban	14.1487	0.0581952	14.1564	0.058645	410	11	490	12	923
hypotaurine	14.1004	0.0122486	14.1077	0.00760253	128	287	55	454	924
2,3-dihydroxypyridine	14.1452	0.0272516	14.1564	0.0272434	366	75	417	72	930
1-dihomo-linolenylglycerol (20:3)	14.1256	0.0133364	14.1563	0.0133217	209	261	194	268	932
5,6-dihydrouridine	14.0836	0.0104389	14.1563	0.0105127	100	337	152	349	938
N-palmitoylglycine	14.1232	0.00721311	14.0986	0.0150306	198	463	48	231	940
ethyl glucuronide	14.0966	0.0119191	14.1563	0.011837	120	299	219	308	946
N6-acetyllysine	14.0881	0.0109181	14.1563	0.0109846	103	326	182	337	948
sphingomyelin (d18:2/23:0, d18:1/23:1, d17:1/24:1)*	14.1334	0.0146658	14.1563	0.0145736	247	235	239	240	961
dimethylglycine	14.1352	0.0139491	14.1563	0.0139888	256	243	231	251	981
cysteine s-sulfate	14.1105	0.0116151	14.1563	0.0116222	154	309	211	319	993
L-urobilin	14.1079	0.0077524	14.0899	0.00963703	148	433	40	377	998
caffeic acid sulfate	14.1505	0.00672361	13.9817	0.029307	439	489	11	59	998
3-hydroxyoleoylcarnitine	14.1402	0.0065123	14.0773	0.0179896	298	498	34	174	1004
metoprolol acid metabolite*	14.1434	0.0161819	14.1563	0.0161482	334	199	271	201	1005
X-12718	14.0886	0.0101872	14.1563	0.010196	104	344	198	361	1007
cysteine sulfinic acid	14.1522	0.0606767	14.1564	0.0604366	480	9	513	9	1011
(15:2)-anacardic acid	14.1045	0.011284	14.1563	0.0112244	138	317	228	328	1011
1,2,3-benzenetriol sulfate (2)	14.1244	0.00644361	14.0688	0.0129323	203	502	30	276	1011
venlafaxine	14.1386	0.0166082	14.1564	0.0165256	286	192	339	196	1013
cis-3,4-methyleneheptanoylcarnitine	14.1278	0.0122646	14.1563	0.0122552	216	286	216	296	1014
p-cresol sulfate	14.107	0.0117355	14.1563	0.0118192	144	304	261	310	1019
choline phosphate	14.0951	0.0100339	14.1563	0.0100174	115	347	199	365	1026
X-24556	14.1135	0.0126247	14.1564	0.0126357	162	278	300	288	1028
N,O-didesmethylvenlafaxine glucuronide	14.1375	0.0165448	14.1564	0.0154104	275	195	340	219	1029
C-glycosyltryptophan	14.1243	0.00859873	14.0936	0.009003	202	401	43	399	1045
butyrate/isobutyrate (4:0)	14.1438	0.0175585	14.1564	0.0176067	339	177	368	178	1062
3-hydroxyphenylacetoylglutamine	14.1055	0.0117411	14.1564	0.0116433	141	303	304	318	1066
trans-4-hydroxyproline	14.1122	0.00857043	14.114	0.00767905	158	405	61	447	1071
X-21830	14.0917	0.010649	14.1201	0.0056268	109	332	68	563	1072
metoprolol	14.142	0.0152784	14.1564	0.0151984	321	219	318	224	1082
X-25420	14.114	0.00886434	14.1563	0.00887062	166	386	130	406	1088
gulonate*	14.1043	0.00868054	14.1563	0.00862845	137	397	146	416	1096
xanthosine	14.1361	0.0117445	14.1563	0.0118187	260	301	225	311	1097
X-26111	14.1263	0.00450422	14.1079	0.0161844	210	636	56	200	1102
N2-acetyllysine	14.1375	0.0133089	14.1564	0.013313	276	263	299	270	1108
lignoceroylcarnitine (C24)*	14.0979	0.00827683	14.1563	0.00848416	126	412	148	423	1109
X-23666	14.145	0.0182349	14.1564	0.0182597	363	168	410	169	1110
cystine	14.1029	0.0088197	14.1563	0.00889161	131	389	189	403	1112
gamma-glutamylalanine	14.1441	0.0138539	14.1563	0.0138167	344	246	270	255	1115
gamma-CEHC glucuronide*	14.1362	0.0114311	14.1563	0.0115161	261	314	240	322	1137
palmitoyl-docosahexaenoyl-glycerol (16:0/22:6) [1]*	14.1468	0.020035	14.1564	0.0198748	387	149	454	147	1137
X-12007	14.1113	0.00997748	14.1563	0.00999115	156	349	269	366	1140
gamma-glutamylisoleucine*	14.1451	0.0171398	14.1564	0.017095	364	182	416	186	1148
X-12812	14.0891	0.0114622	14.1564	0.0114594	105	313	420	324	1162
N-acetyltheanine	14.1029	0.00857499	14.1563	0.00851819	132	404	210	420	1166
serotonin	14.1074	0.00933521	14.1563	0.00935893	145	371	265	387	1168
genistein sulfate*	14.1538	0.0294874	14.1564	0.0293071	528	64	528	58	1178
lithocholate	14.1223	0.0073167	14.1213	0.00723509	195	455	69	466	1185
X-23587	14.1314	0.00593901	14.1055	0.0102848	240	538	51	357	1186
X-18921	14.1241	0.00551982	14.1025	0.00956839	200	561	50	378	1189
adipoylcarnitine (C6-DC)	14.1451	0.0158783	14.1564	0.015721	365	203	415	209	1192
4-hydroxycoumarin	14.1478	0.0171515	14.1564	0.0173662	395	181	452	183	1211
arachidonoyl ethanolamide	14.1129	0.00666514	14.1308	0.00676931	160	491	74	494	1219
5alpha-androstan-3beta,17alpha-diol disulfate	14.128	0.0120728	14.1564	0.012176	220	291	419	298	1228
gamma-glutamylphenylalanine	14.1051	0.00740312	14.1563	0.00743092	139	452	179	461	1231
dihydroorotate	14.1396	0.0111035	14.1564	0.0111449	294	321	292	330	1237
daidzein 7-O-glucuronide	14.1505	0.0209504	14.1564	0.0207913	440	134	536	136	1246
glycoursodeoxycholate	14.1414	0.0120142	14.1564	0.0120696	318	296	331	303	1248
ceramide (d18:1/14:0, d16:1/16:0)*	14.1487	0.0162045	14.1564	0.0161975	408	198	443	199	1248
X-21752	14.1407	0.0116833	14.1564	0.0116881	304	306	328	315	1253
myo-inositol	14.1273	0.00817245	14.1563	0.00814309	214	416	195	430	1255
ascorbic acid 2-sulfate	14.1433	0.012578	14.1564	0.0125803	333	279	357	291	1260
X-13729	14.1443	0.012505	14.1564	0.0124878	350	281	343	292	1266
dihydrocaffeate sulfate (2)	14.0966	0.0168357	14.1484	0.00197143	119	189	92	867	1267
1-arachidonoyl-GPC (20:4n6)*	14.1174	0.00895635	14.1564	0.00901141	175	382	316	397	1270
O-desmethylvenlafaxine	14.1457	0.0148593	14.1564	0.014833	372	231	436	234	1273
glucuronide of piperine metabolite C17H21NO3 (3)*	14.1524	0.0182114	14.1564	0.0181778	487	170	461	170	1288
cholic acid glucuronide	14.1441	0.0123906	14.1564	0.0121379	345	284	361	301	1291
tamsulosin	14.1437	0.0127447	14.1564	0.0135631	337	271	424	263	1295
3-methylcrotonylglycine	14.1411	0.0101644	14.1563	0.0102046	311	345	280	360	1296
X-23782	14.1178	0.00616403	14.12	0.00627918	178	530	67	523	1298
X-17346	14.1495	0.015799	14.1564	0.0157079	419	205	467	210	1301
X-24328	14.1444	0.003018	14.0786	0.0187687	353	761	35	162	1311
N-acetylvaline	14.1184	0.00936012	14.1564	0.00945701	185	369	375	385	1314
2-ethylphenylsulfate	14.1442	0.0124439	14.1564	0.0124477	346	282	398	294	1320
3-acetylphenol sulfate	14.1184	0.00985824	14.1564	0.00994233	184	352	422	368	1326
tigloylglycine	14.154	0.0271605	14.1564	0.0278829	538	77	649	70	1334
X-24306	14.1506	0.0153525	14.1357	0.00489333	442	217	77	604	1340
paraxanthine	14.1439	0.00762417	14.1215	0.00682964	341	440	70	490	1341
hydantoin-5-propionate	14.1531	0.020819	14.1564	0.0207964	501	138	578	135	1352
1-palmitoleoylglycerol (16:1)*	14.1173	0.0074628	14.1563	0.00746017	174	448	277	459	1358
X-12127	14.1281	0.0061809	14.1265	0.00588027	221	528	72	541	1362
X-25433	14.1245	0.00544825	14.1158	0.00616987	204	566	63	529	1362
homostachydrine*	14.1332	0.00786634	14.1563	0.00788132	246	427	250	440	1363
eicosenoylcarnitine (C20:1)*	14.1216	0.00878838	14.1564	0.00898448	194	391	379	400	1364
montelukast	14.1194	0.00653624	14.1563	0.00660016	190	496	180	498	1364
propionylcarnitine (C3)	14.1279	0.00679699	14.1563	0.00689658	218	485	176	486	1365
Urolithin B glucuronide	14.1423	0.00983763	14.1564	0.00987867	324	354	322	369	1369
glucuronide of C10H18O2 (1)*	14.1249	0.0103571	14.1564	0.0103952	205	338	478	352	1373
X-21441	14.1136	0.00680903	14.1563	0.0068132	163	484	235	492	1374
N-acetylthreonine	14.117	0.00641328	14.1563	0.0063918	173	508	185	511	1377
sphingomyelin (d18:2/21:0, d16:2/23:0)*	14.1343	0.00764649	14.1563	0.00764123	252	437	244	451	1384
glucuronide of piperine metabolite C17H21NO3 (4)*	14.1295	0.0109689	14.1564	0.0109716	226	325	496	338	1385
X-15486	14.1357	0.00728761	14.1563	0.00736144	259	460	204	462	1385
octadecanedioate (C18-DC)	14.1253	0.00757988	14.1563	0.00760042	207	444	287	455	1393
X-24757	14.1384	0.00876056	14.1564	0.00871905	285	393	301	414	1393
X-18240	14.131	0.0078868	14.1564	0.00787885	238	424	291	441	1394
1,7-dimethylurate	14.1553	0.00868058	14.1082	0.0100968	601	396	57	363	1417
X-21840	14.1449	0.0106475	14.1564	0.0106673	362	333	383	346	1424
gamma-glutamylvaline	14.1383	0.00793861	14.1563	0.00801512	283	423	285	435	1426
N6-carbamoylthreonyladenosine	14.1152	0.00610527	14.1563	0.00621799	170	533	201	528	1432
citrulline	14.1139	0.00617423	14.1563	0.00596608	165	529	214	538	1446
cyclo(leu-pro)	14.1271	0.00776001	14.1564	0.00768776	213	432	356	446	1447
oleoyl ethanolamide	14.1444	0.00914654	14.1564	0.0091982	351	377	333	393	1454
N-acetyl-1-methylhistidine*	14.1448	0.00926811	14.1564	0.00927031	357	373	344	391	1465
glutamine conjugate of C6H10O2 (2)*	14.1511	0.0137119	14.1564	0.0136625	452	252	506	260	1470
sphingomyelin (d17:1/16:0, d18:1/15:0, d16:1/17:0)*	14.1366	0.00681197	14.1563	0.00679393	266	483	238	493	1480
N-acetylarginine	14.1175	0.0063528	14.1564	0.00641518	176	511	290	509	1486
3-hydroxyoctanoylcarnitine (1)	14.1512	0.0150883	14.1564	0.014483	455	226	564	243	1488
hypoxanthine	14.1448	0.00943592	14.1564	0.00952664	356	367	385	381	1489
linoleoyl-docosahexaenoyl-glycerol (18:2/22:6) [2]*	14.144	0.00887299	14.1564	0.00887035	343	385	355	407	1490
X-24541	14.1185	0.00563329	14.1563	0.00557309	187	558	187	564	1496
X-25271	14.1459	0.010321	14.1564	0.0102301	373	339	428	359	1499
S-adenosylhomocysteine (SAH)	14.1084	0.00724178	14.1523	0.00260021	151	461	96	800	1508
cystathionine	14.1178	0.00575243	14.1563	0.00582954	180	550	242	545	1517
phenylacetylcarnitine	14.1551	0.00893083	14.1563	0.00891496	592	383	143	402	1520
N-stearoyl-sphingosine (d18:1/18:0)*	14.1408	0.00763578	14.1564	0.00764102	305	438	330	452	1525
methylmalonate (MMA)	14.141	0.00338922	14.1132	0.00796194	308	726	58	436	1528
N-acetyltyrosine	14.1564	0.018907	14.1564	0.0198817	720	163	504	146	1533
phenylalanine	14.1467	0.00950121	14.1564	0.00951111	384	366	403	382	1535
1-(1-enyl-stearoyl)-2-arachidonoyl-GPE (P-18:0/20:4)*	14.1564	0.0209415	14.1564	0.0211508	721	135	552	127	1535
X-23974	14.1379	0.00682226	14.1563	0.00681713	281	482	283	491	1537
threonate	14.1319	0.00637426	14.1563	0.00636833	241	509	275	514	1539
3-(4-hydroxyphenyl)propionate	14.1388	0.00716791	14.1564	0.00716436	288	465	315	471	1539
X-13728	14.1356	0.00630188	14.1563	0.00630543	258	520	241	520	1539
sphingomyelin (d18:1/22:1, d18:2/22:0, d16:1/24:1)*	14.1178	0.00581887	14.1563	0.00578127	179	546	264	551	1540
acisoga	14.1352	0.00804943	14.1564	0.00809254	257	417	440	433	1547
erythronate*	14.1193	0.00568866	14.1563	0.00567448	189	553	251	558	1551
N-acetylcitrulline	14.1492	0.00950383	14.1564	0.00949652	415	365	395	384	1559
X-17654	14.125	0.005255	14.1563	0.00525088	206	574	205	576	1561
1-palmitoyl-2-linoleoyl-GPI (16:0/18:2)	14.1304	0.0064333	14.1564	0.00637201	233	505	314	513	1565
glycodeoxycholate	14.1364	0.00635072	14.1563	0.00635908	263	513	274	515	1565
glutamine	14.1564	0.0258026	14.1564	0.0253492	796	87	604	83	1570
X-12456	14.1163	0.00630637	14.1393	0.00258967	172	518	81	804	1575
4-methylguaiacol sulfate	14.1269	0.00674	14.1564	0.00674821	212	488	381	495	1576
X-17365	14.1448	0.0079725	14.1564	0.0079119	358	420	364	438	1580
alpha-hydroxymetoprolol	14.1532	0.015479	14.1564	0.0154455	505	215	644	218	1582
palmitoyl dihydrosphingomyelin (d18:0/16:0)*	14.1564	0.0261093	14.1564	0.0254752	723	84	697	81	1585
X-24518	14.1264	0.0058549	14.1563	0.00582181	211	544	286	546	1587
glucose	14.1273	0.00553122	14.1563	0.00562984	215	560	260	561	1596
N-methyltaurine	14.1466	0.00797993	14.1564	0.00805561	381	419	371	434	1605
tiglylcarnitine (C5:1-DC)	14.1242	0.00569885	14.1564	0.0056996	201	552	297	556	1606
dihydroferulic acid sulfate	14.1367	0.00589033	14.1563	0.00578663	267	542	249	549	1607
X-12753	14.1442	0.00489335	14.145	0.00550026	348	603	88	568	1607
I-urobilinogen	14.1496	0.0106929	14.1564	0.0106859	422	331	515	345	1613
resveratrol sulfate (2)*	14.1548	0.014611	14.1564	0.0146094	577	236	565	239	1617
dimethyl sulfone	14.1534	0.00982494	14.1564	0.0108297	510	355	414	343	1622
2-aminoheptanoate	14.1405	0.00406872	14.1338	0.00513559	300	663	76	583	1622
theobromine	14.1282	0.0050898	14.1563	0.0050204	222	589	218	596	1625
1-methyl-4-imidazoleacetate	14.1548	0.0174152	14.1564	0.017441	581	179	683	182	1625
X-17162	14.1501	0.0100953	14.1564	0.0100585	434	346	486	364	1630
2-linoleoylglycerol (18:2)	14.1417	0.00658008	14.1564	0.0065624	319	493	324	501	1637
N-methylhydroxyproline**	14.1335	0.00494802	14.1563	0.00494481	249	598	192	601	1640
X-12849	14.1365	0.00405164	14.1333	0.00433037	264	665	75	643	1647
X-19438	14.155	0.0149308	14.1564	0.0152946	588	229	608	222	1647
X-17325	14.1523	0.011693	14.1564	0.0117048	483	305	550	314	1652
picolinoylglycine	14.1388	0.0059506	14.1564	0.00605459	287	536	298	534	1655
indoleacetoylcarnitine*	14.1312	0.00624403	14.1564	0.00628976	239	525	376	522	1662
ornithine	14.1531	0.0121263	14.1564	0.0120519	502	290	581	304	1677
1-(1-enyl-palmitoyl)-2-arachidonoyl-GPE (P-16:0/20:4)*	14.1556	0.0165036	14.1564	0.01536	626	196	635	220	1677
N-acetylhistidine	14.1549	0.0158742	14.1564	0.0159543	586	204	693	203	1686
X-18888	14.1509	0.0104971	14.1564	0.0105265	451	335	553	347	1686
arginine	14.1463	0.00709185	14.1564	0.00708114	377	471	370	477	1695
cinnamoylglycine	14.1498	0.0084823	14.1564	0.00852987	427	409	441	419	1696
X-24947	14.1305	0.00497069	14.1563	0.00495944	234	596	272	600	1702
glycochenodeoxycholate glucuronide (1)	14.1408	0.00579984	14.1564	0.00580593	307	547	302	548	1704
S-carboxyethylcysteine	14.1439	0.0063563	14.1564	0.00640989	340	510	347	510	1707
dihomo-linolenoylcarnitine (C20:3n3 or 6)*	14.1279	0.00550972	14.1564	0.00540676	217	562	358	572	1709
dihydroferulate	14.1519	0.0104653	14.1564	0.0104887	473	336	554	350	1713
1-(1-enyl-palmitoyl)-2-palmitoleoyl-GPC (P-16:0/16:1)*	14.1393	0.004759	14.1563	0.0047609	290	614	212	613	1729
X-12101	14.1442	0.00630478	14.1564	0.00630723	347	519	345	519	1730
indole-3-carboxylate	14.1301	0.00570465	14.1564	0.00566418	230	551	412	559	1752
N-acetylphenylalanine	14.1407	0.0049836	14.1563	0.00499282	302	595	258	598	1753
sphingomyelin (d18:1/14:0, d16:1/16:0)*	14.1425	0.00515183	14.1563	0.00502824	325	580	256	594	1755
carboxyethyl-GABA	14.1554	0.0120165	14.1564	0.0120224	612	295	560	305	1772
cytosine	14.1449	0.00625374	14.1564	0.00625999	361	523	374	524	1782
4-allylphenol sulfate	14.1564	0.0138529	14.1564	0.0138924	730	247	555	252	1784
3-hydroxysebacate	14.135	0.00488779	14.1564	0.00488125	255	604	326	606	1791
glycodeoxycholate glucuronide (1)	14.1534	0.0107978	14.1564	0.0108192	511	330	607	344	1792
sphingomyelin (d18:2/14:0, d18:1/14:1)*	14.1489	0.0071771	14.1564	0.00712675	412	464	444	473	1793
linoleoyl ethanolamide	14.15	0.0011919	14.136	0.0118367	433	974	78	309	1794
1-arachidonoyl-GPA (20:4)	14.1515	0.00871622	14.1564	0.00881416	464	395	527	410	1796
X-12830	14.1545	0.0102236	14.1564	0.00982459	566	343	529	370	1808
eugenol sulfate	14.1558	0.0137044	14.1564	0.0158974	648	253	707	205	1813
benzoylcarnitine*	14.1494	0.00736829	14.1564	0.00725709	418	454	482	465	1819
glycerate	14.1483	0.00703945	14.1564	0.00701342	402	474	464	480	1820
1,3-dimethylurate	14.1515	0.00510914	14.1563	0.00509216	462	587	184	587	1820
(15:0)-anacardic acid	14.129	0.00388644	14.1563	0.00384417	224	676	246	674	1820
X-12729	14.152	0.00341743	14.1464	0.00602599	477	722	89	535	1823
3-hydroxy-2-methylpyridine sulfate	14.1298	0.00415003	14.1563	0.00414113	229	659	284	653	1825
3-methyl-2-oxobutyrate	14.1535	0.011051	14.1564	0.010962	519	324	643	340	1826
torasemide	14.1375	0.00398512	14.1563	0.00450369	277	669	252	632	1830
3-methyladipate	14.1413	0.00470447	14.1564	0.00469475	314	619	295	615	1843
2-O-methylascorbic acid	14.1475	0.00621602	14.1564	0.00624016	392	527	402	527	1848
pantoprazole	14.144	0.00565529	14.1564	0.00562867	342	556	389	562	1849
X-12844	14.148	0.00643428	14.1564	0.00643319	399	504	442	505	1850
4-vinylcatechol sulfate	14.1394	0.00458907	14.1564	0.00460353	291	630	309	626	1856
ribitol	14.1302	0.00400794	14.1564	0.00410392	231	668	308	658	1865
gamma-glutamylcitrulline*	14.1496	0.00721351	14.1564	0.00722923	421	462	514	468	1865
caprylate (8:0)	14.1383	0.00463614	14.1564	0.00460527	284	626	332	625	1867
glycocholate	14.1541	0.0095614	14.1564	0.00964524	546	361	587	376	1870
sphingomyelin (d18:2/18:1)*	14.142	0.00460093	14.1564	0.00462718	322	629	296	623	1870
1-(1-enyl-palmitoyl)-2-oleoyl-GPE (P-16:0/18:1)*	14.1544	0.00915933	14.1564	0.00909837	556	376	548	396	1876
X-24669	14.146	0.00527104	14.1564	0.00525801	375	573	378	575	1901
1-oleoyl-2-docosahexaenoyl-GPE (18:1/22:6)*	14.1538	0.00850518	14.1564	0.00850056	527	407	546	422	1902
sulfate of piperine metabolite C16H19NO3 (3)*	14.1564	0.014855	14.1564	0.0151362	783	232	659	228	1902
formiminoglutamate	14.1444	0.00489353	14.1564	0.00487381	352	602	342	607	1903
taurodeoxycholic acid 3-sulfate	14.1412	0.00408526	14.1563	0.00409483	312	662	278	661	1913
N-formylmethionine	14.1466	0.00530298	14.1564	0.00533135	383	571	393	574	1921
valsartan	14.1559	0.00975159	14.1564	0.00980453	650	357	544	371	1922
3-methyl catechol sulfate (2)	14.1564	0.0130475	14.1564	0.0132459	722	267	678	272	1939
X-25267	14.1564	0.0317509	14.1564	0.0315253	737	51	1106	49	1943
anthranilate	14.1564	0.0210403	14.1564	0.0216322	798	132	898	116	1944
N-acetyl-2-aminooctanoate*	14.1601	0.00761306	14.1483	0.00900494	1014	442	91	398	1945
alpha-ketoglutaramate*	14.1527	0.00794946	14.1564	0.00811769	490	422	606	431	1949
sulfate*	14.1396	0.00352341	14.1563	0.00346146	293	711	236	711	1951
perfluorooctanesulfonate (PFOS)	14.1309	0.0200863	14.8158	0.021045	237	147	1437	130	1951
o-hydroxyatorvastatin	14.1499	0.00520895	14.1564	0.00520207	429	579	366	579	1953
gamma-glutamylglutamine	14.1487	0.00487059	14.1476	0.00215665	407	606	90	851	1954
X-24334	14.1432	0.00362509	14.1563	0.00363526	331	699	232	692	1954
hydroxypalmitoyl sphingomyelin (d18:1/16:0(OH))**	14.24	0.00858793	14.0257	0.0184544	1377	403	16	165	1961
palmitoyl ethanolamide	14.1394	0.00279668	14.1443	0.00255877	292	779	86	808	1965
X-26106	14.1528	0.00712344	14.1564	0.00684524	494	469	521	488	1972
xanthine	14.1423	0.00393687	14.1564	0.00397278	323	672	319	664	1978
Fibrinopeptide A, phosphono-ser(3)*	14.1375	0.00361684	14.1564	0.0036495	274	700	320	689	1983
citraconate/glutaconate	14.1367	0.00424975	14.1564	0.00422379	268	649	423	649	1989
X-24309	14.1564	0.0234445	14.1564	0.023483	797	106	1004	99	2006
indolelactate	14.1545	0.00885101	14.1564	0.00880188	560	388	651	411	2010
cysteine	14.1528	0.00754186	14.1564	0.00733223	492	446	610	464	2012
2-methylserine	14.154	0.00737585	14.1564	0.00765665	541	453	570	450	2014
5alpha-androstan-3alpha,17beta-diol monosulfate (2)	14.1564	0.00107907	14.0578	0.0148316	768	990	26	235	2019
methylsuccinate	14.1481	0.00513292	14.1564	0.00511501	400	583	453	585	2021
X-15245	14.1535	0.00774086	14.1564	0.00789977	514	434	640	439	2027
gamma-glutamyltryptophan	14.1443	0.00385267	14.1564	0.00383372	349	680	325	676	2030
vanillylmandelate (VMA)	14.1365	0.00304499	14.1563	0.003065	265	759	255	752	2031
dexlansoprazole	14.1461	0.00269201	14.1444	0.00269201	376	789	87	787	2039
3-hydroxydodecanedioate*	14.1378	0.00379243	14.1564	0.00378198	280	685	405	679	2049
3-indoleglyoxylic acid	14.1372	0.00356055	14.1564	0.00355976	271	708	372	700	2051
X-13431	14.1474	0.00480185	14.1564	0.00486824	389	611	448	608	2056
1,6-anhydroglucose	14.1431	0.00340042	14.1563	0.00338303	330	724	288	718	2060
linolenoylcarnitine (C18:3)*	14.1362	0.0034509	14.1564	0.00352052	262	718	387	705	2072
X-22776	14.1413	0.00326532	14.1564	0.00327873	315	738	293	727	2073
pregnanediol-3-glucuronide	14.1487	0.00442723	14.1564	0.00465458	409	637	407	621	2074
6-oxopiperidine-2-carboxylate	14.1455	0.00386372	14.1564	0.00387386	371	677	362	671	2081
alpha-hydroxyisocaproate	14.1562	0.00984731	14.1564	0.00945026	692	353	653	386	2084
S-allylcysteine	14.1564	0.0253771	14.1564	0.0252642	789	92	1123	86	2090
erythritol	14.1557	0.00703874	14.1564	0.010518	629	475	642	348	2094
2-methoxyresorcinol sulfate	14.1399	0.00356805	14.1564	0.00355474	296	707	392	701	2096
6-hydroxyindole sulfate	14.135	0.00314602	14.1564	0.00318563	254	751	352	739	2096
X-25265	14.1429	0.00474706	14.1564	0.00483512	328	616	542	610	2096
2-oxindole-3-acetate	14.1538	0.00688857	14.1564	0.00690723	530	481	603	485	2099
xylose	14.1459	0.00379936	14.1564	0.00380797	374	684	365	678	2101
cys-gly, oxidized	14.1579	0.0307739	14.1564	0.0315631	929	56	1071	48	2104
N-desalkylquetiapine*	14.1564	0.00863574	14.1564	0.00856467	742	400	557	418	2117
X-25948	14.1348	0.00327547	14.1564	0.00327493	253	737	404	728	2122
3-indoxyl sulfate	14.1338	0.00320734	14.1564	0.0032362	251	743	401	731	2126
X-12096	14.1466	0.00385792	14.1564	0.00387084	382	678	396	672	2128
N-acetylglutamate	14.148	0.00440317	14.1564	0.00437596	398	639	458	639	2134
1-arachidonylglycerol (20:4)	14.1367	0.00279745	14.1564	0.00278189	270	778	310	777	2135
mannose	14.1519	0.00511375	14.1564	0.00523262	474	586	499	577	2136
nervonoylcarnitine (C24:1)*	14.1507	0.0047996	14.1564	0.00477779	444	612	472	612	2140
beta-citrylglutamate	14.153	0.00514582	14.1564	0.00510284	500	581	477	586	2144
corticosterone	14.1542	0.00645654	14.1564	0.00645381	547	500	594	504	2145
sphingomyelin (d18:1/20:1, d18:2/20:0)*	14.1498	0.00485938	14.1564	0.00489029	425	607	508	605	2145
Empagliflozin	14.14	0.00280063	14.1564	0.00280063	297	776	303	774.5	2150.5
palmitoleoyl-linoleoyl-glycerol (16:1/18:2) [1]*	14.1578	0.0205701	14.1564	0.0193365	923	144	932	153	2152
1-methyl-5-imidazoleacetate	14.1455	0.00335107	14.1564	0.00329226	370	730	329	726	2155
isoursodeoxycholate	14.1564	0.018906	14.1564	0.0189124	791	164	1043	160	2158
X-13507	14.1449	0.00328598	14.1564	0.00325841	359	735	335	729	2158
saccharin	14.1564	0.0149325	14.1564	0.0147987	732	228	975	236	2171
glutarylcarnitine (C5-DC)	14.1372	0.00315453	14.1564	0.00312725	272	749	408	746	2175
indolin-2-one	14.1429	0.00297866	14.1564	0.00292095	329	762	323	762	2176
4-imidazoleacetate	14.1376	0.00351395	14.1564	0.00353695	278	713	483	704	2178
X-23659	14.1335	0.00321617	14.1564	0.00321651	248	740	457	735	2180
trimethylamine N-oxide	14.1452	0.00271087	14.1563	0.00272738	367	785	247	782	2181
1,3,7-trimethylurate	14.1603	0.00590573	14.1495	0.00608915	1020	540	94	532	2186
N-acetylleucine	14.1566	0.0192131	14.1564	0.0191852	837	158	1039	155	2189
glucuronate	14.1407	0.00364071	14.1564	0.00366077	303	698	501	688	2190
palmitoyl-arachidonoyl-glycerol (16:0/20:4) [1]*	14.1559	5.94356e-05	14.0552	0.0163568	652	1318	25	198	2193
N,N,N-trimethyl-alanylproline betaine (TMAP)	14.147	0.00319902	14.1564	0.00320508	388	744	327	737	2196
1-linoleoyl-GPE (18:2)*	14.1426	0.0034877	14.1564	0.00346494	326	715	447	710	2198
X-26097	14.1564	0.0110971	14.1564	0.0110985	793	322	758	331	2204
X-24344	14.1557	0.00704441	14.1564	0.00698783	634	473	621	482	2210
X-12193	14.1533	0.00579414	14.1564	0.00581245	506	548	611	547	2212
oxalate (ethanedioate)	14.1484	0.00336233	14.1564	0.00335539	404	729	359	721	2213
decanoylcarnitine (C10)	14.1564	0.00989264	14.1564	0.0104022	782	351	730	351	2214
erucate (22:1n9)	14.1519	0.00451177	14.1564	0.00449615	472	635	479	634	2220
margaroylcarnitine (C17)*	14.1491	0.00393639	14.1564	0.00391008	414	673	470	668	2225
N-desmethyl tramadol	14.152	0.00365546	14.1564	0.00361327	478	695	363	695	2231
glycosyl ceramide (d18:1/23:1, d17:1/24:1)*	14.141	0.00367458	14.1564	0.00369852	309	692	545	686	2232
1-palmitoyl-2-stearoyl-GPC (16:0/18:0)	14.1495	0.0036848	14.1564	0.00364181	420	691	432	690	2233
X-16397	14.1492	0.00342245	14.1564	0.0034002	416	721	399	717	2253
trans-urocanate	14.1479	0.00339246	14.1564	0.00333882	397	725	411	725	2258
o-cresol sulfate	14.1528	0.00469217	14.1564	0.00468596	498	622	522	618	2260
X-21796	14.1475	0.00313464	14.1564	0.00314675	391	752	380	742	2265
gabapentin	14.149	0.00345364	14.1564	0.00346649	413	717	431	709	2270
3-hydroxyisobutyrate	14.1403	0.00258751	14.1564	0.00257279	299	803	367	805	2274
N-acetyl-aspartyl-glutamate (NAAG)	14.1486	0.00345794	14.1564	0.00346819	406	716	449	708	2279
X-12410	14.1524	0.00461902	14.1564	0.0045982	485	628	543	627	2283
X-21607	14.1585	0.0166693	14.1564	0.0166693	951	191	948	194	2284
X-23636	14.1512	0.00405805	14.1564	0.00409827	458	664	503	659	2284
3-(4-hydroxyphenyl)lactate	14.1564	0.00669758	14.1564	0.0072317	729	490	600	467	2286
3-methyl catechol sulfate (1)	14.154	0.00469331	14.1564	0.00468831	537	621	519	617	2294
levulinoylcarnitine	14.1562	0.0096945	14.1564	0.0110504	677	359	925	333	2294
isovalerate (i5:0)	14.1619	0.0405781	14.1564	0.0405752	1063	30	1183	28	2304
aspartate	14.1474	0.00315798	14.1564	0.00312999	390	748	433	744	2315
X-17146	14.1554	0.00512066	14.1564	0.00506633	609	585	537	589	2320
isoleucylglycine	14.1564	0.00642873	14.1564	0.00666039	719	506	601	496	2322
3-methylxanthine	14.1468	0.0026756	14.1564	0.00264211	386	791	354	794	2325
adenosine 5'-monophosphate (AMP)	14.1524	0.00415242	14.1564	0.00424458	486	658	534	648	2326
X-23665	14.1463	0.00241143	14.1564	0.00240581	378	823	313	820	2334
glycosyl-N-nervonoyl-sphingosine (d18:1/24:1)*	14.1512	0.0040943	14.1564	0.00409805	456	661	558	660	2335
X-17676	14.1574	0.000210027	14.1003	0.018323	898	1232	49	167	2346
glucuronide of piperine metabolite C17H21NO3 (5)*	14.1579	0.0194421	14.1564	0.0194566	930	155	1113	151	2349
O-desmethyltramadol glucuronide	14.1388	0.00259697	14.1564	0.00261695	289	801	469	798	2357
N2-acetyl,N6,N6-dimethyllysine	14.1595	0.0224211	14.1564	0.0223012	996	114	1140	108	2358
N-carbamoylalanine	14.1545	0.00546909	14.1564	0.00547675	559	564	669	569	2361
palmitoloelycholine	14.1414	0.00230603	14.1564	0.00230639	317	835	373	836	2361
3b-hydroxy-5-cholenoic acid	14.1508	0.00259705	14.1564	0.00259452	446	800	317	801	2364
O-sulfo-L-tyrosine	14.1465	0.00238642	14.1564	0.00237071	379	826	334	826	2365
X-24473	14.161	0.000407623	14.0216	0.0191281	1038	1159	15	156	2368
carnitine	14.1433	0.00238475	14.1564	0.00240935	332	828	397	819	2376
X-13688	14.1445	0.00311387	14.1564	0.00321857	354	754	535	734	2377
ibuprofen acyl glucuronide	14.154	0.00504258	14.1564	0.00499484	534	591	664	597	2386
X-25422	14.1413	0.00270996	14.1564	0.00269298	313	786	502	786	2387
metformin	14.1573	0.0121445	14.1564	0.012202	893	289	910	297	2389
X-12798	14.1571	0.0132968	14.1564	0.0133035	865	264	991	271	2391
glycine	14.1575	0.0151978	14.1564	0.0143961	901	222	1027	244	2394
vildagliptin	14.1564	0.00788219	14.1564	0.00687751	795	425	687	487	2394
X-23593	14.1587	0.0199567	14.1564	0.0201254	963	151	1139	143	2396
X-12738	14.1543	0.00385657	14.1564	0.00383057	551	679	494	677	2401
X-25519	14.1553	0.00542099	14.1564	0.00552299	604	568	673	566	2411
glycerol 3-phosphate	14.1513	0.00316308	14.1564	0.00312737	460	747	460	745	2412
1-oleoyl-2-linoleoyl-GPE (18:1/18:2)*	14.1557	0.0064162	14.1564	0.00570285	630	507	725	555	2417
N-acetylisoleucine	14.1616	0.0374602	14.1564	0.0375609	1059	35	1292	33	2419
cotinine	14.1434	0.00279796	14.1564	0.00279134	335	777	532	776	2420
X-21628	14.1547	0.00439358	14.1564	0.00449924	575	643	569	633	2420
isoeugenol sulfate	14.1483	0.0025562	14.1564	0.00256246	403	808	409	807	2427
oleoylcholine	14.1436	0.00264574	14.1564	0.00265638	336	794	511	791	2432
X-13007	14.1633	0.0256836	14.1564	0.024741	1090	90	1163	89	2432
2-hydroxyphytanate*	14.1564	0.0116277	14.1564	0.0109705	800	307	987	339	2433
X-19299	14.1481	0.00261396	14.1564	0.00259252	401	799	434	803	2437
N-(2-furoyl)glycine	14.1569	0.00657723	14.1547	0.00109465	858	494	99	990	2441
4-hydroxychlorothalonil	14.1674	0.0304782	14.1564	0.0307942	1152	57	1192	54	2455
heptanoate (7:0)	14.1499	0.00283716	14.1564	0.00283168	428	772	485	772	2457
1-palmitoyl-2-arachidonoyl-GPC (16:0/20:4n6)	14.0319	0.0299565	14.2209	0.00128965	43	60	1402	963	2468
glutamate	14.1522	0.00352084	14.1564	0.00354433	479	712	576	703	2470
adenine	14.1564	0.00700609	14.1564	0.00659686	777	477	728	499	2481
X-26107	14.1499	0.00257745	14.1564	0.00261587	430	806	450	799	2485
1-stearoyl-2-linoleoyl-GPI (18:0/18:2)	14.1561	0.00730067	14.1564	0.00507654	666	456	782	588	2492
beta-alanine	14.1509	0.00264151	14.1564	0.00264482	450	796	465	793	2504
hippurate	14.1542	0.00438859	14.1564	0.00436665	548	644	671	641	2504
X-16935	14.1563	0.00677402	14.1564	0.00637496	700	487	808	512	2507
stearoylcarnitine (C18)	14.1566	0.00865459	14.1564	0.00862533	827	398	866	417	2508
7-alpha-hydroxy-3-oxo-4-cholestenoate (7-Hoca)	14.1558	0.00248479	14.1563	0.00252258	647	816	237	810	2510
1-palmitoyl-2-linoleoyl-GPE (16:0/18:2)	14.1559	0.0110887	14.1564	0.0031014	656	323	784	748	2511
sarcosine	14.1535	0.00306406	14.1564	0.00305839	517	756	491	753	2517
palmitoyl-arachidonoyl-glycerol (16:0/20:4) [2]*	14.1598	0.0200622	14.1564	0.0199803	1009	148	1223	145	2525
1-palmitoyl-GPA (16:0)	14.1449	0.00227644	14.1564	0.00227634	360	841	484	841	2526
X-12740	14.1496	0.00258573	14.1564	0.00259255	424	804	500	802	2530
propyl 4-hydroxybenzoate sulfate	14.1488	0.00239608	14.1564	0.00238942	411	825	475	821	2532
4-acetylphenol sulfate	14.1556	0.0046359	14.1564	0.00573603	627	627	731	553	2538
pelargonate (9:0)	14.1556	0.00412645	14.1564	0.00414012	628	660	615	654	2557
S-methylmethionine	14.1486	0.00200678	14.1564	0.00200653	405	867	425	861	2558
biotin	14.1562	0.00341489	14.1564	0.00341489	678	723	445	716	2562
ceramide (d18:2/24:1, d18:1/24:2)*	14.1578	0.0120396	14.1564	0.0123995	926	292	1061	295	2574
1-palmitoyl-2-dihomo-linolenoyl-GPC (16:0/20:3n3 or 6)*	14.1496	0.00219816	14.1564	0.00219813	423	850	455	848	2576
deoxycholic acid glucuronide	14.1547	0.0037626	14.1564	0.00374501	570	689	636	682	2577
sphingomyelin (d18:2/23:1)*	14.1556	0.00416219	14.1564	0.00425579	625	656	655	646	2582
2-hydroxysebacate	14.1563	0.00761632	14.1564	0.00747035	702	441	988	457	2588
1-stearoyl-2-docosahexaenoyl-GPE (18:0/22:6)*	14.1502	0.00189884	14.1564	0.00190433	435	876	406	872	2589
furosemide	14.1718	0.0259504	14.1564	0.0258551	1189	86	1240	77	2592
N-oleoylserine	14.1581	0.0127335	14.1564	0.0128019	933	272	1121	279	2605
diphenhydramine	14.1516	0.000889248	14.1531	0.000889248	467	1019	97	1026	2609
pantothenate	14.1509	0.0025036	14.1564	0.00241834	449	812	531	818	2610
5-methylthioadenosine (MTA)	14.1035	0.0076346	14.2291	0.00452461	135	439	1408	630	2612
1-palmitoleoyl-2-linoleoyl-GPC (16:1/18:2)*	14.1513	0.00230281	14.1564	0.00230998	461	836	489	834	2620
6-bromotryptophan	14.1414	0.0225607	14.2131	0.00262144	316	113	1400	797	2626
4-hydroxy-2-oxoglutaric acid	14.1515	0.0024604	14.1564	0.00251602	466	818	538	811	2633
palmitoylcholine	14.1477	0.00227126	14.1564	0.00227656	394	842	559	840	2635
1-stearoyl-GPG (18:0)	14.1553	0.00333062	14.1564	0.00336931	605	732	583	719	2639
X-24337	14.1328	0.00419833	14.1993	0.0103107	244	652	1389	354	2639
cetirizine	14.1566	0.0103082	14.1564	0.0103082	835	340	1114	355.5	2644.5
1-(1-enyl-stearoyl)-2-oleoyl-GPE (P-18:0/18:1)	14.1596	0.0114878	14.1564	0.0115539	1002	312	1013	320	2647
3-hydroxybutyrate (BHBA)	14.1527	0.00263885	14.1564	0.00263767	491	797	571	795	2654
phenyllactate (PLA)	14.1545	0.00283617	14.1564	0.00284644	562	773	551	770	2656
malonate	14.154	0.00243233	14.1564	0.00245523	533	821	493	816	2663
9-hydroxystearate	14.1512	0.00200281	14.1564	0.00199928	457	869	480	863	2669
glycosyl-N-behenoyl-sphingadienine (d18:2/22:0)*	14.1605	0.0123688	14.1564	0.0124478	1026	285	1066	293	2670
sulfate of piperine metabolite C16H19NO3 (2)*	14.1666	0.0175559	14.1564	0.0175634	1141	178	1174	179	2672
X-24748	14.1505	0.00194755	14.1564	0.00189571	438	873	487	875	2673
indapamide	14.1498	0.00145431	14.1564	0.00147347	426	934	386	928	2674
hydroquinone beta-D-glucopyranoside	14.1504	0.00185113	14.1564	0.00185776	437	884	474	881	2676
glycosyl-N-behenoyl-sphingosine (d18:1/22:0)*	14.1493	0.00165729	14.1564	0.00165477	417	906	459	898	2680
betaine	14.1564	0.00744384	14.1564	0.00828365	781	451	1022	427	2681
X-24970	14.1515	0.0022442	14.1564	0.00223741	463	845	530	844	2682
stearoyl-arachidonoyl-glycerol (18:0/20:4) [1]*	14.1507	0.00166512	14.1564	0.00164863	445	904	437	900	2686
X-26062	14.1613	0.0124106	14.1564	0.0127955	1046	283	1078	281	2688
1-arachidonoyl-GPI (20:4)*	14.1547	0.00334201	14.1564	0.00335442	573	731	667	722	2693
4-vinylguaiacol sulfate	14.1544	0.0010827	14.154	0.000780832	555	988	98	1052	2693
1-(1-enyl-palmitoyl)-2-oleoyl-GPC (P-16:0/18:1)*	14.1503	0.00160444	14.1564	0.00159604	436	913	439	905	2693
4-hydroxyphenylacetylglutamine	14.2024	0.00250002	14.1374	0.00698242	1319	814	79	483	2695
X-14904	14.1553	0.00332621	14.1564	0.00308446	603	733	609	751	2696
1-linoleoyl-GPI (18:2)*	14.1685	0.0202122	14.1564	0.0201524	1161	146	1248	142	2697
pristanate	14.17	0.0218573	14.1564	0.0218675	1180	118	1288	113	2699
gamma-glutamylleucine	14.1667	0.0192094	14.1564	0.0192768	1143	159	1253	154	2709
N-acetyl-S-allyl-L-cysteine	14.1554	0.00365982	14.1564	0.00373381	606	694	726	684	2710
nisinate (24:6n3)	14.2005	0.0443581	14.1565	0.0444185	1314	23	1353	21	2711
X-18886	14.1661	0.00358607	14.1563	0.00359346	1135	702	178	696	2711
5alpha-pregnan-3beta-ol,20-one sulfate	14.1465	0.00154016	14.1564	0.00150646	380	922	492	921	2715
1-(1-enyl-palmitoyl)-2-arachidonoyl-GPC (P-16:0/20:4)*	14.1573	0.00783555	14.1564	0.00891984	890	429	1000	401	2720
phosphate	14.1564	0.00632923	14.1564	0.00652491	727	515	977	502	2721
undecanedioate (C11-DC)	14.1536	0.00127733	14.1563	0.00128279	522	962	273	965	2722
sphingomyelin (d18:1/20:2, d18:2/20:1, d16:1/22:2)*	14.1545	0.00270259	14.1564	0.00270768	565	788	590	784	2727
1-stearoyl-2-oleoyl-GPC (18:0/18:1)	14.1532	0.00232609	14.1564	0.0023522	504	834	561	830	2729
X-11308	14.1564	0.00523362	14.1564	0.00425484	790	577	715	647	2729
isoleucine	14.1846	0.029639	14.1565	0.0295928	1269	62	1347	57	2735
1-stearoyl-2-oleoyl-GPE (18:0/18:1)	14.15	0.00148431	14.1564	0.00150262	432	931	451	922	2736
prolylglycine	14.1587	0.0116228	14.1564	0.0115166	966	308	1144	321	2739
X-23648	14.1571	0.00880254	14.1564	0.00878475	866	390	1070	413	2739
N-acetylputrescine	14.1646	0.00360878	14.1563	0.00361578	1116	701	230	694	2741
2,3-dihydroxyisovalerate	14.1509	0.00159065	14.1564	0.00160624	448	916	473	904	2741
resveratrol sulfate (1)*	14.1552	0.00280063	14.1564	0.00280063	597	774.5	602	774.5	2748
7-hydroxyindole sulfate	14.1507	0.00145195	14.1564	0.00148583	443	935	446	925	2749
(R)-3-hydroxybutyrylcarnitine	14.155	0.00295513	14.1564	0.00315522	587	764	658	741	2750
mead acid (20:3n9)	14.2048	0.0363792	14.1565	0.036346	1325	38	1354	36	2753
phenylpyruvate	14.1515	0.00163279	14.1564	0.00165076	465	909	481	899	2754
1-oleoyl-GPI (18:1)	14.1781	0.0231364	14.1564	0.0229647	1237	109	1307	105	2758
linoleoylcarnitine (C18:2)*	14.15	0.00162009	14.1564	0.00158929	431	912	512	907	2762
nebivolol	14.1789	0.0219774	14.1564	0.0219847	1241	117	1297	110	2765
2-hydroxydecanoate	14.1894	0.0283522	14.1565	0.0282158	1285	71	1346	66	2768
arabonate/xylonate	14.1505	0.00134979	14.1564	0.00138285	441	953	429	945	2768
1,5-anhydroglucitol (1,5-AG)	14.1519	0.00154937	14.1564	0.00154972	475	920	463	912	2770
4-methoxyphenol sulfate	14.171	0.0185909	14.1564	0.0185272	1187	165	1255	164	2771
daidzein sulfate (2)	14.1594	0.0127198	14.1564	0.0127254	992	274	1222	284	2772
pyridoxate	14.1572	0.00768777	14.1564	0.00767419	880	436	1009	448	2773
3-methoxycatechol sulfate (1)	14.1562	1.55791e-05	14.1376	0.00433699	682	1372	80	642	2776
kynurenine	14.1594	0.00933806	14.1564	0.00931696	991	370	1028	388	2777
maltose	14.1477	0.0012585	14.1564	0.00128083	393	964	456	966	2779
2,2'-Methylenebis(6-tert-butyl-p-cresol)	14.1518	0.00184781	14.1564	0.00184384	470	885	547	882	2784
X-25520	14.1625	0.0119257	14.1564	0.0119563	1079	298	1102	307	2786
3-hydroxydecanoate	14.1564	0.00500009	14.1564	0.00387619	774	593	753	670	2790
palmitoyl sphingomyelin (d18:1/16:0)	14.1564	0.00611415	14.1564	0.00397161	808	532	787	665	2792
1,2-dipalmitoyl-GPE (16:0/16:0)*	14.1591	0.00954679	14.1564	0.00950082	974	362	1074	383	2793
benzoate	14.2421	0.0387947	14.1566	0.0388133	1380	32	1358	31	2801
2-aminooctanoate	14.156	0.00338811	14.1564	0.003448	658	727	711	712	2808
proline	14.1596	0.0122092	14.1564	0.0121707	1001	288	1221	299	2809
N-acetyl-isoputreanine	14.1765	0.0209383	14.1564	0.0209774	1224	136	1319	133	2812
N-acetyl-2-aminoadipate	14.1571	0.0103082	14.1564	0.0103082	869	341	1249	355.5	2814.5
pregnenetriol disulfate*	14.1545	0.00238593	14.1564	0.00238761	563	827	605	822	2817
X-21845	14.1572	0.00524671	14.1564	0.00786453	883	575	917	442	2817
mirtazapine	14.1692	0.0151146	14.1564	0.0151915	1169	224	1207	225	2825
N,N-dimethyl-5-aminovalerate	14.1767	0.020911	14.1565	0.0208619	1227	137	1327	134	2825
palmitoleoylcarnitine (C16:1)*	14.1508	0.0013509	14.1564	0.00142301	447	952	495	936	2830
X-21353	14.1753	0.0195768	14.1564	0.0196206	1216	154	1312	150	2832
taurocholate	14.162	0.0118215	14.1564	0.0118159	1066	300	1155	312	2833
2-hydroxybehenate	14.1536	0.00240801	14.1564	0.00226002	520	824	647	843	2834
leucine	14.2249	0.0299252	14.1565	0.0297329	1361	61	1357	56	2835
olmesartan	14.1478	0.00206843	14.1564	0.00197378	396	862	712	866	2836
X-17686	14.155	0.00147701	14.1564	0.00147522	589	932	390	927	2838
X-12714	14.1564	0.00606214	14.1564	0.00607457	799	534	973	533	2839
taurolithocholate 3-sulfate	14.1633	0.000665175	14.1409	0.00504681	1089	1076	83	592	2840
o-hydroxyatorvastatin lactone	14.164	0.0149058	14.1564	0.0149316	1102	230	1275	233	2840
Fibrinopeptide A, des-ala(1)*	14.1557	0.00272152	14.1564	0.00296433	639	784	661	758	2842
sphingomyelin (d18:2/24:2)*	14.1523	0.000934035	14.1564	0.000950068	481	1011	337	1013	2842
2-oxoarginine*	14.175	0.0189292	14.1564	0.0188371	1212	162	1308	161	2843
undecenoylcarnitine (C11:1)	14.1645	0.0129819	14.1564	0.0129702	1114	268	1187	275	2844
1-stearoyl-2-linoleoyl-GPC (18:0/18:2)*	14.1543	0.0022804	14.1564	0.00234224	552	838	624	832	2846
docosadioate (C22-DC)	14.1528	0.00172092	14.1564	0.00168725	496	893	567	891	2847
4-allylcatechol sulfate	14.1661	0.0156637	14.1564	0.0155895	1134	207	1296	214	2851
1-stearoyl-2-arachidonoyl-GPE (18:0/20:4)	14.1565	0.00196161	14.1564	0.00199043	823	871	294	865	2853
eicosanedioate (C20-DC)	14.1533	0.00152166	14.1564	0.00171411	508	924	533	889	2854
X-16649	14.158	0.00698132	14.1564	0.00707807	932	478	969	478	2857
3-hydroxy-3-methylglutarate	14.1524	0.00135192	14.1564	0.00134956	484	950	471	954	2859
perindopril	14.2159	0.000556794	14.1069	0.0103792	1346	1115	54	353	2868
X-24571	14.1653	0.0155712	14.1565	0.0157971	1120	211	1331	207	2869
cis-4-decenoylcarnitine (C10:1)	14.2424	0.0243267	14.1564	0.0242053	1381	99	1318	93	2891
X-17367	14.1588	0.00912634	14.1564	0.00929981	969	378	1156	390	2893
gamma-glutamyl-alpha-lysine	14.1602	0.00875382	14.1564	0.00835028	1018	394	1057	425	2894
gamma-glutamylmethionine	14.1564	0.0052424	14.1564	0.00310993	780	576	792	747	2895
glycosyl-N-(2-hydroxynervonoyl)-sphingosine (d18:1/24:1(2OH))*	14.1517	0.000994439	14.1564	0.00101687	469	1000	430	1002	2901
linoleoyl-linoleoyl-glycerol (18:2/18:2) [2]*	14.1678	0.0136869	14.1564	0.0136699	1155	255	1242	259	2911
1-methylhistidine	14.1535	0.000792227	14.1564	0.000783836	512	1043	321	1051	2927
X-18901	14.1722	0.0151256	14.1564	0.0150854	1195	223	1279	230	2927
(S)-a-amino-omega-caprolactam	14.1759	0.00337217	14.1563	0.00334901	1222	728	257	724	2931
spermidine	14.1985	0.000353109	14.1258	0.00965824	1307	1180	71	374	2932
"eicosapentaenoate (EPA; 20:5n3)"	14.1594	0.00826551	14.1564	0.00820793	994	414	1098	428	2934
(16 or 17)-methylstearate (a19:0 or i19:0)	14.1577	0.00729109	14.1564	0.00643307	912	458	1058	506	2934
asparagine	14.1698	0.0131929	14.1564	0.0131322	1177	266	1219	273	2935
2-oleoylglycerol (18:1)	14.1698	0.0129561	14.1564	0.012986	1176	269	1216	274	2935
glutamate, gamma-methyl ester	14.1564	0.00352356	14.1564	0.00354838	784	710	739	702	2935
glycocholenate sulfate*	14.1592	0.00907288	14.1564	0.00884447	985	379	1166	409	2939
X-14056	14.1537	0.00175633	14.1564	0.00165769	526	890	628	896	2940
tramadol	14.1511	0.00109923	14.1564	0.00110325	454	986	517	987	2944
dodecadienoate (12:2)*	14.1566	0.00364547	14.1564	0.0058594	836	697	871	543	2947
(12 or 13)-methylmyristate (a15:0 or i15:0)	14.1687	0.0136941	14.1564	0.013643	1163	254	1270	261	2948
dihomo-linoleoylcarnitine (C20:2)*	14.1078	0.00835265	14.2586	0.00119465	147	410	1413	978	2948
palmitoyl-linoleoyl-glycerol (16:0/18:2) [1]*	14.1564	0.0025954	14.1564	0.00302327	725	802	666	757	2950
16-hydroxypalmitate	14.1624	0.00268615	14.1564	0.00271702	1076	790	306	783	2955
methyl-4-hydroxybenzoate sulfate	14.1543	0.00189683	14.1564	0.00191318	550	879	660	869	2958
S-1-pyrroline-5-carboxylate	14.1657	0.013243	14.1564	0.0128693	1127	265	1289	278	2959
2-hydroxyibuprofen	14.1571	0.00474192	14.1564	0.00521306	868	617	896	578	2959
X-12117	14.1693	0.0127184	14.1564	0.0126808	1173	275	1227	287	2962
3-methylcytidine	14.1546	0.00189786	14.1564	0.00186864	569	877	641	878	2965
argininate*	14.2039	0.0199965	14.1565	0.0201155	1323	150	1351	144	2968
X-23997	14.1562	0.00226081	14.1564	0.00538463	681	844	877	573	2975
oleoyl-linoleoyl-glycerol (18:1/18:2) [1]	14.1628	0.0112341	14.1564	0.0110825	1082	318	1246	332	2978
N-stearoyl-sphingadienine (d18:2/18:0)*	14.1511	0.000859865	14.1564	0.000890411	453	1026	476	1025	2980
X-23780	14.1798	0.015943	14.1565	0.0158964	1247	202	1330	206	2985
omeprazole	14.1751	0.0138676	14.1564	0.0138543	1213	245	1276	253	2987
X-25805	14.1512	0.000764612	14.1564	0.000742131	459	1050	413	1065	2987
1-stearoyl-GPC (18:0)	14.1523	0.0011136	14.1564	0.00109822	482	984	539	989	2994
X-23739	14.1575	0.00587717	14.1564	0.00578408	904	543	997	550	2994
1-stearoyl-GPI (18:0)	14.1564	0.0045228	14.1564	0.003672	724	632	956	687	2999
arachidonoylcarnitine (C20:4)	14.1142	0.00828383	14.162	0.000775971	167	411	1367	1055	3000
3-ethylcatechol sulfate (2)	14.1517	0.000914529	14.1564	0.000909934	468	1014	498	1022	3002
4-cholesten-3-one	14.1966	0.0175615	14.1565	0.0175099	1300	176	1350	181	3007
palmitoyl-oleoyl-glycerol (16:0/18:1) [2]*	14.1665	0.01156	14.1564	0.0113108	1140	310	1234	327	3011
1H-indole-7-acetic acid	14.1592	0.00711349	14.1564	0.00712358	984	470	1084	474	3012
2-aminoadipate	14.1528	0.000957129	14.1564	0.000965616	497	1004	507	1010	3018
X-17765	14.1589	0.00600965	14.1564	0.0059985	973	535	989	537	3034
1-methylguanidine	14.1541	0.00107229	14.1564	0.00106986	543	993	509	994	3039
11beta-hydroxyetiocholanolone glucuronide*	14.1624	0.00932813	14.1564	0.00930791	1075	372	1205	389	3041
oxazepam	14.3568	0.0210201	14.1565	0.0212232	1435	133	1349	125	3042
17alpha-hydroxypregnanolone glucuronide	14.1525	0.000833154	14.1564	0.000843392	488	1031	488	1038	3045
ximenoylcarnitine (C26:1)*	14.1595	0.0071641	14.1564	0.00710361	999	466	1105	475	3045
methionine	14.1631	0.00961496	14.1564	0.00972042	1087	360	1233	372	3052
hydrochlorothiazide	14.1575	0.00482793	14.1564	0.004833	905	610	926	611	3052
sphingomyelin (d18:1/24:1, d18:2/24:0)*	14.1586	0.00627133	14.1564	0.00632867	961	521	1063	518	3063
2-hydroxypalmitate	14.1549	0.00159628	14.1564	0.00146985	585	915	638	929	3067
X-11378	14.1573	0.00492823	14.1564	0.00496152	891	600	979	599	3069
X-23654	14.1572	0.00470134	14.1564	0.00469296	873	620	962	616	3071
X-24951	14.1753	0.0127242	14.1564	0.01271	1215	273	1299	286	3073
picolinate	14.1558	0.00186944	14.1564	0.00190786	643	881	681	871	3076
quinate	14.1533	0.00109618	14.1564	0.00107886	507	987	593	992	3079
lactosyl-N-behenoyl-sphingosine (d18:1/22:0)*	14.1548	0.00141707	14.1564	0.00142696	579	940	626	934	3079
fumarate	14.1519	0.000755362	14.1564	0.000769343	476	1052	497	1059	3084
resveratrol disulfate (1)*	14.1555	0.00171433	14.1564	0.00174187	618	896	685	885	3084
X-21315	14.1552	0.00175802	14.1564	0.00156474	596	889	691	911	3087
Fibrinopeptide A*	14.1565	0.00466991	14.1564	0.00275058	813	625	870	781	3089
X-15728	14.1655	0.00877243	14.1564	0.00879072	1123	392	1171	412	3098
chiro-inositol	14.1587	0.00631858	14.1564	0.00629949	964	517	1100	521	3102
methyl vanillate sulfate	14.1578	0.00475558	14.1564	0.00484034	918	615	963	609	3105
X-25343	14.1614	0.0069221	14.1564	0.00715958	1052	480	1101	472	3105
galactonate	14.1557	0.00147399	14.1564	0.00148951	637	933	620	924	3114
N-delta-acetylornithine	14.1882	0.0138069	14.1565	0.0137686	1279	250	1328	257	3114
X-12816	14.1528	0.000776535	14.1564	0.000761648	495	1047	518	1060	3120
serine	14.3392	0.0183089	14.1565	0.0183222	1432	166	1356	168	3122
linoleoylcholine*	14.1535	0.0012578	14.1564	0.00123538	513	965	675	972	3125
isovalerylglycine	14.1573	0.00391624	14.1564	0.00413133	894	674	906	655	3129
O-desmethyltramadol	14.1526	0.000850902	14.1564	0.00085431	489	1028	580	1036	3133
X-13846	14.1553	0.00115263	14.1564	0.00112229	598	979	572	985	3134
paroxetine	14.1824	0.0143133	14.1961	0.0140579	1260	241	1387	248	3136
4-hydroxyphenylpyruvate	14.1555	0.00168768	14.3645	0.0160829	614	899	1423	202	3138
octanoylcarnitine (C8)	14.1893	0.0117428	14.1564	0.0116482	1284	302	1235	317	3138
X-24588	14.1535	0.00108152	14.1564	0.00102724	518	989	633	1000	3140
X-21442	14.1789	0.012035	14.1564	0.0121645	1239	293	1310	300	3142
3-hydroxymyristate	14.1582	0.00540396	14.1564	0.00554306	938	569	1081	565	3153
2R,3R-dihydroxybutyrate	14.1673	0.00891757	14.1564	0.00887782	1151	384	1215	405	3155
losartan	14.154	0.00131234	14.1564	0.00130239	539	957	699	960	3155
hydroxycotinine	14.1574	0.0050168	14.1564	0.00505139	896	592	1077	591	3156
3-bromo-5-chloro-2,6-dihydroxybenzoic acid*	14.1683	0.00998783	14.1564	0.00996191	1158	348	1283	367	3156
3-ethylcatechol sulfate (1)	14.1614	0.00227673	14.1564	0.0022785	1053	840	427	839	3159
X-13684	14.1452	0.00479776	14.2114	0.00275979	368	613	1399	779	3159
beta-hydroxyisovaleroylcarnitine	14.1605	0.00729781	14.1564	0.00744635	1025	457	1220	460	3162
cortisol	14.1554	0.00128135	14.1564	0.00126067	607	961	632	968	3168
X-12847	14.1537	0.000928776	14.1564	0.000924373	525	1012	614	1017	3168
glycoursodeoxycholic acid sulfate (1)	14.1592	0.00490364	14.1564	0.00512323	981	601	1003	584	3169
X-10458	14.1872	0.0127504	14.1565	0.0127539	1275	270	1344	282	3171
X-12544	14.1613	0.00167982	14.1564	0.00171802	1044	901	338	888	3171
2-methylbutyrylcarnitine (C5)	14.1532	0.000704988	14.1564	0.000700221	503	1063	541	1072	3179
5alpha-pregnan-3beta,20alpha-diol disulfate	14.1547	0.00131396	14.1564	0.00123837	574	956	680	971	3181
5alpha-androstan-3alpha,17beta-diol 17-glucuronide	14.1559	0.00189746	14.1564	0.00188421	657	878	769	877	3181
taurocholenate sulfate*	14.1535	0.000808047	14.1564	0.000820206	515	1038	585	1044	3182
1-(1-enyl-stearoyl)-GPE (P-18:0)*	14.1581	0.00417909	14.1564	0.00418725	935	653	945	651	3184
daidzein sulfate (1)	14.1622	0.00777438	14.1564	0.00774719	1070	431	1238	445	3184
linoleoyl-linolenoyl-glycerol (18:2/18:3) [2]*	14.1564	0.00321339	14.1564	0.00342094	792	742	939	715	3188
diacylglycerol (16:1/18:2 [2], 16:0/18:3 [1])*	14.1563	0.00175145	14.1564	0.00174792	697	891	717	884	3189
uridine	14.1535	0.000675328	14.1564	0.000667188	516	1072	525	1079	3192
X-15674	14.1529	0.000636941	14.1564	0.000638683	499	1085	520	1090	3194
X-11470	14.1555	0.0015031	14.1564	0.00135257	617	926	700	952	3195
myristoleoylcarnitine (C14:1)*	14.154	0.000830513	14.1564	0.000866653	535	1032	596	1033	3196
3-methyl-2-oxovalerate	14.1854	0.0119359	14.1565	0.0119623	1272	297	1324	306	3199
octadecanedioylcarnitine (C18-DC)*	14.1796	0.0115545	14.1565	0.0114859	1245	311	1322	323	3201
gamma-CEHC	14.1593	0.00644955	14.1564	0.00635536	986	501	1203	517	3207
adrenate (22:4n6)	14.1576	0.00509106	14.1564	0.00502572	907	588	1118	595	3208
carotene diol (3)	14.154	0.000770534	14.1564	0.000786021	536	1048	579	1050	3213
7-methylxanthine	14.1528	0.000618369	14.1564	0.000604107	493	1094	526	1103	3216
12,13-DiHOME	14.3278	0.0161462	14.2212	0.0168548	1425	200	1403	191	3219
oleoyl-linoleoyl-glycerol (18:1/18:2) [2]	14.158	0.00471212	14.1564	0.00444969	931	618	1037	635	3221
N-palmitoyltaurine	14.1541	0.000864184	14.1564	0.000860023	544	1024	618	1035	3221
theophylline	14.181	0.0126486	14.1895	0.0116585	1253	276	1380	316	3225
glucuronide of C14H26O4 (1)*	14.1554	0.00129542	14.1564	0.00135976	613	960	703	951	3227
X-17355	14.1534	0.000559203	14.1564	0.000586897	509	1112	505	1108	3234
X-26108	14.1581	0.00457873	14.1564	0.00457988	934	631	1042	628	3235
X-24307	14.1548	0.000955891	14.1564	0.000953762	576	1005	650	1011	3242
tauroursodeoxycholate	14.1572	0.00169579	14.1564	0.00167872	875	898	577	893	3243
X-21815	14.1633	0.00678137	14.1564	0.00683979	1092	486	1182	489	3249
naringenin 7-glucuronide	14.1724	0.00864869	14.1564	0.00867821	1197	399	1241	415	3252
1-palmitoyl-GPE (16:0)	14.1605	0.00592204	14.1564	0.00584432	1024	539	1149	544	3256
atorvastatin lactone	14.1669	0.00803802	14.1564	0.00810964	1146	418	1260	432	3256
daidzein	14.1596	0.00558905	14.1564	0.00550466	1003	559	1133	567	3262
glycine conjugate of C10H14O2 (1)*	14.1536	0.000739843	14.1564	0.000659392	521	1054	613	1081	3269
5-hydroxymethyl-2-furoic acid	14.4763	0.0145139	14.1565	0.0145222	1440	238	1355	242	3275
X-24576	14.1693	0.00821112	14.1564	0.00816397	1171	415	1261	429	3276
3,7-dimethylurate	14.1651	0.00185845	14.1552	0.000369809	1118	883	100	1179	3280
N-acetylalliin	14.1645	0.0062539	14.1564	0.006248	1112	522	1124	526	3284
androstenediol (3beta,17beta) monosulfate (2)	14.1411	0.00276175	14.1616	0.00236563	310	781	1366	828	3285
N6,N6-dimethyllysine	14.1765	0.0095382	14.1564	0.00953598	1225	363	1317	380	3285
ceramide (d18:1/17:0, d17:1/18:0)*	14.1556	0.000489635	14.1564	0.000497713	622	1132	400	1137	3291
oleoyl-oleoyl-glycerol (18:1/18:1) [1]*	14.1866	0.0102947	14.1564	0.0102343	1273	342	1320	358	3293
quinolinate	14.1621	0.00148539	14.1564	0.00145178	1069	930	369	931	3299
arachidonate (20:4n6)	14.1578	0.0040232	14.1564	0.0040194	919	667	1051	663	3300
4-methylcatechol sulfate	14.1592	0.00426817	14.1564	0.0041275	980	648	1021	656	3305
X-12707	14.1597	0.00434598	14.1564	0.0043813	1005	646	1018	636	3305
valine	14.3378	0.0134271	14.1565	0.0133519	1431	260	1348	267	3306
X-24546	14.1611	0.00567377	14.1564	0.00572117	1041	554	1164	554	3313
X-17357	14.1538	0.000665985	14.1564	0.000660519	529	1075	630	1080	3314
2-hydroxy-3-methylvalerate	14.1565	0.00266937	14.1564	0.00270446	826	792	912	785	3315
N,N-dimethyl-pro-pro	14.2247	0.00901294	14.1564	0.00913207	1358	380	1184	395	3317
X-12726	14.1657	0.00659318	14.1564	0.00660219	1130	492	1200	497	3319
tartarate	14.1719	0.00781741	14.1564	0.00777213	1191	430	1256	444	3321
palmitoyl-oleoyl-glycerol (16:0/18:1) [1]*	14.174	0.00851697	14.1564	0.00846457	1209	406	1282	424	3321
X-23639	14.1564	0.00163154	14.1564	0.00158246	765	910	738	910	3323
iminodiacetate (IDA)	14.1537	0.000545474	14.1564	0.000549394	523	1121	563	1123	3330
1-stearoyl-2-arachidonoyl-GPI (18:0/20:4)	14.1635	0.00135381	14.1564	0.00137133	1098	948	341	948	3335
1-(1-enyl-stearoyl)-2-linoleoyl-GPE (P-18:0/18:2)*	14.1623	0.00583433	14.1564	0.00587804	1073	545	1178	542	3338
histidine	14.1537	0.000486594	14.1564	0.000482857	524	1133	540	1142	3339
X-21339	14.1668	0.00709138	14.1564	0.0070922	1144	472	1250	476	3342
7-methylurate	14.1551	0.000734944	14.1564	0.000744831	591	1058	631	1063	3343
N,N-dimethylalanine	14.1557	0.000967132	14.1564	0.00105874	631	1003	718	997	3349
hydroxyasparagine**	14.162	0.00495673	14.1564	0.00492899	1065	597	1089	602	3353
deoxycholate	14.1418	0.0105076	14.222	0.000102508	320	334	1404	1296	3354
N-acetylkynurenine (2)	14.154	0.000586199	14.1564	0.000584137	542	1107	597	1109	3355
X-24295	14.1598	0.00467691	14.1564	0.00466223	1006	623	1111	620	3360
1-linoleoyl-2-arachidonoyl-GPE (18:2/20:4)*	14.1578	0.00305983	14.1564	0.00309849	921	757	933	750	3361
X-17653	14.1559	0.00093741	14.1564	0.00114633	651	1010	720	983	3364
adenosine	14.1598	0.00421855	14.1564	0.00421305	1010	650	1056	650	3366
N6-methyllysine	14.1641	0.007452	14.3312	0.00888076	1105	450	1422	404	3381
glucuronide of C10H18O2 (7)*	14.1564	0.00216359	14.1564	0.00167892	731	855	904	892	3382
estrone 3-sulfate	14.2153	0.00952993	14.1564	0.00956216	1343	364	1301	379	3387
glycosyl-N-tricosanoyl-sphingadienine (d18:2/23:0)*	14.1891	0.00919012	14.1565	0.00915025	1282	375	1338	394	3389
linoleoyl-docosahexaenoyl-glycerol (18:2/22:6) [1]*	14.1545	0.000602662	14.1564	0.000601808	564	1097	639	1104	3404
X-11444	14.1543	0.00543025	14.231	0.0018843	554	567	1409	876	3406
"docosahexaenoate (DHA; 22:6n3)"	14.1585	0.00366656	14.1564	0.00363874	956	693	1075	691	3415
taurine	14.1564	0.00167203	14.1564	0.00138296	771	902	799	944	3416
oleoylcarnitine (C18:1)	14.1567	0.00623625	14.1564	0.000300238	840	526	842	1208	3416
etiocholanolone glucuronide	14.1564	0.00205348	14.1564	0.00147621	736	864	891	926	3417
3-hydroxylaurate	14.1643	0.0058979	14.1564	0.00594093	1110	541	1229	539	3419
N-acetylasparagine	14.1562	0.00112141	14.1564	0.00128414	691	983	786	964	3424
N-acetyl-3-methylhistidine*	14.1543	0.000472475	14.1564	0.000475502	553	1136	592	1146	3427
1-palmitoleoyl-2-linolenoyl-GPC (16:1/18:3)*	14.172	0.00694045	14.1564	0.00693688	1193	479	1271	484	3427
5-hydroxyindole glucuronide	14.1934	0.00886311	14.1565	0.00885732	1295	387	1337	408	3427
5alpha-pregnan-3beta,20alpha-diol monosulfate (2)	14.154	0.000548176	14.1564	0.000552999	540	1120	648	1120	3428
diclofenac	14.1577	0.00266218	14.1564	0.00266218	915	793	931	790	3429
X-18899	14.2956	0.00971828	14.4258	0.0151849	1417	358	1428	226	3429
lithocholic acid sulfate (2)	14.1553	0.000822197	14.1564	0.000633753	600	1035	702	1093	3430
hexanoylglutamine	14.1574	0.00296371	14.1564	0.00295923	897	763	1012	759	3431
cotinine N-oxide	14.1756	0.00759927	14.1565	0.00756176	1218	443	1333	456	3450
tadalafil	14.1909	0.00827461	14.1565	0.00829592	1288	413	1325	426	3452
X-23655	14.1883	0.00850173	14.1565	0.00850171	1280	408	1345	421	3454
methyl indole-3-acetate	14.1564	0.00114507	14.1564	0.00134741	741	980	779	955	3455
X-12839	14.1551	0.000468845	14.1564	0.000441451	593	1138	574	1152	3457
X-17010	14.1557	0.000785863	14.1564	0.000792734	635	1046	727	1049	3457
Fibrinopeptide B (1-13)**	14.1574	0.00441543	14.1564	0.000819699	899	638	878	1045	3460
1-palmitoyl-2-oleoyl-GPI (16:0/18:1)*	14.1572	0.00294252	14.1564	0.00289515	886	767	1044	764	3461
1-(1-enyl-oleoyl)-GPE (P-18:1)*	14.1555	0.000767195	14.1564	0.000743495	616	1049	733	1064	3462
1-(1-enyl-palmitoyl)-2-palmitoyl-GPC (P-16:0/16:0)*	14.1545	0.000383063	14.1564	0.00038032	561	1170	562	1172	3465
5alpha-pregnan-diol disulfate	14.1751	0.00654189	14.1564	0.0065824	1214	495	1259	500	3468
N-oleoyltaurine	14.1933	0.00787839	14.1564	0.00783945	1294	426	1309	443	3472
glycocholate sulfate	14.1563	6.01547e-05	14.1563	6.01547e-05	694	1315	139	1324	3472
1-ribosyl-imidazoleacetate*	14.2061	0.00768942	14.1564	0.00765714	1329	435	1266	449	3479
4-ethylcatechol sulfate	14.1645	0.00439502	14.1564	0.00437546	1113	642	1090	640	3485
X-25217	14.1791	0.00701479	14.1564	0.00701322	1243	476	1286	481	3486
2,6-dihydroxybenzoic acid	14.1566	0.00194866	14.1564	0.00146376	833	872	852	930	3487
retinal	14.1569	0.00227969	14.1564	0.00230685	856	839	961	835	3491
2-methoxyhydroquinone sulfate (2)	14.1742	0.00648528	14.1564	0.00612953	1210	499	1251	531	3491
O-acetylhomoserine	14.1803	0.00125607	14.1564	0.00125926	1252	966	305	969	3492
N-formylphenylalanine	14.1541	0.000366924	14.1564	0.000367347	545	1177	591	1181	3494
N1-methylinosine	14.2142	0.00141918	14.1563	0.00142693	1341	939	281	935	3496
1-oleoyl-GPC (18:1)	14.1585	0.00319483	14.1564	0.00319933	955	745	1059	738	3497
(S)-3-hydroxybutyrylcarnitine	14.1656	0.00120265	14.1564	0.00118478	1126	972	421	979	3498
lysine	14.2308	0.00729079	14.1564	0.00718235	1369	459	1201	470	3499
nicotinamide	14.1789	0.00714174	14.1564	0.00704166	1240	467	1314	479	3500
3-methylhistidine	14.1556	0.000607951	14.1564	0.000609646	621	1095	686	1100	3502
thioproline	14.1569	0.00180135	14.1564	0.00186017	855	887	882	880	3504
methyl glucopyranoside (alpha + beta)	14.1549	0.000457368	14.1564	0.000454318	583	1140	634	1149	3506
N-palmitoylserine	14.1542	0.000388165	14.1564	0.00038811	549	1167	622	1170	3508
sphingomyelin (d18:2/24:1, d18:1/24:2)*	14.1546	0.000263813	14.1564	0.000261384	567	1212	510	1220	3509
gentisate	14.1546	0.000417606	14.1564	0.000408507	568	1156	623	1164	3511
X-17690	14.165	0.00451278	14.1564	0.00451318	1117	634	1130	631	3512
1-hydroxy-2-naphthalenecarboxylate	14.1874	0.0075797	14.1565	0.0076227	1276	445	1341	453	3515
4-methylnonanoylcarnitine	14.1544	0.000413983	14.1564	0.000406122	557	1157	637	1165	3516
X-12100	14.1547	0.000328916	14.1564	0.000318204	571	1191	556	1198	3516
octadecenedioylcarnitine (C18:1-DC)*	14.1554	0.0261192	14.3806	2.58178e-06	611	83	1424	1402	3520
glycosyl-N-stearoyl-sphingosine (d18:1/18:0)	14.1553	0.000475958	14.1564	0.00048126	599	1134	646	1143	3522
X-21788	14.1564	0.00130704	14.1564	0.00129273	728	959	881	962	3530
5-oxoproline	14.1572	0.000846237	14.1564	0.000862735	876	1029	595	1034	3534
X-24811	14.1836	0.00712635	14.1565	0.00719204	1264	468	1336	469	3537
1-methyl-5-imidazolelactate	14.1616	0.00394936	14.1564	0.00394963	1058	671	1145	666	3540
adipate (C6-DC)	14.156	0.000762225	14.1564	0.000774543	659	1051	774	1057	3541
2-hydroxystearate	14.1577	0.00252881	14.1564	0.00256623	910	810	1016	806	3542
5alpha-androstan-3alpha,17alpha-diol monosulfate	14.1953	0.00566797	14.1564	0.00569827	1298	555	1137	557	3547
leucylglycine	14.3645	0.00943185	14.2263	0.0108712	1436	368	1406	341	3551
syringol sulfate	14.1564	0.00205714	14.1564	0.000778231	776	863	859	1053	3551
3-hydroxybutyroylglycine**	14.1709	0.00440077	14.2153	0.0111584	1184	640	1401	329	3554
methylnaphthyl sulfate (2)*	14.1564	0.00141605	14.1564	0.00139479	734	941	941	940	3556
leucylhydroxyproline*	14.1684	0.00485798	14.1564	0.00475925	1159	608	1175	614	3556
2-hydroxyoctanoate	14.1558	0.000528564	14.1564	0.000609017	645	1122	690	1101	3558
X-23787	14.1575	0.0021962	14.1564	0.00214321	902	852	954	852	3560
(2 or 3)-decenoate (10:1n7 or n8)	14.1586	0.0029423	14.1564	0.00294305	958	768	1076	761	3563
guanidinoacetate	14.1578	0.00250356	14.1564	0.00220765	924	813	982	846	3565
homoarginine	14.1583	0.00247183	14.1564	0.00284731	945	817	1035	769	3566
X-17354	14.1817	0.00632386	14.1564	0.00645599	1257	516	1291	503	3567
imidazole propionate	14.1692	0.000952484	14.1564	0.000949676	1168	1006	382	1014	3570
4-hydroxyhippurate	14.1673	0.00482865	14.1564	0.004611	1150	609	1188	624	3571
nonanoylcarnitine (C9)	14.1572	0.00180851	14.1564	0.001911	882	886	934	870	3572
linoleoyl-linoleoyl-glycerol (18:2/18:2) [1]*	14.1643	0.00451701	14.1564	0.00453393	1109	633	1206	629	3577
X-12713	14.1731	0.00548293	14.1564	0.00546008	1202	563	1244	570	3579
2-keto-3-deoxy-gluconate	14.1774	0.000991452	14.1564	0.00103555	1232	1001	349	998	3580
rosuvastatin	15.4616	0.00921854	14.1791	0.00921854	1441	374	1375	392	3582
piperine	14.1566	0.0193274	14.4716	0.000399622	828	157	1432	1167	3584
1-myristoyl-2-palmitoyl-GPC (14:0/16:0)	14.1564	0.00164897	14.1564	0.00153064	772	907	990	917	3586
methionine sulfone	14.1633	0.00082673	14.1564	0.000822425	1091	1034	418	1043	3586
5-acetylamino-6-amino-3-methyluracil	14.2324	0.00142146	14.1564	0.00139359	1372	938	336	941	3587
(14 or 15)-methylpalmitate (a17:0 or i17:0)	14.1583	0.00294873	14.1564	0.00287893	941	765	1116	767	3589
2-hydroxyphenylacetate	14.1556	0.000595473	14.1564	0.000531749	624	1100	741	1129	3594
octadecenedioate (C18:1-DC)	14.1547	0.000352112	14.1564	0.00033856	572	1182	652	1189	3595
fructose	14.1598	0.00312807	14.1564	0.00303538	1008	753	1079	756	3596
creatine	14.1616	0.00344955	14.1564	0.00343303	1061	719	1103	713	3596
N-acetyl-beta-alanine	14.1709	0.0051254	14.1564	0.00514274	1185	584	1257	582	3608
vanillic alcohol sulfate	14.1707	0.00513607	14.1564	0.00514455	1183	582	1265	581	3611
1-stearoyl-2-docosahexaenoyl-GPC (18:0/22:6)	14.1574	0.000607791	14.1564	0.00061125	900	1096	516	1099	3611
1-linolenoyl-GPC (18:3)*	14.1563	0.000702903	14.1564	0.000642232	706	1065	752	1089	3612
3-carboxy-4-methyl-5-propyl-2-furanpropanoate (CMPF)	14.1563	0.00047009	14.1564	0.000870603	693	1137	754	1029	3613
X-13553	14.1563	0.000740613	14.1564	0.000752695	704	1053	804	1062	3623
allopurinol riboside	14.1555	0.000242155	14.1564	0.000252448	615	1221	566	1223	3625
X-24456	14.1539	0.000334249	14.1564	0.000307167	532	1189	701	1204	3626
2-stearoyl-GPE (18:0)*	14.1643	0.000868192	14.1564	0.000867632	1111	1023	466	1031	3631
palmitoyl-sphingosine-phosphoethanolamine (d18:1/16:0)	14.1552	0.000278293	14.1564	0.000285991	595	1209	616	1213	3633
3-methylglutarate/2-methylglutarate	14.1548	0.000632064	14.9668	0.00613228	578	1089	1440	530	3637
3-hydroxyhexanoylcarnitine (1)	14.3753	0.00795266	14.223	0.00967597	1438	421	1405	373	3637
myristoylcarnitine (C14)	14.1588	0.00237412	14.1564	0.00237536	967	830	1024	824	3645
1-myristoylglycerol (14:0)	14.1736	0.00494463	14.1564	0.00492198	1205	599	1243	603	3650
X-24949	14.2011	0.00635091	14.1564	0.00635549	1317	512	1306	516	3651
3-hydroxyhexanoate	14.1776	0.00564454	14.1564	0.0056471	1235	557	1300	560	3652
3,4-dihydroxybutyrate	14.2008	0.00111033	14.1564	0.000989679	1315	985	348	1005	3653
glutamine conjugate of C7H12O2*	14.1467	0.00243559	14.7499	0.000936338	385	819	1436	1015	3655
1-(1-enyl-palmitoyl)-GPE (P-16:0)*	14.1567	0.00117939	14.1564	0.00115378	838	977	864	982	3661
hydroxybupropion	14.1607	0.00280063	14.1564	0.00280063	1029	774.5	1085	773	3661.5
S-methylcysteine sulfoxide	14.1813	0.00578258	14.1564	0.00577031	1255	549	1311	552	3667
1-(1-enyl-palmitoyl)-2-linoleoyl-GPC (P-16:0/18:2)*	14.1629	0.0035766	14.1564	0.00347414	1083	704	1179	707	3673
arabinose	14.1557	0.000210121	14.1564	0.000212236	636	1231	575	1237	3679
2-hydroxyfluorene sulfate	14.1564	0.000879552	14.1564	0.000888985	739	1020	893	1027	3679
1-oleoyl-2-docosahexaenoyl-GPC (18:1/22:6)*	14.1556	0.000243998	14.1564	0.00023214	620	1219	617	1229	3685
cortisone	14.1564	0.000797631	14.1564	0.000489771	767	1041	740	1138	3686
X-12216	14.2207	0.0064349	14.1565	0.00643165	1353	503	1323	507	3686
glycosyl ceramide (d18:1/20:0, d16:1/22:0)*	14.1548	0.000241654	14.1564	0.000245372	580	1222	662	1224	3688
octadecadienedioate (C18:2-DC)*	14.3545	0.00745879	14.1565	0.0074633	1434	449	1352	458	3693
1-palmitoyl-2-oleoyl-GPE (16:0/18:1)	14.1583	0.00216496	14.1564	0.00208474	943	854	1040	857	3694
1-palmitoyl-2-linoleoyl-GPC (16:0/18:2)	14.1837	0.000900615	14.1564	0.000868151	1265	1017	384	1030	3696
ribonate	14.192	0.00612022	14.1565	0.00601918	1290	531	1340	536	3697
2-hydroxyhippurate (salicylurate)	14.1563	0.000196092	14.1564	0.00121603	699	1239	789	974	3701
gamma-glutamylglutamate	14.1559	0.000346832	14.1564	0.000382654	653	1185	694	1171	3703
3-hydroxyoctanoate	14.1561	0.000431676	14.1564	0.000571263	669	1150	770	1115	3704
1-palmitoyl-GPG (16:0)*	14.1564	0.000803951	14.1564	0.000905488	762	1039	879	1024	3704
sphingomyelin (d17:1/14:0, d16:1/15:0)*	14.2454	0.00652157	14.1565	0.00642426	1382	497	1321	508	3708
X-19141	14.1565	0.00090219	14.1564	0.000915766	822	1016	851	1021	3710
X-22834	14.2295	0.00594135	14.1564	0.00593727	1366	537	1269	540	3712
alliin	14.1678	0.00358376	14.1564	0.0035817	1156	703	1158	697	3714
ceramide (d16:1/24:1, d18:1/22:1)*	14.1561	0.000467998	14.1564	0.000428853	670	1139	751	1156	3716
umbelliferone sulfate	14.1561	0.000449618	14.1564	0.000434673	671	1145	746	1155	3717
1-oleoyl-GPE (18:1)	14.1553	0.000258758	14.1564	0.000272129	602	1215	684	1217	3718
5-hydroxy-6-methoxy duloxetine sulfate*	14.1551	0.000287602	14.1564	0.000293774	594	1207	708	1210	3719
isovalerylcarnitine (C5)	14.167	0.00389583	14.1564	0.00389953	1148	675	1232	669	3724
X-16087	14.1607	0.00249116	14.1564	0.0024554	1028	815	1067	815	3725
pyrraline	14.1562	0.000389332	14.1564	0.000323782	676	1166	688	1197	3727
oleoyl-oleoyl-glycerol (18:1/18:1) [2]*	14.17	0.00396035	14.1564	0.00393108	1181	670	1212	667	3730
diazepam	14.1811	0.00508881	14.1564	0.00502828	1254	590	1293	593	3730
glucuronide of C10H18O2 (8)*	14.1579	0.00151672	14.1564	0.00153433	927	925	967	916	3735
lactate	14.1706	0.0037736	14.1564	0.00375041	1182	687	1194	681	3744
tridecenedioate (C13:1-DC)*	14.1568	0.00107788	14.1564	0.00110149	853	991	916	988	3748
isoursodeoxycholate sulfate (1)	14.1582	0.00159821	14.1564	0.00154901	939	914	983	913	3749
1-methylxanthine	14.1408	0.0038141	14.1918	1.25202e-05	306	683	1383	1378	3750
N-acetylproline	14.1601	0.00257998	14.1564	0.00247424	1017	805	1115	814	3751
X-17685	14.1566	0.000874091	14.1564	0.000799075	831	1021	853	1047	3752
palmitoylcarnitine (C16)	14.1557	0.000325	14.1564	0.000315947	638	1192	729	1199	3758
"docosapentaenoate (n3 DPA; 22:5n3)"	14.161	0.00274233	14.1564	0.00275181	1040	783	1160	780	3763
X-25172	14.1551	0.000162146	14.1564	0.000158547	590	1255	656	1264	3765
X-25790	14.1585	0.00236352	14.1564	0.00235688	954	832	1150	829	3765
N-acetylaspartate (NAA)	14.1569	0.000647262	14.1564	0.00137205	859	1081	889	947	3776
glycosyl-N-palmitoyl-sphingosine (d18:1/16:0)	14.1565	0.000851019	14.1564	0.000692512	812	1027	868	1073	3780
lactose	14.172	0.000705162	14.1564	0.000705349	1192	1062	462	1070	3786
X-21821	14.1565	0.000586251	14.1564	0.000624039	820	1106	766	1096	3788
zolpidem	14.1584	0.00138588	14.1564	0.00138639	947	944	959	943	3793
sphinganine	14.1576	0.0013532	14.1564	0.00133074	906	949	981	958	3794
X-23583	14.1563	0.000299319	14.1564	0.000327137	707	1203	689	1196	3795
heneicosapentaenoate (21:5n3)	14.1679	0.00357369	14.1564	0.00357242	1157	706	1236	698	3797
X-26109	14.1731	0.00416748	14.1564	0.00416273	1203	654	1294	652	3803
3-(methylthio)acetaminophen sulfate*	14.1616	0.00256566	14.1564	0.00248698	1060	807	1126	813	3806
X-21383	14.2949	0.006245	14.1565	0.0062578	1415	524	1343	525	3807
X-21285	14.1557	0.000284114	14.1564	0.000277558	640	1208	744	1216	3808
caffeine	14.2085	0.00751915	14.2333	0.00467473	1333	447	1410	619	3809
stearate (18:0)	14.1595	0.00208688	14.1564	0.00206834	995	860	1097	858	3810
lactosyl-N-palmitoyl-sphingosine (d18:1/16:0)	14.1767	0.00416407	14.1564	0.00408121	1226	655	1268	662	3811
1-linoleoyl-2-linolenoyl-GPC (18:2/18:3)*	14.1692	0.00342435	14.1564	0.00342609	1170	720	1208	714	3812
alpha-ketoglutarate	14.1564	0.000633011	14.1564	0.00084026	786	1088	900	1039	3813
myristate (14:0)	14.1642	0.00292231	14.1564	0.00289024	1107	769	1173	765	3814
X-21742	14.1572	0.00134675	14.1564	0.00136803	879	954	1032	950	3815
3-formylindole	14.1642	0.00294423	14.1564	0.00295762	1106	766	1185	760	3817
N-acetyltryptophan	14.156	0.000132116	14.1564	0.000129245	662	1276	599	1282	3819
X-24953	14.1562	0.000151992	14.1564	0.000148289	674	1263	612	1273	3822
N-acetylglycine	14.2009	0.00378072	14.1564	0.00377237	1316	686	1142	680	3824
arachidonoylcholine	14.1549	0.000243373	14.1564	0.000165771	584	1220	762	1259	3825
1-stearoyl-GPS (18:0)*	14.1631	0.00277069	14.1564	0.00277167	1088	780	1181	778	3827
N-acetylcarnosine	14.1592	0.000508016	14.1564	0.00054417	982	1124	598	1126	3830
ethylmalonate	14.1565	0.000381053	14.1564	0.000419504	825	1171	677	1159	3832
quinine	14.1796	0.00099588	14.1564	0.00101275	1244	999	586	1003	3832
sertraline	14.1554	0.000155557	14.1564	0.000155557	610	1261	695	1267	3833
X-21470	14.1841	0.00859638	14.2079	0.00284344	1267	402	1395	771	3835
dihomo-linolenoyl-choline	14.1558	0.00093833	17.5474	0.00317163	646	1009	1441	740	3836
glycerol	14.1775	0.00416004	14.1564	0.00427696	1233	657	1302	645	3837
1,2-dilinoleoyl-GPC (18:2/18:2)	14.1554	0.000138092	14.1564	0.000129773	608	1273	679	1280	3840
deoxycholic acid 12-sulfate*	14.1557	0.00013825	14.1564	0.000137333	632	1272	665	1274	3843
X-21842	14.1572	0.0011257	14.1564	0.00112388	885	982	993	984	3844
X-25810	14.1556	0.000128219	14.1564	0.000134775	623	1280	668	1275	3846
naproxen	14.1599	0.00158695	14.1564	0.0015943	1012	917	1014	906	3849
2,3-dihydroxy-5-methylthio-4-pentenoate (DMTPA)*	14.1559	0.000295749	14.1564	0.000256519	654	1205	768	1222	3849
1-palmitoyl-GPI (16:0)	14.1585	0.00144038	14.1564	0.00138229	953	936	1015	946	3850
3-hydroxypyridine sulfate	14.1564	3.20225e-06	14.1564	0.00144835	718	1396	806	932	3852
anastrozole	14.1565	0.000491875	14.1564	0.000832983	821	1131	862	1040	3854
1-palmitoyl-2-stearoyl-GPE (16:0/18:0)*	14.1544	0.00126714	14.3064	0.00153631	558	963	1419	915	3855
docosahexaenoylcarnitine (C22:6)*	14.1564	0.000688049	14.1564	0.000544448	763	1069	902	1125	3859
cis-3,4-methyleneheptanoate	14.1562	0.000589092	14.1564	0.000223561	675	1102	850	1232	3859
desmethylnaproxen	14.157	0.000581171	14.1564	0.00112147	860	1109	908	986	3863
X-17351	14.1566	5.06914e-05	14.5272	0.0127539	829	1321	1434	283	3867
alpha-CEHC sulfate	14.1621	0.00200546	14.1564	0.00199143	1068	868	1072	864	3872
X-18779	14.1562	0.000251133	14.1564	0.000265885	680	1217	759	1218	3874
stearidonate (18:4n3)	14.1614	0.00222402	14.1564	0.0022259	1055	847	1132	845	3879
glycerophosphorylcholine (GPC)	14.1613	0.00226566	14.1564	0.00228808	1045	843	1154	838	3880
X-12104	14.1607	0.00162358	14.1564	0.00161065	1033	911	1033	903	3880
2-isopropylmalate	14.1565	0.000787366	14.1564	0.000360958	810	1044	844	1183	3881
2-palmitoyl-GPC (16:0)*	14.1598	0.00164889	14.1564	0.00161991	1007	908	1064	902	3881
histidine betaine (hercynine)*	14.1626	0.000583947	14.1564	0.000578578	1080	1108	582	1112	3882
salicylate	14.1557	0.000146951	14.1564	0.000204932	641	1266	736	1240	3883
S-methylcysteine	14.1772	0.00383269	14.1564	0.00385734	1230	682	1298	673	3883
2-hydroxyarachidate*	14.3033	0.00545232	14.1565	0.00544534	1421	565	1329	571	3886
hexadecadienoate (16:2n6)	14.1768	0.0038433	14.1564	0.00383579	1228	681	1304	675	3888
13-HODE + 9-HODE	14.1882	0.00440028	14.1565	0.00437977	1278	641	1335	637	3891
pregnenediol disulfate (C21H34O8S2)*	14.1694	0.00317741	14.1564	0.0031343	1174	746	1230	743	3893
eicosenoate (20:1)	14.1555	0.000123395	14.1564	0.000119619	619	1283	706	1288	3896
X-16124	14.1577	0.000987615	14.1564	0.000988815	916	1002	972	1006	3896
X-16580	14.2137	0.00437068	14.1564	0.00437807	1340	645	1274	638	3897
X-17361	14.1581	0.00100185	14.1564	0.000969934	936	998	955	1008	3897
1-palmitoyl-2-docosahexaenoyl-GPC (16:0/22:6)	14.1518	0.0026346	14.8546	0.000333488	471	798	1438	1191	3898
X-12125	14.211	0.00064631	14.1564	0.000637812	1337	1083	391	1091	3902
1-(1-enyl-palmitoyl)-2-linoleoyl-GPE (P-16:0/18:2)*	14.1757	0.0035074	14.1564	0.00349998	1220	714	1264	706	3904
X-25454	14.1608	0.00113244	14.1564	0.0010755	1036	981	894	993	3904
X-12411	14.1722	0.00331606	14.1564	0.00335773	1194	734	1263	720	3911
2-hydroxy-4-(methylthio)butanoic acid	14.156	0.00016067	14.1564	0.000214541	665	1256	755	1236	3912
solanidine	14.1586	0.00633705	14.6351	0.00100481	960	514	1435	1004	3913
tartronate (hydroxymalonate)	14.1557	0.00012346	14.1564	0.000125619	642	1282	709	1283	3916
ibuprofen	14.1657	0.00238338	14.1564	0.00237598	1128	829	1138	823	3918
indolebutyrate	14.1609	0.00166196	14.1564	0.0016642	1037	905	1082	895	3919
1-stearoyl-2-oleoyl-GPI (18:0/18:1)*	14.2029	0.00365267	14.1564	0.00356938	1320	696	1204	699	3919
4-oxo-retinoic acid	14.1557	0.000217821	14.1564	7.4342e-05	633	1229	749	1312	3923
anserine	14.1577	0.00073798	14.1564	0.000810595	913	1055	913	1046	3927
3-hydroxyadipate	14.1561	0.000197643	14.1564	0.000192279	672	1237	773	1247	3929
X-12730	14.1575	0.000870222	14.1564	0.000921467	903	1022	985	1020	3930
X-11858	14.333	0.0052152	14.1565	0.00506367	1429	578	1342	590	3939
linoleoyl-arachidonoyl-glycerol (18:2/20:4) [1]*	14.1577	0.00102117	14.1564	0.000966747	911	996	1025	1009	3941
bilirubin degradation product, C17H20N2O5 (2)**	14.1559	0.000117613	14.1564	0.000110497	649	1284	716	1292	3941
hexanoylglycine	14.1568	0.000627832	14.1564	0.000577084	848	1091	890	1113	3942
N1-methyladenosine	14.2632	0.00467284	14.1564	0.00464008	1394	624	1305	622	3945
5-methyluridine (ribothymidine)	14.1639	0.00204179	14.1564	0.00206141	1100	865	1122	859	3946
3-methylglutaconate	14.1564	8.6786e-05	14.1564	0.00109201	806	1301	849	991	3947
urate	14.1562	8.07823e-05	14.1564	8.14043e-05	684	1305	654	1307	3950
cis-4-decenoate (10:1n6)*	14.162	0.00171908	14.1564	0.00173772	1064	894	1107	887	3952
1-stearoyl-2-linoleoyl-GPE (18:0/18:2)*	14.1657	0.00236411	14.1564	0.00234482	1129	831	1165	831	3956
trans-2-hexenoylglycine	14.1564	0.000395872	14.1564	0.00052225	738	1162	928	1132	3960
3-phenylpropionate (hydrocinnamate)	14.1624	0.00197625	14.1564	0.0019441	1077	870	1146	868	3961
3-hydroxyoctanoylcarnitine (2)	14.1562	0.000201167	14.1564	0.000193713	685	1236	794	1246	3961
1-oleoyl-GPG (18:1)*	14.171	0.00498372	14.1956	0.00262684	1188	594	1386	796	3964
guaiacol sulfate	14.1564	0.000385516	14.1564	0.000285858	733	1168	856	1214	3971
3-decenoylcarnitine	14.1565	1.14725e-06	14.4004	0.0110337	814	1403	1425	334	3976
N1-Methyl-2-pyridone-5-carboxamide	14.1563	0.000158345	14.1564	0.000125098	698	1258	737	1284	3977
X-17335	14.1564	0.000256398	14.1564	0.000549663	807	1216	840	1121	3984
4-ethyl-2-methoxyphenol sulfate	14.2678	0.0037659	14.1564	0.00370683	1396	688	1217	685	3986
4-methylbenzenesulfonate	14.1563	0.000451416	14.1564	0.000105438	705	1143	845	1295	3988
cerotoylcarnitine (C26)*	14.1646	0.00219806	14.1564	0.00209558	1115	851	1167	855	3988
X-24812	14.2455	0.00432912	14.1564	0.00432968	1384	647	1313	644	3988
oleoyl-arachidonoyl-glycerol (18:1/20:4) [2]*	14.1572	0.000660208	14.1564	0.00063459	884	1078	936	1092	3990
laurylcarnitine (C12)	14.1594	0.00116313	14.1564	0.00116234	989	978	1046	981	3994
2'-O-methylcytidine	14.2143	0.000447092	14.1564	0.00044441	1342	1146	360	1151	3999
hydroxy-CMPF*	14.1573	0.000636849	14.1564	0.000646014	889	1086	940	1087	4002
chenodeoxycholate	14.2268	0.00374737	14.1564	0.00373649	1364	690	1267	683	4004
X-26058	14.1558	7.07762e-05	14.1564	6.6237e-05	644	1310	734	1318	4006
X-24728	14.2118	0.0032137	14.1564	0.00320548	1338	741	1193	736	4008
N6-methyladenosine	14.1658	0.0019253	14.1564	0.00190155	1131	874	1135	873	4013
X-18913	14.1583	0.00101965	14.1564	0.00101875	942	997	1073	1001	4013
X-25937	14.1567	0.000452424	14.1564	0.000476894	844	1142	885	1144	4015
3,5-dichloro-2,6-dihydroxybenzoic acid	14.1978	0.000361726	14.1564	0.000362187	1306	1178	353	1182	4019
caprate (10:0)	14.1969	0.00308817	14.1564	0.00310118	1304	755	1213	749	4021
X-24544	14.2673	0.00420039	14.2104	0.00516838	1395	651	1397	580	4023
3-(cystein-S-yl)acetaminophen*	14.2192	0.000669645	14.1564	0.000673081	1350	1074	524	1076	4024
X-11478	14.2313	0.00201816	14.4082	0.0101007	1370	866	1426	362	4024
X-12822	14.1571	0.000674772	14.1564	0.000672563	871	1073	1006	1077	4027
EDTA	14.1566	0.000324553	14.1564	0.000590352	832	1193	897	1107	4029
1-cerotoyl-GPC (26:0)*	14.1559	6.95566e-05	14.1564	6.93466e-05	655	1312	748	1315	4030
alpha-hydroxyisovalerate	14.1563	0.000157662	14.1564	0.00015278	703	1259	800	1270	4032
atorvastatin (lipitor)	14.1567	0.000700613	14.1564	0.000710494	845	1066	1052	1069	4032
sphingomyelin (d18:2/16:0, d18:1/16:1)*	14.156	6.78141e-05	14.1564	6.79252e-05	660	1313	743	1316	4032
eicosapentaenoylcholine	14.1564	0.000298739	14.1564	0.000334243	778	1204	863	1190	4035
cholate	14.1564	0.000316114	14.1564	0.000220063	766	1198	841	1233	4038
beta-hydroxyisovalerate	14.1568	0.000505396	14.1564	0.000486278	849	1125	935	1141	4050
X-13844	14.1562	0.000128752	14.1564	0.000119993	689	1278	798	1287	4052
docosahexaenoylcholine	14.1566	0.000164757	14.1564	0.000161332	834	1253	704	1262	4053
9,10-DiHOME	14.1968	0.00289829	14.1564	0.00288419	1301	770	1218	766	4055
2-palmitoleoyl-GPC (16:1)*	14.1691	0.00233732	14.1564	0.00233831	1166	833	1224	833	4056
3-aminoisobutyrate	14.1563	0.000104429	14.1564	9.75638e-05	696	1292	772	1299	4059
nonadecanoate (19:0)	14.1605	0.00138772	14.1564	0.00134706	1023	943	1141	956	4063
3-hydroxyquinine	14.1562	7.37941e-05	14.1564	6.58794e-05	679	1308	757	1319	4063
5-hydroxyindole sulfate	14.157	0.000493477	14.1564	0.000487226	864	1130	930	1140	4064
X-24637	14.1688	0.00033074	14.1564	0.000333286	1164	1190	523	1192	4069
kynurenate	14.1561	2.95183e-05	14.1564	0.000106311	673	1345	761	1294	4073
"docosapentaenoate (n6 DPA; 22:5n6)"	14.157	0.000575205	14.1564	0.000570954	863	1110	984	1116	4073
metabolonic lactone sulfate	14.1614	0.00137578	14.1564	0.00129543	1054	946	1117	961	4078
dihomo-linolenate (20:3n3 or n6)	14.1573	0.000588359	14.1564	0.000605036	888	1103	986	1102	4079
hydroquinone sulfate	14.156	2.78753e-05	14.1564	3.52309e-05	664	1352	724	1348	4088
palmitate (16:0)	14.1591	0.000951049	14.1564	0.000934318	977	1008	1088	1016	4089
gamma-tocopherol/beta-tocopherol	14.163	0.00143445	14.1564	0.00136997	1084	937	1119	949	4089
De(carboxymethoxy) cetirizine acetic acid	14.1566	0.000349792	14.1564	0.000379124	830	1183	903	1174	4090
carotene diol (2)	14.156	3.46359e-05	14.1564	3.54562e-05	661	1339	745	1347	4092
1-linoleoyl-GPG (18:2)*	14.1571	0.000412256	14.1564	0.000421155	870	1158	907	1158	4093
X-22520	14.156	3.52004e-05	14.1564	3.60498e-05	663	1338	747	1345	4093
X-11299	14.1775	0.00275072	14.1564	0.0026842	1234	782	1290	789	4095
X-21258	14.1561	4.23082e-05	14.1564	4.0046e-05	667	1333	756	1339	4095
arachidate (20:0)	14.1564	0.000231095	14.1564	0.000235181	761	1225	887	1228	4101
isocitric lactone	14.2044	0.0026426	14.1564	0.00264925	1324	795	1191	792	4102
ceramide (d18:1/20:0, d16:1/22:0, d20:1/18:0)*	14.194	0.000338291	14.1564	0.000344914	1296	1187	435	1186	4104
X-15461	14.1564	0.000320145	14.1564	4.30052e-05	760	1195	812	1337	4104
desmethylnaproxen sulfate	14.1655	0.00148915	14.1564	0.00150133	1125	928	1129	923	4105
acetoacetate	14.1564	8.37591e-05	14.1564	0.000154177	746	1304	788	1268	4106
X-07765	14.1624	0.00119399	14.1564	0.00121053	1078	973	1080	975	4106
ectoine	14.1699	0.00187286	14.1564	0.00186112	1179	880	1169	879	4107
catechol glucuronide	14.1563	2.83583e-05	14.1564	2.86474e-05	709	1348	696	1356	4109
16a-hydroxy DHEA 3-sulfate	14.1568	0.000391231	14.1564	0.000278947	854	1165	880	1215	4114
N-octanoylglycine	14.1887	0.000316183	14.1564	0.000312033	1281	1197	438	1202	4118
X-11787	14.1562	4.80549e-05	14.1564	4.02024e-05	683	1325	778	1338	4124
5-hydroxy-2-methylpyridine sulfate	14.1564	0.00121112	14.2083	0.000867329	726	971	1396	1032	4125
X-11381	14.1584	0.000429869	14.1564	0.000460595	946	1153	883	1148	4130
3-hydroxy-2-ethylpropionate	14.1634	0.00140223	14.1564	0.001401	1095	942	1157	938	4132
choline	14.1922	0.0024347	14.1564	0.00243955	1291	820	1211	817	4139
X-21733	14.1571	0.000376963	14.1564	0.000368869	867	1174	919	1180	4140
biliverdin	14.24	0.00315305	14.1564	0.003225	1376	750	1284	732	4142
21-hydroxypregnenolone disulfate	14.2418	0.0030226	14.1564	0.0030434	1379	760	1258	754	4151
tryptophan	14.2466	0.00325399	14.1564	0.0032247	1385	739	1295	733	4152
citalopram/escitalopram	14.1577	0.000417686	14.1564	0.000402096	909	1155	923	1166	4153
glycochenodeoxycholate	14.1745	0.002069	14.1564	0.00202897	1211	861	1226	860	4158
1-palmitoleoyl-GPC (16:1)*	14.1564	8.82084e-05	14.1564	9.67809e-05	770	1299	795	1300	4164
2-hydroxynervonate*	14.1582	0.00049884	14.1564	0.00048735	940	1129	957	1139	4165
sphingosine	14.1608	0.000818711	14.1564	0.000827826	1035	1036	1055	1041	4167
X-16938	14.1838	0.00270443	14.1565	0.00268517	1266	787	1326	788	4167
cysteinylglycine disulfide*	14.251	0.00357557	14.191	0.00363045	1389	705	1382	693	4169
gamma-glutamylhistidine	14.1564	0.000134226	14.1564	0.000120337	740	1275	873	1286	4174
androstenediol (3alpha, 17alpha) monosulfate (3)	14.2604	0.0053497	14.1579	0.00214064	1393	570	1360	853	4176
perfluorooctanoate (PFOA)	14.1999	0.00220988	14.1564	0.00226511	1311	848	1177	842	4178
X-17655	14.1612	0.00352887	14.4627	0.00103092	1042	709	1430	999	4180
salicyluric glucuronide*	14.161	0.000904797	14.1564	0.000908055	1039	1015	1104	1023	4181
pregabalin	14.1613	0.000952131	14.1564	0.000952131	1050	1007	1112	1012	4181
pentadecanoate (15:0)	14.1592	0.000655108	14.1564	0.000644258	983	1080	1031	1088	4182
N4-acetylcytidine	14.1606	0.000817428	14.1564	0.000774743	1027	1037	1062	1056	4182
X-21803	14.1564	0.000187358	14.1564	0.000183021	801	1246	884	1252	4183
(15:3)-anacardic acid	14.1659	0.000197613	14.1564	0.000241636	1133	1238	589	1226	4186
docosatrienoate (22:3n6)*	14.258	0.00304761	14.1564	0.00303663	1391	758	1285	755	4189
X-12906	14.1728	0.00214126	14.1564	0.00215901	1199	857	1287	850	4193
perfluorohexanesulfonate (PFHxS)	14.1614	0.000714022	14.1564	0.000668525	1051	1060	1007	1078	4196
N2,N5-diacetylornithine	14.1608	0.000683314	14.1564	0.00062479	1034	1071	1002	1095	4202
X-12818	14.1564	0.000160211	14.1564	6.22915e-05	775	1257	854	1321	4207
1-(1-enyl-palmitoyl)-GPC (P-16:0)*	14.1562	1.37836e-05	14.1564	2.12044e-05	688	1376	780	1369	4213
X-11315	14.2847	0.00328458	14.1565	0.00325175	1408	736	1339	730	4213
tyramine O-sulfate	14.1607	0.000827681	14.1564	0.000825884	1031	1033	1109	1042	4215
pentose acid*	14.1593	0.00062478	14.1564	0.00065274	987	1092	1054	1083	4216
indolepropionate	14.1567	0.000190055	14.1564	0.000184823	846	1245	875	1251	4217
N-palmitoyl-sphinganine (d18:0/16:0)	14.1561	2.59846e-05	14.4261	0.00289585	668	1357	1429	763	4217
pregnenetriol sulfate*	14.2326	0.00253648	14.1564	0.00253252	1373	809	1228	809	4219
X-22509	14.1584	9.06985e-05	14.1564	9.34764e-05	950	1298	670	1302	4220
thymol sulfate	14.1564	0.000355036	14.2571	0.00150803	712	1179	1412	919	4222
gamma-carboxyglutamate	14.1626	0.000117098	14.1564	0.00012383	1081	1285	573	1285	4224
hexanoylcarnitine (C6)	14.2134	0.00241406	14.1564	0.00236591	1339	822	1239	827	4227
desmethylcitalopram*	14.2703	0.000475758	14.1564	0.000476885	1398	1135	549	1145	4227
temazepam	14.1562	6.45952e-06	14.1564	8.00162e-06	686	1386	767	1388	4227
X-13658	14.1599	0.000588176	14.1564	0.000594518	1013	1104	1005	1106	4228
furaneol sulfate	14.1562	1.43625e-05	14.1564	1.31411e-05	690	1375	790	1376	4231
ezetimibe glucuronide*	14.1564	#N/A	14.1564	0.000203489	717	1437	837	1242	4233
candesartan	14.1577	0.00031145	14.1564	0.000308844	914	1199	922	1203	4238
thyroxine	14.1568	0.00021876	14.1564	0.000191166	851	1228	920	1248	4247
amoxicillin	14.1564	#N/A	14.1564	0.000203489	752.5	1430	829.5	1242	4254
glycochenodeoxycholate 3-sulfate	14.1564	0.000108565	14.1564	3.37266e-07	735	1290	818	1412	4255
2'-O-methyluridine	14.1902	0.00170692	14.1564	0.00163282	1287	897	1170	901	4255
alanine	14.1662	0.000234608	14.1564	0.000206928	1136	1224	657	1239	4256
X-21467	14.2015	0.00209673	14.1564	0.00211986	1318	859	1225	854	4256
metronidazole	14.1696	0.00136713	14.1564	0.00139675	1175	947	1196	939	4257
citalopram N-oxide*	14.2169	0.00138527	14.1564	0.00138869	1347	945	1023	942	4257
N2-acetyl,N6-methyllysine	14.1564	0.000117096	14.1564	4.7044e-06	764	1286	814	1395	4259
X-21834	14.1565	2.20545e-05	14.1564	2.2675e-05	819	1362	714	1364	4259
N-acetyltaurine	14.1623	9.07882e-05	14.1564	8.73199e-05	1072	1297	588	1304	4261
theanine	14.1641	0.000842172	14.1564	0.000847845	1104	1030	1093	1037	4264
celecoxib	14.1564	#N/A	14.1564	0.000203489	779	1424	821	1242	4266
docosatrienoate (22:3n3)	14.1563	2.50956e-06	14.1564	3.72891e-06	695	1398	783	1399	4275
cytidine	14.167	0.00102183	14.1564	0.000980782	1147	995	1127	1007	4276
10-heptadecenoate (17:1n7)	14.1593	0.00058639	14.1564	0.000576241	988	1105	1069	1114	4276
carotene diol (1)	14.1591	0.000442078	14.1564	0.000436573	976	1148	999	1153	4276
1-palmitoyl-2-arachidonoyl-GPE (16:0/20:4)*	14.1614	0.000599016	14.1564	0.000543919	1056	1098	1001	1127	4282
2-piperidinone	14.1564	0.000153645	14.1564	2.29024e-06	805	1262	811	1406	4284
branched chain 14:0 dicarboxylic acid**	14.1563	7.22373e-06	14.1564	7.33437e-06	708	1385	802	1390	4285
1-linoleoyl-GPC (18:2)	14.1563	3.51867e-06	14.1564	4.00097e-06	710	1394	785	1397	4286
alpha-tocopherol	14.268	0.000140888	14.1564	0.00021805	1397	1269	388	1235	4289
X-17438	14.1572	0.000194757	14.1564	0.000178129	881	1240	914	1254	4289
X-23641	14.297	0.00286233	14.1565	0.00285887	1418	771	1332	768	4289
1-arachidonoyl-GPE (20:4n6)*	14.1564	3.49483e-06	14.1564	3.98269e-05	715	1395	839	1341	4290
oleoyl-arachidonoyl-glycerol (18:1/20:4) [1]*	14.1589	0.000140585	14.2055	0.00410623	970	1270	1393	657	4290
X-16576	14.1563	6.1294e-07	14.1564	3.02983e-06	701	1409	781	1401	4292
oxindolylalanine	14.1564	4.57632e-08	14.1564	4.3127e-08	714	1418	750	1415	4297
X-25417	14.1564	7.75537e-06	14.1564	7.61612e-06	716	1383	809	1389	4297
X-26054	14.1564	2.1245e-05	14.1564	3.18824e-05	769	1364	815	1350	4298
androstenediol (3alpha, 17alpha) monosulfate (2)	14.2173	0.00229601	14.1564	0.00230099	1348	837	1277	837	4299
stachydrine	14.1613	0.000508096	14.1564	0.000508095	1047	1123	996	1136	4302
N-palmitoyl-sphingadienine (d18:2/16:0)*	14.1576	0.000193373	14.1564	0.000327425	908	1241	958	1195	4302
taurochenodeoxycholate	14.1699	0.00123835	14.1564	0.0012296	1178	968	1186	973	4305
X-17348	14.1801	0.00135157	14.1564	0.00135121	1250	951	1153	953	4307
donepezil	14.1548	0.000352993	14.1581	0.000352993	582	1181	1361	1185	4309
lamotrigine	14.1585	0.000393009	14.1564	0.000393009	952	1163	1026	1169	4310
N,N,N-trimethyl-5-aminovalerate	14.1564	2.26738e-05	14.1564	2.17422e-05	744	1360	838	1368	4310
N-stearoylserine*	14.1572	5.04352e-05	14.1564	7.25868e-05	878	1323	797	1313	4311
tetrahydrocortisol glucuronide	14.2076	0.00176938	14.1564	0.00175673	1331	888	1209	883	4311
phosphoethanolamine	14.1564	1.45846e-05	14.1564	1.60079e-05	802	1374	763	1374	4313
X-21471	14.169	0.00123935	14.1564	0.00125134	1165	967	1214	970	4316
X-26119	14.163	0.000630823	14.1564	0.000633398	1085	1090	1049	1094	4318
X-11632	14.1659	0.000862398	14.1564	0.000880986	1132	1025	1134	1028	4319
1-palmitoyl-2-palmitoleoyl-GPC (16:0/16:1)*	14.1564	9.93133e-06	14.1564	7.28347e-06	745	1380	805	1391	4321
X-13695	14.1573	0.000193248	14.1564	0.000190496	892	1242	938	1249	4321
2-hydroxyadipate	14.1571	6.35494e-05	14.1564	6.20621e-05	872	1314	816	1322	4324
catechol sulfate	14.157	0.000113541	14.1564	0.000112625	862	1288	888	1290	4328
androstenediol (3beta,17beta) disulfate (2)	14.2297	0.00223188	14.1564	0.00220308	1367	846	1273	847	4333
margarate (17:0)	14.1587	0.000380694	14.1564	0.00037224	965	1172	1019	1178	4334
2'-deoxyuridine	14.1612	0.000557671	14.1564	0.000541835	1043	1114	1050	1128	4335
5alpha-pregnan-3beta,20beta-diol monosulfate (1)	14.1652	0.000128596	14.1564	0.000132624	1119	1279	672	1278	4348
GlcNAc sulfate conjugate of C21H34O2 steroid**	14.1565	3.29691e-05	14.1564	3.55074e-05	818	1340	846	1346	4350
ursodeoxycholate	14.1564	3.23751e-07	14.1564	1.25722e-10	711	1412	807	1421	4351
3beta-hydroxy-5-cholestenoate	14.1584	0.000222788	14.1564	0.000219908	948	1227	942	1234	4351
X-18922	14.1601	2.70249e-05	14.1564	2.9124e-05	1016	1354	629	1354	4353
indoleacetate	14.1675	0.000802764	14.1564	0.000777737	1153	1040	1110	1054	4357
2-methoxyhydroquinone sulfate (1)	14.1597	0.00034597	14.1564	0.000343873	1004	1186	980	1187	4357
X-17398	14.2795	0.000144905	14.1564	0.000165412	1404	1267	426	1260	4357
methylsuccinoylcarnitine	14.1728	0.00107514	14.1564	0.00106128	1201	992	1172	995	4360
succinate	14.3313	0.00252851	14.1564	0.00250466	1428	811	1316	812	4367
indoleacetylglutamine	14.1564	1.72515e-06	14.1564	2.2974e-06	756	1400	810	1405	4371
arachidoylcarnitine (C20)*	14.1565	2.79855e-05	14.1564	2.20587e-05	811	1351	843	1366	4371
linoleoyl-arachidonoyl-glycerol (18:2/20:4) [2]*	14.1564	4.88686e-06	14.1564	1.06703e-05	743	1390	861	1383	4377
hexadecasphingosine (d16:1)*	14.1567	4.95174e-05	14.1564	3.85066e-05	847	1324	865	1343	4379
N-formylanthranilic acid	14.1565	2.44373e-05	14.1564	4.47364e-05	817	1359	869	1335	4380
bilirubin degradation product, C17H18N2O4 (1)**	14.2599	0.00174404	14.1564	0.00174005	1392	892	1210	886	4380
valylglycine	14.1737	0.000927071	14.1564	0.00092274	1206	1013	1147	1018	4384
oleate/vaccenate (18:1)	14.1594	0.000367372	14.1564	0.000358339	990	1176	1036	1184	4386
sphinganine-1-phosphate	14.1634	8.798e-05	14.1564	8.64415e-05	1094	1300	692	1305	4391
X-24352	14.1604	4.49701e-05	14.1564	4.42954e-05	1021	1330	705	1336	4392
malate	14.1587	0.000106453	14.1564	0.000129466	962	1291	860	1281	4394
androstenediol (3beta,17beta) monosulfate (1)	14.334	0.00220698	14.2078	0.00335226	1430	849	1394	723	4396
X-11979	14.2101	0.000100485	14.1564	9.5831e-05	1336	1294	468	1301	4399
pyridoxine (Vitamin B6)	14.1578	0.000267143	14.1564	0.000291581	917	1211	1060	1212	4400
ferulic acid 4-sulfate	14.1565	1.95133e-05	14.1564	2.21414e-05	815	1365	855	1365	4400
X-12306	14.1826	0.000786391	14.1564	0.000734506	1261	1045	1029	1067	4402
bilirubin degradation product, C17H20N2O5 (1)**	14.1957	0.0012266	14.1564	0.00120536	1299	969	1161	976	4405
taurodeoxycholate	14.2003	0.00132146	14.1564	0.0013134	1313	955	1180	959	4407
gluconate	14.1589	1.23781e-05	14.1564	9.84624e-06	972	1378	674	1387	4411
uracil	14.1968	0.00487555	14.1737	0.00050867	1303	605	1372	1134	4414
(2,4 or 2,5)-dimethylphenol sulfate	14.1573	5.78656e-06	14.1564	3.90419e-06	887	1388	742	1398	4415
X-17343	14.1596	0.000241552	14.1564	0.000240178	1000	1223	965	1227	4415
andro steroid monosulfate C19H28O6S (1)*	14.1567	5.53184e-06	14.1564	5.83883e-06	842	1389	791	1394	4416
X-25503	14.1607	0.000321855	14.1564	0.000327427	1030	1194	998	1194	4416
pipecolate	14.1623	0.000501494	14.1564	0.000524726	1074	1127	1087	1131	4419
glyco-beta-muricholate**	14.1613	0.000310277	14.1564	0.000315604	1049	1200	971	1200	4420
butyrylcarnitine (C4)	14.1567	6.23895e-07	14.1564	1.37172e-06	843	1408	764	1407	4422
3beta,7alpha-dihydroxy-5-cholestenoate	14.2838	0.00402668	14.2838	0.00142741	1407	666	1416	933	4422
ethyl beta-glucopyranoside	14.2798	0.00218617	14.1564	0.0021902	1405	853	1315	849	4422
1,2-dipalmitoyl-GPC (16:0/16:0)	14.1565	1.44468e-07	14.1564	7.64308e-07	824	1413	777	1409	4423
3-hydroxydecanoylcarnitine	14.1584	0.000128846	14.1564	0.000131216	949	1277	918	1279	4423
1-palmitoyl-GPC (16:0)	14.1665	0.000737135	14.1564	0.00075801	1139	1056	1168	1061	4424
X-24418	14.1565	2.69504e-05	14.1564	3.12081e-05	816	1355	901	1352	4424
mianserine	14.1564	#N/A	14.1564	#N/A	749	1427	822	1429	4427
7-ketodeoxycholate	14.1613	0.000275028	14.1564	0.000260231	1048	1210	951	1221	4430
mannonate*	14.2497	0.00167999	14.1564	0.00165655	1388	900	1245	897	4430
stearoyl ethanolamide	14.1564	1.01244e-07	14.1564	5.46241e-09	803	1415	796	1417	4431
atenolol	14.1564	#N/A	14.1564	#N/A	752.5	1423	829.5	1426	4431
sitagliptin	14.1573	6.01547e-05	14.1564	6.01547e-05	895	1316	895	1325	4431
dehydroepiandrosterone sulfate (DHEA-S)	14.2745	0.00191135	14.1564	0.00190095	1402	875	1281	874	4432
3-methoxycatechol sulfate (2)	14.1539	0.000455562	14.4656	4.97913e-05	531	1141	1431	1330	4433
palmitoyl-linoleoyl-glycerol (16:0/18:2) [2]*	14.1569	3.25105e-05	14.1564	2.52008e-05	857	1341	876	1359	4433
1-stearoyl-GPE (18:0)	14.1662	0.000643174	14.1564	0.00064869	1137	1084	1128	1085	4434
clomipramine	14.1564	#N/A	14.1564	#N/A	752.5	1426	829.5	1428	4436
doxylamine	14.1564	#N/A	14.1564	#N/A	747	1428	835	1430	4440
maltol sulfate	14.1572	7.95365e-05	14.1564	7.96966e-05	874	1306	950	1310	4440
X-12013	14.1586	0.000149379	14.1564	0.000156722	959	1265	952	1265	4441
imidazole lactate	14.1615	0.000443125	14.1564	0.000462998	1057	1147	1091	1147	4442
N-ethylglycinexylidide	14.1564	#N/A	14.1564	#N/A	773	1421	824	1424	4442
verapamil	14.1564	#N/A	14.1564	#N/A	757.5	1429	825.5	1431	4443
levetiracetam	14.1564	#N/A	14.1564	#N/A	748	1431	834	1432	4445
X-21286	14.1582	0.00011109	14.1564	0.000107948	937	1289	927	1293	4446
resveratrol disulfate (2)*	14.1564	#N/A	14.1564	#N/A	752.5	1433	829.5	1434	4449
citalopram propionate*	14.1564	#N/A	14.1564	#N/A	752.5	1435	829.5	1436	4453
taurohyocholate*	14.1634	0.000403028	14.1564	0.000409111	1093	1161	1038	1162	4454
4-hydroxy duloxetine glucuronide*	14.1564	#N/A	14.1564	#N/A	752.5	1436	829.5	1437	4455
4-acetylcatechol sulfate (1)	14.1564	#N/A	14.1564	#N/A	757.5	1438	825.5	1438	4459
lidocaine	14.1564	#N/A	14.1564	#N/A	794	1420	823	1423	4460
N-behenoyl-sphingadienine (d18:2/22:0)*	14.2949	0.00210962	14.1565	0.00208931	1416	858	1334	856	4464
glycosyl ceramide (d16:1/24:1, d18:1/22:1)*	14.1603	0.000206109	14.1564	0.000210726	1019	1233	974	1238	4464
bilirubin (Z,Z)	14.2819	0.00167094	14.1564	0.00167409	1406	903	1262	894	4465
branched-chain, straight-chain, or cyclopropyl 12:1 fatty acid*	14.1666	0.000633272	14.1564	0.000646912	1142	1087	1151	1086	4466
leucylalanine	14.1568	1.35662e-05	14.1564	1.02984e-05	852	1377	857	1384	4470
cortolone glucuronide (1)	14.1564	#N/A	14.1564	#N/A	788	1432	817	1433	4470
(N(1) + N(8))-acetylspermidine	14.1728	0.000551499	14.1564	0.000582671	1200	1119	1041	1111	4471
X-25419	14.1588	0.000138352	14.1564	8.03041e-05	968	1271	924	1308	4471
succinoyltaurine	14.1564	#N/A	14.1564	#N/A	759	1440	833	1440	4472
androsterone glucuronide	14.1564	7.96705e-07	14.1564	6.43323e-08	809	1404	847	1414	4474
pregnanolone/allopregnanolone sulfate	14.2064	0.000168546	14.1564	0.000156655	1330	1252	627	1266	4475
4-methylhexanoylglutamine	14.1564	#N/A	14.1564	#N/A	787	1434	819	1435	4475
X-11483	14.1591	0.000143089	14.1564	0.000148792	975	1268	960	1272	4475
linoleate (18:2n6)	14.1635	0.000450345	14.1564	0.000453271	1096	1144	1086	1150	4476
3-amino-2-piperidone	14.1618	0.000334587	14.1564	0.000329662	1062	1188	1034	1193	4477
X-25371	14.1567	6.58599e-08	14.1564	3.70143e-08	839	1417	813	1416	4485
caproate (6:0)	14.1567	7.01893e-05	14.1848	0.00133261	841	1311	1378	957	4487
2,4-di-tert-butylphenol	14.1564	#N/A	14.1564	#N/A	785	1441	820	1441	4487
3-(N-acetyl-L-cystein-S-yl) acetaminophen	14.3023	0.00154322	14.1564	0.0015408	1420	921	1237	914	4492
quetiapine	14.1564	#N/A	14.1564	#N/A	804	1425	836	1427	4492
bilirubin degradation product, C17H18N2O4 (2)**	14.2913	0.00157997	14.1564	0.00158529	1413	918	1254	908	4493
sphingomyelin (d18:1/22:2, d18:2/22:1, d16:1/24:2)*	14.1578	4.46506e-05	14.1564	4.55111e-05	925	1331	905	1333	4494
branched-chain, straight-chain, or cyclopropyl 10:1 fatty acid (2)*	14.1849	0.000597837	14.1564	0.000597995	1270	1099	1020	1105	4494
X-11372	14.1844	5.06062e-05	14.1564	6.51761e-05	1268	1322	584	1320	4494
homocitrulline	14.2848	0.00171637	14.1564	0.00170105	1409	895	1303	890	4497
X-14082	14.171	0.000724364	14.1564	0.00073168	1186	1059	1190	1068	4503
1-palmitoyl-2-oleoyl-GPC (16:0/18:1)	14.1589	7.83349e-06	14.1564	6.99699e-06	971	1382	760	1392	4505
X-13723	14.2454	0.00149581	14.1564	0.00151999	1383	927	1278	918	4506
glycohyocholate	14.1798	0.000699816	14.1564	0.000702836	1246	1067	1125	1071	4509
X-21364	14.157	2.92348e-06	14.1564	4.05238e-06	861	1397	858	1396	4512
X-21310	14.1631	0.000258888	14.1564	0.000261658	1086	1214	995	1219	4514
X-18887	14.2213	8.43272e-05	14.4192	0.00795246	1354	1302	1427	437	4520
3-methylglutarylcarnitine (2)	14.1641	1.58731e-05	14.1564	1.79801e-05	1103	1371	676	1371	4521
bilirubin degradation product, C16H18N2O5 (3)**	14.2255	0.00118436	14.1564	0.00117938	1363	976	1202	980	4521
X-21319	14.2251	0.00148719	14.2469	0.0023726	1362	929	1411	825	4527
10-nonadecenoate (19:1n9)	14.1601	0.000173387	14.1564	0.000167353	1015	1248	1010	1258	4531
4-acetamidobutanoate	14.1579	2.83279e-05	14.1564	2.30527e-05	928	1349	892	1363	4532
bilirubin (E,E)*	14.3193	0.00152947	14.1564	0.00158418	1424	923	1280	909	4536
sphingosine 1-phosphate	14.1778	0.000502506	14.1564	0.000508219	1236	1126	1045	1135	4542
X-24747	14.1568	4.76374e-07	14.1564	2.54246e-07	850	1411	872	1413	4546
palmitoleate (16:1n7)	14.1572	2.25307e-05	14.1564	2.31822e-05	877	1361	947	1362	4547
X-24411	14.1892	0.00530049	14.493	0.000162968	1283	572	1433	1261	4549
taurochenodeoxycholic acid 3-sulfate	14.1663	2.65294e-05	14.1564	2.41414e-05	1138	1356	698	1361	4553
N-methylproline	14.1637	0.000190325	14.1564	0.00018903	1099	1243	964	1250	4556
pregnenediol sulfate (C21H34O5S)*	14.1723	0.000384165	14.1564	0.000373012	1196	1169	1017	1176	4558
bilirubin degradation product, C17H18N2O4 (3)**	14.1801	0.000591352	14.1564	0.000583862	1251	1101	1096	1110	4558
3-phosphoglycerate	14.1594	4.08597e-06	14.1564	2.44101e-06	993	1392	775	1403	4563
5-acetylamino-6-formylamino-3-methyluracil	14.1677	0.00186692	14.2114	0.000522059	1154	882	1398	1133	4567
hyocholate	14.1598	3.20678e-05	14.1564	3.18228e-05	1011	1342	867	1351	4571
isobutyrylcarnitine (C4)	14.1622	6.29759e-06	14.1564	6.89046e-06	1071	1387	722	1393	4573
citrate	14.2048	3.77176e-05	14.1564	3.66906e-05	1326	1336	568	1344	4574
stearoylcholine*	14.1831	0.000379715	14.1564	0.000379925	1262	1173	966	1173	4574
5-dodecenoate (12:1n7)	14.1578	3.08282e-05	14.1564	2.421e-05	922	1343	953	1360	4578
heme	14.1754	2.95769e-05	14.1564	3.99604e-05	1217	1344	682	1340	4583
N-methylpipecolate	14.1564	2.70856e-05	14.3255	0.000614909	713	1353	1421	1098	4585
"linolenate [alpha or gamma; (18:3n3 or 6)]"	14.1655	0.000348333	14.1564	0.000343865	1124	1184	1095	1188	4591
sphingadienine	14.1586	4.14485e-05	14.1564	4.96466e-05	957	1334	970	1331	4592
glycerophosphoethanolamine	14.1583	1.75567e-05	14.1564	1.71995e-05	944	1367	909	1373	4593
azelate (C9-DC)	14.3306	0.00215656	14.2031	0.00150772	1427	856	1391	920	4594
resveratrol glucuronide (2)*	14.1562	0.000418667	14.1812	1.31346e-05	687	1154	1376	1377	4594
5-hydroxymethyl-2-furoylcarnitine*	14.1758	0.000569629	14.1564	0.000567247	1221	1111	1148	1117	4597
propionylglycine	14.1738	0.00130925	14.1625	0.000741859	1207	958	1368	1066	4599
N-acetylglucosaminylasparagine	14.1605	7.53188e-07	14.1564	6.34848e-07	1022	1406	765	1410	4603
pregnenolone sulfate	14.187	0.000431645	14.1564	0.00042702	1274	1151	1030	1157	4612
1-oleoyl-2-arachidonoyl-GPE (18:1/20:4)*	14.1635	0.00011525	14.1564	0.000110714	1097	1287	949	1291	4624
N-acetylglucosamine/N-acetylgalactosamine	14.1673	8.43065e-06	14.1564	1.00941e-05	1149	1381	710	1385	4625
glutarate (C5-DC)	14.2154	4.58385e-05	14.1564	4.99319e-05	1344	1328	625	1329	4626
lactosyl-N-nervonoyl-sphingosine (d18:1/24:1)*	14.1621	9.78185e-05	14.1564	9.79231e-05	1067	1295	968	1298	4628
phenol sulfate	14.1607	1.60892e-06	14.1564	2.37376e-06	1032	1401	793	1404	4630
adenosine 3',5'-cyclic monophosphate (cAMP)	14.1787	0.000646865	14.1564	0.000649116	1238	1082	1231	1084	4635
enterolactone sulfate	14.1995	0.000500581	14.1564	0.000526645	1309	1128	1068	1130	4635
N-palmitoyl-sphingosine (d18:1/16:0)	14.1592	1.15248e-05	14.1564	1.10997e-05	979	1379	899	1382	4639
creatinine	14.2035	2.9216e-05	14.1564	3.04452e-05	1322	1346	619	1353	4640
2-butenoylglycine	14.1639	0.000263731	14.1995	0.00140185	1101	1213	1390	937	4641
lanthionine	14.223	0.000662727	14.1564	0.000658253	1355	1077	1131	1082	4645
phenol glucuronide	14.1836	4.62613e-05	14.1564	4.55046e-05	1263	1327	721	1334	4645
X-24241	14.2236	0.00055174	14.1564	0.000548259	1357	1118	1048	1124	4647
2-acetamidophenol sulfate	14.2917	0.00105353	14.1564	0.00106112	1414	994	1252	996	4656
1-methylurate	14.179	0.00156181	14.9482	0.000772625	1242	919	1439	1058	4658
fructosyllysine	14.232	0.000792853	14.1564	0.000794399	1371	1042	1199	1048	4660
bilirubin degradation product, C16H18N2O5 (2)**	14.3767	0.00118886	14.1564	0.00120499	1439	975	1272	977	4663
ethyl alpha-glucopyranoside	14.1931	2.44543e-05	14.1564	2.6636e-05	1292	1358	663	1358	4671
dihomo-linoleate (20:2n6)	14.1654	0.0002229	14.1564	0.000228455	1121	1226	1094	1231	4672
maleate	14.1578	0.000713788	14.2599	0.000116577	920	1061	1414	1289	4684
X-23678	14.1668	4.53156e-05	14.1564	1.78033e-05	1145	1329	848	1372	4694
X-17353	14.1799	0.000172449	14.1564	0.000171298	1248	1250	943	1256	4697
alprazolam	14.2095	0.000619721	14.1564	0.000621415	1334	1093	1176	1097	4700
X-12731	14.188	2.90023e-05	14.1564	2.87975e-05	1277	1347	723	1355	4702
aconitate [cis or trans]	14.2365	0.000684065	14.1564	0.000689719	1375	1070	1189	1074	4708
solifenacin	14.176	0.00017033	14.1564	0.000167866	1223	1251	978	1257	4709
X-12111	14.1799	4.37664e-05	14.1564	5.20133e-05	1249	1332	803	1328	4712
acetylcarnitine (C2)	14.1693	0.00024828	14.1564	0.000243502	1172	1218	1099	1225	4714
beta-cryptoxanthin	14.21	0.000553431	14.1564	0.000555444	1335	1117	1143	1119	4714
X-22162	14.174	2.80179e-05	14.1564	2.74845e-05	1208	1350	801	1357	4716
2-ketocaprylate	14.1685	0.00021077	14.1564	0.000202817	1160	1230	1083	1244	4717
X-12462	14.1642	1.11934e-07	14.1564	2.92742e-09	1108	1414	776	1419	4717
gamma-glutamyl-2-aminobutyrate	14.2177	2.14604e-05	14.1564	2.18401e-05	1349	1363	645	1367	4724
3-hydroxyhippurate sulfate	14.182	1.8399e-05	14.1564	1.88868e-05	1259	1366	732	1370	4727
2-methoxyacetaminophen glucuronide*	14.2198	4.7832e-05	14.1564	4.56367e-05	1352	1326	719	1332	4729
X-12261	14.1818	0.000306674	14.1564	0.000306327	1258	1201	1065	1205	4729
X-12680	14.2729	0.000893927	14.1833	0.00127717	1401	1018	1377	967	4763
laurate (12:0)	14.1655	3.60643e-05	14.1564	3.32561e-05	1122	1337	976	1349	4784
4-methyl-2-oxopentanoate	14.177	7.31965e-05	14.1564	7.49801e-05	1229	1309	944	1311	4793
1-palmitoyl-2-arachidonoyl-GPI (16:0/20:4)*	14.1901	0.00015675	14.1564	0.000152949	1286	1260	992	1269	4807
7-methylguanine	14.3069	0.000704544	14.1564	0.000685771	1422	1064	1247	1075	4808
pyridoxal	14.1685	4.587e-06	14.1564	1.1788e-05	1162	1391	886	1381	4820
X-21312	14.2272	0.000439397	14.1564	0.00043527	1365	1149	1159	1154	4827
4-guanidinobutanoate	14.2053	3.70532e-06	14.1564	3.31646e-06	1327	1393	713	1400	4833
androsterone sulfate	14.2782	0.000557933	14.1564	0.000549595	1403	1113	1195	1122	4833
bilirubin degradation product, C16H18N2O5 (1)**	14.1813	0.000101863	14.1564	0.000102066	1256	1293	994	1297	4840
4-vinylphenol sulfate	14.1852	0.000736875	14.1568	0.000408662	1271	1057	1359	1163	4850
docosadienoate (22:2n6)	14.2031	0.000291194	14.1564	0.000295891	1321	1206	1120	1209	4856
1-palmitoyl-2-docosahexaenoyl-GPE (16:0/22:6)*	14.1997	7.79353e-05	14.1564	6.77501e-05	1310	1307	929	1317	4863
bilirubin (E,Z or Z,E)*	14.2724	0.000430115	14.1564	0.000415713	1400	1152	1152	1160	4864
tetradecadienedioate (C14:2-DC)*	14.1734	1.58785e-05	14.1564	1.24501e-05	1204	1370	911	1379	4864
5alpha-androstan-3beta,17beta-diol disulfate	14.1691	7.54674e-07	14.1564	1.59193e-09	1167	1405	874	1420	4866
N-acetylneuraminate	14.2247	0.000305612	14.1564	0.00030428	1359	1202	1108	1206	4875
X-18345	14.1757	1.00395e-07	14.1929	0.00200475	1219	1416	1384	862	4881
cis-3,4-methyleneheptanoylglycine	14.1975	5.18494e-07	14.1564	7.99522e-07	1305	1410	771	1408	4894
4-chlorobenzoic acid	14.1718	0.000404167	14.1948	0.000414147	1190	1160	1385	1161	4896
4-ethylphenylsulfate	14.2078	0.000162908	14.1564	0.000159906	1332	1254	1053	1263	4902
5alpha-androstan-3beta,17beta-diol monosulfate (2)	14.2355	0.000391616	14.1564	0.000394117	1374	1164	1198	1168	4904
2-methoxyacetaminophen sulfate*	14.3005	0.000373318	14.1564	0.000372596	1419	1175	1136	1177	4907
1-lignoceroyl-GPC (24:0)	14.1591	3.9077e-05	14.2657	0.000293071	978	1335	1415	1211	4939
sulfate of piperine metabolite C18H21NO3 (3)*	14.2154	0.000134658	14.1564	0.000133179	1345	1274	1047	1277	4943
X-25523	14.2234	5.55092e-05	14.1564	5.47509e-05	1356	1320	946	1326	4948
3-ureidopropionate	14.2877	0.00122598	14.1782	0.000312512	1411	970	1374	1201	4956
2-aminophenol sulfate	14.2899	6.91349e-07	14.1564	3.37355e-07	1412	1407	735	1411	4965
glycocholate glucuronide (1)	14.1726	2.92111e-08	14.1564	5.56317e-11	1198	1419	937	1422	4976
epiandrosterone sulfate	14.2248	8.38696e-05	14.1564	8.3252e-05	1360	1303	1011	1306	4980
glucuronide of C12H22O4 (1)*	14.1968	0.000697998	14.2049	0.00022936	1302	1068	1392	1230	4992
N-palmitoyl-heptadecasphingosine (d17:1/16:0)*	14.1994	7.4196e-06	14.1564	9.94545e-06	1308	1384	921	1386	4999
succinylcarnitine (C4-DC)	14.2195	1.68819e-05	14.1564	1.52937e-05	1351	1368	915	1375	5009
5,6-dihydrothymine	14.2495	5.94525e-05	14.1564	6.17449e-05	1387	1317	1008	1323	5035
4-acetamidophenylglucuronide	14.2857	0.000151942	14.1564	0.000151673	1410	1264	1092	1271	5037
5-methylthioribose**	14.1772	0.000190291	14.16	0.000300389	1231	1244	1365	1207	5047
carboxyibuprofen	14.3121	0.000555577	14.2972	0.000567047	1423	1116	1418	1118	5075
4-hydroxyphenylacetoylcarnitine	14.3706	0.000203343	14.1564	0.000178636	1437	1234	1162	1253	5086
2-hydroxylaurate	14.1933	0.000186868	14.1743	0.000378953	1293	1247	1373	1175	5088
tryptophan betaine	14.2308	0.000658834	14.1706	0.00013416	1368	1079	1369	1276	5092
N2,N2-dimethylguanosine	14.3479	0.000202854	14.1564	0.000197292	1433	1235	1197	1245	5110
androstenediol (3beta,17beta) disulfate (1)	14.1999	1.65107e-05	14.3167	0.000922136	1312	1369	1420	1019	5120
carboxyibuprofen glucuronide*	14.1914	0.000319597	14.2966	9.07656e-05	1289	1196	1417	1303	5205
dexpanthenol	14.1595	#N/A	14.1595	#N/A	997.5	1422	1362.5	1425	5207
Glimepiride	14.1595	#N/A	14.1595	#N/A	997.5	1439	1362.5	1439	5238
4-acetaminophen sulfate	14.2469	0.000172974	14.1907	0.000177739	1386	1249	1381	1255	5271
palmitoleoyl-arachidonoyl-glycerol (16:1/20:4) [2]*	14.1942	5.81768e-05	14.1708	5.36358e-05	1297	1319	1370	1327	5313
tauro-beta-muricholate	14.2718	9.53178e-05	14.1963	8.01728e-05	1399	1296	1388	1309	5392
5alpha-androstan-3alpha,17beta-diol monosulfate (1)	14.2547	0.000124629	14.1893	3.93936e-05	1390	1281	1379	1342	5392
4-acetamidophenol	14.328	1.50148e-05	14.1596	7.09226e-05	1426	1373	1364	1314	5477
2-hydroxyacetaminophen sulfate*	14.206	2.08424e-06	14.2265	1.24392e-05	1328	1399	1407	1380	5514
X-11880	14.2406	1.35881e-06	14.171	2.9392e-09	1378	1402	1371	1418	5569
