# Supplementary material for: Comprehensive blood metabolomics profiling of Parkinson’s disease reveals coordinated alterations in xanthine metabolism
Source: NPJ Parkinsons Dis. 2024 Mar 19;10:68. doi: 10.1038/s41531-024-00671-9 (PMC10951366; doi:10.1038/s41531-024-00671-9)
Supplement: Supplementary file 10 — Supplementary Table 13 [file 41531_2024_671_MOESM10_ESM.xlsx]

## Sheet: Sheet1
METADATA: Metadata for the metabolomics samples from the Luxembourg Parkinson's Study, including samples from patients receiving dopaminergic treatment (TREATED_PD), de novo patients (DENOVO_PD), controls (CONTROLS), and samples from a second study on longitudinal PD and atypical forms of parkinsonism, that were measured in the same batches, and are being prepared for separate publication (SECOND…
NR	ND_CODE	SAMPLE_ID	KIT_ID	SAMPLE_NAME	IDENTIFIER	NEG	POLAR	POS.EARLY	POS.LATE	SAMPLE_GROUP
1	ND0019	10008623-ND-VAR-BLD-PLA-03	10008623-ND-VAR	LUXE-00001	188960528	201444	201448	201440	201436	CONTROLS
2	ND0120	10009324-ND-VAR-BLD-PLA-01	10009324-ND-VAR	LUXE-00002	187303835	201444	201448	201440	201436	TREATED_PD
3	ND0208	10010533-ND-VAR-BLD-PLA-03	10010533-ND-VAR	LUXE-00003	148814262	201444	201448	201440	201436	TREATED_PD
4	ND0295	10011697-ND-VAR-BLD-PLA-03	10011697-ND-VAR	LUXE-00004	201569469	201444	201448	201440	201436	TREATED_PD
5	ND0306	10012565-ND-VAR-BLD-PLA-01	10012565-ND-VAR	LUXE-00005	210724731	201444	201448	201440	201436	TREATED_PD
6	ND0344	10013913-ND-VAR-BLD-PLA-01	10013913-ND-VAR	LUXE-00006	219866850	201444	201448	201440	201436	TREATED_PD
7	ND3264	10014679-ND-VAR-BLD-PLA-01	10014679-ND-VAR	LUXE-00007	219863385	201444	201448	201440	201436	CONTROLS
8	ND7178	10022967-ND-VAR-BLD-PLA-01	10022967-ND-VAR	LUXE-00008	310340459	201444	201448	201440	201436	TREATED_PD
9	ND3517	10025957-ND-VAR-BLD-PLA-01	10025957-ND-VAR	LUXE-00009	301775457	201444	201448	201440	201436	DENOVO_PD
10	ND3516	10025966-ND-VAR-BLD-PLA-01	10025966-ND-VAR	LUXE-00010	301775459	201444	201448	201440	201436	CONTROLS
11	ND3570	10027828-ND-VAR-BLD-PLA-01	10027828-ND-VAR	LUXE-00011	334144039	201444	201448	201440	201436	CONTROLS
12	ND3569	10027831-ND-VAR-BLD-PLA-01	10027831-ND-VAR	LUXE-00012	334144957	201444	201448	201440	201436	CONTROLS
13	ND0661	10028564-ND-VAR-BLD-PLA-01	10028564-ND-VAR	LUXE-00013	334144765	201444	201448	201440	201436	TREATED_PD
14	ND0660	10028565-ND-VAR-BLD-PLA-01	10028565-ND-VAR	LUXE-00014	334131139	201444	201448	201440	201436	DENOVO_PD
15	ND0643	10028571-ND-VAR-BLD-PLA-01	10028571-ND-VAR	LUXE-00015	310382343	201444	201448	201440	201436	TREATED_PD
16	ND3564	10029315-ND-VAR-BLD-PLA-01	10029315-ND-VAR	LUXE-00016	334067201	201444	201448	201440	201436	CONTROLS
17	ND3576	10029318-ND-VAR-BLD-PLA-01	10029318-ND-VAR	LUXE-00017	334069351	201444	201448	201440	201436	TREATED_PD
18	ND3572	10029321-ND-VAR-BLD-PLA-01	10029321-ND-VAR	LUXE-00018	310354577	201444	201448	201440	201436	CONTROLS
19	ND3568	10029324-ND-VAR-BLD-PLA-01	10029324-ND-VAR	LUXE-00019	334143707	201444	201448	201440	201436	CONTROLS
20	ND3573	10029326-ND-VAR-BLD-PLA-01	10029326-ND-VAR	LUXE-00020	334304385	201444	201448	201440	201436	CONTROLS
21	ND3571	10029330-ND-VAR-BLD-PLA-01	10029330-ND-VAR	LUXE-00021	334071903	201444	201448	201440	201436	CONTROLS
22	ND0659	10029823-ND-VAR-BLD-PLA-01	10029823-ND-VAR	LUXE-00022	334143960	201444	201448	201440	201436	SECOND_STUDY
23	ND7175	10029834-ND-VAR-BLD-PLA-01	10029834-ND-VAR	LUXE-00023	334066810	201444	201448	201440	201436	TREATED_PD
24	ND3592	10029957-ND-VAR-BLD-PLA-01	10029957-ND-VAR	LUXE-00024	317486391	201444	201448	201440	201436	DENOVO_PD
25	ND7199	10029959-ND-VAR-BLD-PLA-01	10029959-ND-VAR	LUXE-00025	336839378	201444	201448	201440	201436	CONTROLS
26	ND3588	10029960-ND-VAR-BLD-PLA-01	10029960-ND-VAR	LUXE-00026	317485160	201444	201448	201440	201436	CONTROLS
27	ND3589	10029962-ND-VAR-BLD-PLA-01	10029962-ND-VAR	LUXE-00027	336839529	201444	201448	201440	201436	CONTROLS
28	ND3583	10029964-ND-VAR-BLD-PLA-01	10029964-ND-VAR	LUXE-00028	336844940	201444	201448	201440	201436	CONTROLS
29	ND3579	10029966-ND-VAR-BLD-PLA-01	10029966-ND-VAR	LUXE-00029	310340463	201444	201448	201440	201436	CONTROLS
30	ND3586	10029968-ND-VAR-BLD-PLA-01	10029968-ND-VAR	LUXE-00030	336817006	201444	201448	201440	201436	CONTROLS
31	ND3594	10029971-ND-VAR-BLD-PLA-01	10029971-ND-VAR	LUXE-00031	348317768	201444	201448	201440	201436	CONTROLS
32	ND7200	10029972-ND-VAR-BLD-PLA-01	10029972-ND-VAR	LUXE-00032	348356636	201444	201448	201440	201436	TREATED_PD
33	ND7191	10029973-ND-VAR-BLD-PLA-01	10029973-ND-VAR	LUXE-00033	336819774	201444	201448	201440	201436	TREATED_PD
34	ND3587	10029974-ND-VAR-BLD-PLA-01	10029974-ND-VAR	LUXE-00034	317485925	201444	201448	201440	201436	CONTROLS
35	ND7196	10029975-ND-VAR-BLD-PLA-01	10029975-ND-VAR	LUXE-00035	336820570	201444	201448	201440	201436	CONTROLS
36	ND3580	10029977-ND-VAR-BLD-PLA-01	10029977-ND-VAR	LUXE-00036	334304956	201444	201448	201440	201436	CONTROLS
37	ND0656	10030574-ND-VAR-BLD-PLA-01	10030574-ND-VAR	LUXE-00037	334131325	201444	201448	201440	201436	TREATED_PD
38	ND0658	10030579-ND-VAR-BLD-PLA-01	10030579-ND-VAR	LUXE-00038	310335271	201444	201448	201440	201436	DENOVO_PD
39	ND0657	10030581-ND-VAR-BLD-PLA-01	10030581-ND-VAR	LUXE-00039	334071636	201444	201448	201440	201436	TREATED_PD
40	ND0663	10031276-ND-VAR-BLD-PLA-01	10031276-ND-VAR	LUXE-00040	334240271	201444	201448	201440	201436	CONTROLS
41	ND7176	10031291-ND-VAR-BLD-PLA-01	10031291-ND-VAR	LUXE-00041	334244687	201444	201448	201440	201436	TREATED_PD
42	ND0668	10031296-ND-VAR-BLD-PLA-01	10031296-ND-VAR	LUXE-00042	310394576	201444	201448	201440	201436	TREATED_PD
43	ND0662	10031299-ND-VAR-BLD-PLA-01	10031299-ND-VAR	LUXE-00043	334240275	201444	201448	201440	201436	TREATED_PD
44	ND0667	10031308-ND-VAR-BLD-PLA-01	10031308-ND-VAR	LUXE-00044	310394578	201444	201448	201440	201436	CONTROLS
45	ND0666	10031317-ND-VAR-BLD-PLA-01	10031317-ND-VAR	LUXE-00045	334248830	201444	201448	201440	201436	DENOVO_PD
46	ND7177	10031318-ND-VAR-BLD-PLA-01	10031318-ND-VAR	LUXE-00046	334244691	201444	201448	201440	201436	TREATED_PD
47	ND0664	10031324-ND-VAR-BLD-PLA-01	10031324-ND-VAR	LUXE-00047	334248873	201444	201448	201440	201436	TREATED_PD
48	ND0647	10032579-ND-VAR-BLD-PLA-01	10032579-ND-VAR	LUXE-00048	334248627	201444	201448	201440	201436	CONTROLS
49	ND0670	10032581-ND-VAR-BLD-PLA-01	10032581-ND-VAR	LUXE-00049	334248766	201444	201448	201440	201436	DENOVO_PD
50	ND0672	10032587-ND-VAR-BLD-PLA-01	10032587-ND-VAR	LUXE-00050	334245340	201444	201448	201440	201436	TREATED_PD
51	ND7189	10032591-ND-VAR-BLD-PLA-01	10032591-ND-VAR	LUXE-00051	336816338	201444	201448	201440	201436	TREATED_PD
52	ND7179	10032599-ND-VAR-BLD-PLA-01	10032599-ND-VAR	LUXE-00052	310342992	201444	201448	201440	201436	TREATED_PD
53	ND0673	10032607-ND-VAR-BLD-PLA-01	10032607-ND-VAR	LUXE-00053	334245336	201444	201448	201440	201436	DENOVO_PD
54	ND7184	10032608-ND-VAR-BLD-PLA-01	10032608-ND-VAR	LUXE-00054	334305442	201444	201448	201440	201436	DENOVO_PD
55	ND7195	10032624-ND-VAR-BLD-PLA-01	10032624-ND-VAR	LUXE-00055	317489142	201444	201448	201440	201436	TREATED_PD
56	ND0669	10032625-ND-VAR-BLD-PLA-01	10032625-ND-VAR	LUXE-00056	334207575	201444	201448	201440	201436	TREATED_PD
57	ND7188	10033121-ND-VAR-BLD-PLA-01	10033121-ND-VAR	LUXE-00057	100462740	201444	201448	201440	201436	TREATED_PD
58	ND0680	10033125-ND-VAR-BLD-PLA-01	10033125-ND-VAR	LUXE-00058	317485918	201444	201448	201440	201436	DENOVO_PD
59	ND0678	10033128-ND-VAR-BLD-PLA-01	10033128-ND-VAR	LUXE-00059	317483979	201444	201448	201440	201436	CONTROLS
60	ND7190	10033129-ND-VAR-BLD-PLA-01	10033129-ND-VAR	LUXE-00060	336816977	201444	201448	201440	201436	SECOND_STUDY
61	ND7193	10033130-ND-VAR-BLD-PLA-01	10033130-ND-VAR	LUXE-00061	336816999	201444	201448	201440	201436	CONTROLS
62	ND0675	10033131-ND-VAR-BLD-PLA-01	10033131-ND-VAR	LUXE-00062	336844411	201444	201448	201440	201436	TREATED_PD
63	ND0679	10033134-ND-VAR-BLD-PLA-01	10033134-ND-VAR	LUXE-00063	336839286	201444	201448	201440	201436	DENOVO_PD
64	ND0558	10033135-ND-VAR-BLD-PLA-01	10033135-ND-VAR	LUXE-00064	334304772	201444	201448	201440	201436	SECOND_STUDY
65	ND7192	10033141-ND-VAR-BLD-PLA-01	10033141-ND-VAR	LUXE-00065	336816573	201444	201448	201440	201436	TREATED_PD
66	ND7185	10033142-ND-VAR-BLD-PLA-01	10033142-ND-VAR	LUXE-00066	100462695	201444	201448	201440	201436	TREATED_PD
67	ND7187	10033143-ND-VAR-BLD-PLA-01	10033143-ND-VAR	LUXE-00067	100462745	201444	201448	201440	201436	CONTROLS
68	ND7202	10033144-ND-VAR-BLD-PLA-01	10033144-ND-VAR	LUXE-00068	348568249	201444	201448	201440	201436	TREATED_PD
69	ND7186	10033148-ND-VAR-BLD-PLA-01	10033148-ND-VAR	LUXE-00069	230612506	201444	201448	201440	201436	TREATED_PD
70	ND7194	10033150-ND-VAR-BLD-PLA-01	10033150-ND-VAR	LUXE-00070	317489078	201444	201448	201440	201436	TREATED_PD
71	ND7229	10033682-ND-VAR-BLD-PLA-01	10033682-ND-VAR	LUXE-00071	348569700	201444	201448	201440	201436	SECOND_STUDY
72	ND7208	10033688-ND-VAR-BLD-PLA-01	10033688-ND-VAR	LUXE-00072	348326933	201444	201448	201440	201436	TREATED_PD
73	ND7205	10033693-ND-VAR-BLD-PLA-01	10033693-ND-VAR	LUXE-00073	348326496	201444	201448	201440	201436	SECOND_STUDY
74	ND7207	10033698-ND-VAR-BLD-PLA-01	10033698-ND-VAR	LUXE-00074	310395705	201444	201448	201440	201436	TREATED_PD
75	ND0642	10033703-ND-VAR-BLD-PLA-01	10033703-ND-VAR	LUXE-00075	334303546	201444	201448	201440	201436	TREATED_PD
76	ND0009	10033704-ND-VAR-BLD-PLA-01	10033704-ND-VAR	LUXE-00076	348315856	201444	201448	201440	201436	TREATED_PD
77	ND7204	10033709-ND-VAR-BLD-PLA-01	10033709-ND-VAR	LUXE-00077	348318201	201444	201448	201440	201436	DENOVO_PD
78	ND0676	10033716-ND-VAR-BLD-PLA-01	10033716-ND-VAR	LUXE-00078	348351835	201444	201448	201440	201436	TREATED_PD
79	ND0684	10033722-ND-VAR-BLD-PLA-01	10033722-ND-VAR	LUXE-00079	348568172	201444	201448	201440	201436	TREATED_PD
80	ND0682	10033726-ND-VAR-BLD-PLA-01	10033726-ND-VAR	LUXE-00080	336839370	201444	201448	201440	201436	TREATED_PD
81	ND0685	10033727-ND-VAR-BLD-PLA-01	10033727-ND-VAR	LUXE-00081	348356638	201444	201448	201440	201436	TREATED_PD
82	ND7210	10033729-ND-VAR-BLD-PLA-01	10033729-ND-VAR	LUXE-00082	348326082	201444	201448	201440	201436	TREATED_PD
83	ND0681	10033730-ND-VAR-BLD-PLA-01	10033730-ND-VAR	LUXE-00083	336839342	201444	201448	201440	201436	TREATED_PD
84	ND7015	10033733-ND-VAR-BLD-PLA-01	10033733-ND-VAR	LUXE-00084	348326929	201444	201448	201440	201436	TREATED_PD
85	ND0683	10033734-ND-VAR-BLD-PLA-01	10033734-ND-VAR	LUXE-00085	317487457	201444	201448	201440	201436	SECOND_STUDY
86	ND0687	10033736-ND-VAR-BLD-PLA-01	10033736-ND-VAR	LUXE-00086	348317984	201444	201448	201440	201436	TREATED_PD
87	ND7197	10033737-ND-VAR-BLD-PLA-01	10033737-ND-VAR	LUXE-00087	336839301	201444	201448	201440	201436	DENOVO_PD
88	ND0686	10033750-ND-VAR-BLD-PLA-01	10033750-ND-VAR	LUXE-00088	348318295	201444	201448	201440	201436	TREATED_PD
89	ND7198	10033752-ND-VAR-BLD-PLA-01	10033752-ND-VAR	LUXE-00089	336839562	201444	201448	201440	201436	DENOVO_PD
90	ND0725	10034382-ND-VAR-BLD-PLA-01	10034382-ND-VAR	LUXE-00090	352552996	201444	201448	201440	201436	SECOND_STUDY
91	ND0715	10034387-ND-VAR-BLD-PLA-01	10034387-ND-VAR	LUXE-00091	348585051	201444	201448	201440	201436	TREATED_PD
92	ND0688	10034404-ND-VAR-BLD-PLA-01	10034404-ND-VAR	LUXE-00092	348356345	201444	201448	201440	201436	TREATED_PD
93	ND0709	10034413-ND-VAR-BLD-PLA-01	10034413-ND-VAR	LUXE-00093	348356347	201444	201448	201440	201436	TREATED_PD
94	ND0720	10034417-ND-VAR-BLD-PLA-01	10034417-ND-VAR	LUXE-00094	352511533	201444	201448	201440	201436	SECOND_STUDY
95	ND0702	10034674-ND-VAR-BLD-PLA-01	10034674-ND-VAR	LUXE-00095	348586594	201444	201448	201440	201436	DENOVO_PD
96	ND7228	10034685-ND-VAR-BLD-PLA-01	10034685-ND-VAR	LUXE-00096	348569702	201444	201448	201440	201436	TREATED_PD
97	ND7168	10023514-ND-VAR-BLD-PLA-01	10023514-ND-VAR	LUXE-00097	334122684	201444	201448	201440	201436	CONTROLS
98	ND0653	10027257-ND-VAR-BLD-PLA-01	10027257-ND-VAR	LUXE-00098	334071713	201444	201448	201440	201436	TREATED_PD
99	ND3554	10027827-ND-VAR-BLD-PLA-01	10027827-ND-VAR	LUXE-00099	310354765	201444	201448	201440	201436	CONTROLS
100	ND7166	10028545-ND-VAR-BLD-PLA-01	10028545-ND-VAR	LUXE-00100	310399278	201444	201448	201440	201436	TREATED_PD
101	ND0650	10029267-ND-VAR-BLD-PLA-01	10029267-ND-VAR	LUXE-00101	310399282	201444	201448	201440	201436	TREATED_PD
102	ND3565	10029317-ND-VAR-BLD-PLA-01	10029317-ND-VAR	LUXE-00102	334070388	201444	201448	201440	201436	CONTROLS
103	ND3575	10029328-ND-VAR-BLD-PLA-01	10029328-ND-VAR	LUXE-00103	334304006	201444	201448	201440	201436	CONTROLS
104	ND7167	10029817-ND-VAR-BLD-PLA-01	10029817-ND-VAR	LUXE-00104	334122688	201444	201448	201440	201436	TREATED_PD
105	ND0654	10029840-ND-VAR-BLD-PLA-01	10029840-ND-VAR	LUXE-00105	334136518	201444	201448	201440	201436	TREATED_PD
106	ND0655	10029850-ND-VAR-BLD-PLA-01	10029850-ND-VAR	LUXE-00106	334067107	201444	201448	201440	201436	TREATED_PD
107	ND3578	10029961-ND-VAR-BLD-PLA-01	10029961-ND-VAR	LUXE-00107	310336365	201444	201448	201440	201436	CONTROLS
108	ND3584	10029967-ND-VAR-BLD-PLA-01	10029967-ND-VAR	LUXE-00108	230612733	201444	201448	201440	201436	CONTROLS
109	ND3590	10029970-ND-VAR-BLD-PLA-01	10029970-ND-VAR	LUXE-00109	336839543	201444	201448	201440	201436	CONTROLS
110	ND7173	10030556-ND-VAR-BLD-PLA-01	10030556-ND-VAR	LUXE-00110	334112320	201444	201448	201440	201436	SECOND_STUDY
111	ND7180	10032583-ND-VAR-BLD-PLA-01	10032583-ND-VAR	LUXE-00111	334305450	201444	201448	201440	201436	TREATED_PD
112	ND7183	10032612-ND-VAR-BLD-PLA-01	10032612-ND-VAR	LUXE-00112	334305444	201444	201448	201440	201436	TREATED_PD
113	ND0671	10032616-ND-VAR-BLD-PLA-01	10032616-ND-VAR	LUXE-00113	334305443	201444	201448	201440	201436	TREATED_PD
114	ND7182	10032618-ND-VAR-BLD-PLA-01	10032618-ND-VAR	LUXE-00114	334305446	201444	201448	201440	201436	TREATED_PD
115	ND7181	10032619-ND-VAR-BLD-PLA-01	10032619-ND-VAR	LUXE-00115	334305448	201444	201448	201440	201436	TREATED_PD
116	ND0677	10033124-ND-VAR-BLD-PLA-28	10033124-ND-VAR	LUXE-00116	230612447	201444	201448	201440	201436	TREATED_PD
117	ND0674	10033127-ND-VAR-BLD-PLA-01	10033127-ND-VAR	LUXE-00117	334305060	201444	201448	201440	201436	TREATED_PD
118	ND0695	10033661-ND-VAR-BLD-PLA-01	10033661-ND-VAR	LUXE-00118	348318788	201444	201448	201440	201436	SECOND_STUDY
119	ND0696	10033665-ND-VAR-BLD-PLA-01	10033665-ND-VAR	LUXE-00119	348570463	201444	201448	201440	201436	SECOND_STUDY
120	ND0691	10033671-ND-VAR-BLD-PLA-01	10033671-ND-VAR	LUXE-00120	348317819	201444	201448	201440	201436	TREATED_PD
121	ND7226	10033672-ND-VAR-BLD-PLA-01	10033672-ND-VAR	LUXE-00121	348567979	201444	201448	201440	201436	CONTROLS
122	ND7214	10033675-ND-VAR-BLD-PLA-01	10033675-ND-VAR	LUXE-00122	348326351	201444	201448	201440	201436	TREATED_PD
123	ND7212	10033676-ND-VAR-BLD-PLA-01	10033676-ND-VAR	LUXE-00123	348326353	201444	201448	201440	201436	SECOND_STUDY
124	ND0692	10033677-ND-VAR-BLD-PLA-01	10033677-ND-VAR	LUXE-00124	348322224	201444	201448	201440	201436	TREATED_PD
125	ND7215	10033683-ND-VAR-BLD-PLA-01	10033683-ND-VAR	LUXE-00125	348326355	201444	201448	201440	201436	TREATED_PD
126	ND7216	10033690-ND-VAR-BLD-PLA-01	10033690-ND-VAR	LUXE-00126	348326357	201444	201448	201440	201436	TREATED_PD
127	ND7220	10033691-ND-VAR-BLD-PLA-01	10033691-ND-VAR	LUXE-00127	348318391	201444	201448	201440	201436	TREATED_PD
128	ND7223	10033697-ND-VAR-BLD-PLA-01	10033697-ND-VAR	LUXE-00128	348567981	201444	201448	201440	201436	TREATED_PD
129	ND0690	10033710-ND-VAR-BLD-PLA-01	10033710-ND-VAR	LUXE-00129	348318950	201444	201448	201440	201436	DENOVO_PD
130	ND7213	10033713-ND-VAR-BLD-PLA-01	10033713-ND-VAR	LUXE-00130	348318917	201444	201448	201440	201436	TREATED_PD
131	ND7219	10033724-ND-VAR-BLD-PLA-01	10033724-ND-VAR	LUXE-00131	348318397	201444	201448	201440	201436	TREATED_PD
132	ND7218	10033732-ND-VAR-BLD-PLA-01	10033732-ND-VAR	LUXE-00132	348317047	201444	201448	201440	201436	CONTROLS
133	ND3599	10033742-ND-VAR-BLD-PLA-01	10033742-ND-VAR	LUXE-00133	334281561	201444	201448	201440	201436	CONTROLS
134	ND3596	10033744-ND-VAR-BLD-PLA-01	10033744-ND-VAR	LUXE-00134	348318837	201444	201448	201440	201436	CONTROLS
135	ND3604	10033746-ND-VAR-BLD-PLA-01	10033746-ND-VAR	LUXE-00135	348317815	201444	201448	201440	201436	CONTROLS
136	ND3601	10033747-ND-VAR-BLD-PLA-01	10033747-ND-VAR	LUXE-00136	348326551	201444	201448	201440	201436	CONTROLS
137	ND0689	10033751-ND-VAR-BLD-PLA-01	10033751-ND-VAR	LUXE-00137	348318898	201444	201448	201440	201436	TREATED_PD
138	ND3597	10033754-ND-VAR-BLD-PLA-01	10033754-ND-VAR	LUXE-00138	348317086	201444	201448	201440	201436	CONTROLS
139	ND3602	10033755-ND-VAR-BLD-PLA-01	10033755-ND-VAR	LUXE-00139	348325682	201444	201448	201440	201436	CONTROLS
140	ND3598	10033756-ND-VAR-BLD-PLA-01	10033756-ND-VAR	LUXE-00140	348589140	201444	201448	201440	201436	CONTROLS
141	ND3605	10034209-ND-VAR-BLD-PLA-01	10034209-ND-VAR	LUXE-00141	310395708	201444	201448	201440	201436	CONTROLS
142	ND3603	10034210-ND-VAR-BLD-PLA-01	10034210-ND-VAR	LUXE-00142	348325679	201444	201448	201440	201436	CONTROLS
143	ND3611	10034212-ND-VAR-BLD-PLA-01	10034212-ND-VAR	LUXE-00143	348324131	201444	201448	201440	201436	CONTROLS
144	ND3613	10034213-ND-VAR-BLD-PLA-01	10034213-ND-VAR	LUXE-00144	348590234	201444	201448	201440	201436	CONTROLS
145	ND3612	10034214-ND-VAR-BLD-PLA-01	10034214-ND-VAR	LUXE-00145	348567983	201696	201700	201692	201688	CONTROLS
146	ND3607	10034216-ND-VAR-BLD-PLA-01	10034216-ND-VAR	LUXE-00146	348317243	201696	201700	201692	201688	CONTROLS
147	ND3600	10034218-ND-VAR-BLD-PLA-01	10034218-ND-VAR	LUXE-00147	348316665	201696	201700	201692	201688	CONTROLS
148	ND3606	10034219-ND-VAR-BLD-PLA-01	10034219-ND-VAR	LUXE-00148	348318814	201696	201700	201692	201688	CONTROLS
149	ND3615	10034220-ND-VAR-BLD-PLA-01	10034220-ND-VAR	LUXE-00149	348533807	201696	201700	201692	201688	CONTROLS
150	ND3609	10034221-ND-VAR-BLD-PLA-01	10034221-ND-VAR	LUXE-00150	348323856	201696	201700	201692	201688	CONTROLS
151	ND3614	10034222-ND-VAR-BLD-PLA-01	10034222-ND-VAR	LUXE-00151	348590236	201696	201700	201692	201688	CONTROLS
152	ND3608	10034223-ND-VAR-BLD-PLA-29	10034223-ND-VAR	LUXE-00152	348323890	201696	201700	201692	201688	CONTROLS
153	ND0718	10034388-ND-VAR-BLD-PLA-01	10034388-ND-VAR	LUXE-00153	352511627	201696	201700	201692	201688	DENOVO_PD
154	ND0727	10034391-ND-VAR-BLD-PLA-01	10034391-ND-VAR	LUXE-00154	348532529	201696	201700	201692	201688	CONTROLS
155	ND0726	10034394-ND-VAR-BLD-PLA-01	10034394-ND-VAR	LUXE-00155	352554246	201696	201700	201692	201688	DENOVO_PD
156	ND0713	10034400-ND-VAR-BLD-PLA-01	10034400-ND-VAR	LUXE-00156	348553755	201696	201700	201692	201688	TREATED_PD
157	ND7230	10034401-ND-VAR-BLD-PLA-01	10034401-ND-VAR	LUXE-00157	348480492	201696	201700	201692	201688	TREATED_PD
158	ND0711	10034405-ND-VAR-BLD-PLA-01	10034405-ND-VAR	LUXE-00158	348480404	201696	201700	201692	201688	TREATED_PD
159	ND0714	10034406-ND-VAR-BLD-PLA-01	10034406-ND-VAR	LUXE-00159	348563388	201696	201700	201692	201688	SECOND_STUDY
160	ND0705	10034419-ND-VAR-BLD-PLA-01	10034419-ND-VAR	LUXE-00160	348354811	201696	201700	201692	201688	TREATED_PD
161	ND0707	10034420-ND-VAR-BLD-PLA-01	10034420-ND-VAR	LUXE-00161	348322375	201696	201700	201692	201688	SECOND_STUDY
162	ND0728	10034425-ND-VAR-BLD-PLA-01	10034425-ND-VAR	LUXE-00162	352513355	201696	201700	201692	201688	TREATED_PD
163	ND0704	10034428-ND-VAR-BLD-PLA-01	10034428-ND-VAR	LUXE-00163	348589010	201696	201700	201692	201688	TREATED_PD
164	ND0708	10034652-ND-VAR-BLD-PLA-01	10034652-ND-VAR	LUXE-00164	348586202	201696	201700	201692	201688	TREATED_PD
165	ND3617	10034653-ND-VAR-BLD-PLA-01	10034653-ND-VAR	LUXE-00165	348588122	201696	201700	201692	201688	CONTROLS
166	ND0710	10034654-ND-VAR-BLD-PLA-01	10034654-ND-VAR	LUXE-00166	348322455	201696	201700	201692	201688	TREATED_PD
167	ND0698	10034658-ND-VAR-BLD-PLA-01	10034658-ND-VAR	LUXE-00167	348534696	201696	201700	201692	201688	TREATED_PD
168	ND7227	10034662-ND-VAR-BLD-PLA-01	10034662-ND-VAR	LUXE-00168	348567985	201696	201700	201692	201688	TREATED_PD
169	ND7233	10034672-ND-VAR-BLD-PLA-01	10034672-ND-VAR	LUXE-00169	348353380	201696	201700	201692	201688	SECOND_STUDY
170	ND0701	10034677-ND-VAR-BLD-PLA-01	10034677-ND-VAR	LUXE-00170	348533982	201696	201700	201692	201688	TREATED_PD
171	ND7232	10034680-ND-VAR-BLD-PLA-01	10034680-ND-VAR	LUXE-00171	348353382	201696	201700	201692	201688	TREATED_PD
172	ND7225	10034684-ND-VAR-BLD-PLA-01	10034684-ND-VAR	LUXE-00172	348588223	201696	201700	201692	201688	TREATED_PD
173	ND3620	10034687-ND-VAR-BLD-PLA-01	10034687-ND-VAR	LUXE-00173	348354813	201696	201700	201692	201688	CONTROLS
174	ND0721	10034692-ND-VAR-BLD-PLA-01	10034692-ND-VAR	LUXE-00174	352576164	201696	201700	201692	201688	TREATED_PD
175	ND0712	10034693-ND-VAR-BLD-PLA-01	10034693-ND-VAR	LUXE-00175	348533872	201696	201700	201692	201688	TREATED_PD
176	ND0694	10034700-ND-VAR-BLD-PLA-01	10034700-ND-VAR	LUXE-00176	348324146	201696	201700	201692	201688	SECOND_STUDY
177	ND7222	10034702-ND-VAR-BLD-PLA-01	10034702-ND-VAR	LUXE-00177	348324918	201696	201700	201692	201688	TREATED_PD
178	ND0703	10034703-ND-VAR-BLD-PLA-01	10034703-ND-VAR	LUXE-00178	348586648	201696	201700	201692	201688	SECOND_STUDY
179	ND0700	10034704-ND-VAR-BLD-PLA-01	10034704-ND-VAR	LUXE-00179	348534871	201696	201700	201692	201688	TREATED_PD
180	ND0699	10034705-ND-VAR-BLD-PLA-01	10034705-ND-VAR	LUXE-00180	348588126	201696	201700	201692	201688	TREATED_PD
181	ND0724	10034708-ND-VAR-BLD-PLA-01	10034708-ND-VAR	LUXE-00181	352576116	201696	201700	201692	201688	SECOND_STUDY
182	ND3638	10035775-ND-VAR-BLD-PLA-01	10035775-ND-VAR	LUXE-00182	352554346	201696	201700	201692	201688	CONTROLS
183	ND3623	10035777-ND-VAR-BLD-PLA-01	10035777-ND-VAR	LUXE-00183	348586206	201696	201700	201692	201688	CONTROLS
184	ND3636	10035779-ND-VAR-BLD-PLA-01	10035779-ND-VAR	LUXE-00184	352513357	201696	201700	201692	201688	CONTROLS
185	ND3618	10035780-ND-VAR-BLD-PLA-01	10035780-ND-VAR	LUXE-00185	348585150	201696	201700	201692	201688	CONTROLS
186	ND3631	10035781-ND-VAR-BLD-PLA-01	10035781-ND-VAR	LUXE-00186	352511245	201696	201700	201692	201688	CONTROLS
187	ND3626	10035789-ND-VAR-BLD-PLA-01	10035789-ND-VAR	LUXE-00187	348557231	201696	201700	201692	201688	CONTROLS
188	ND3619	10035791-ND-VAR-BLD-PLA-01	10035791-ND-VAR	LUXE-00188	348354815	201696	201700	201692	201688	CONTROLS
189	ND3622	10035793-ND-VAR-BLD-PLA-01	10035793-ND-VAR	LUXE-00189	348589180	201696	201700	201692	201688	CONTROLS
190	ND3621	10035794-ND-VAR-BLD-PLA-01	10035794-ND-VAR	LUXE-00190	348355867	201696	201700	201692	201688	CONTROLS
191	ND3635	10035795-ND-VAR-BLD-PLA-01	10035795-ND-VAR	LUXE-00191	348532531	201696	201700	201692	201688	CONTROLS
192	ND3639	10037345-ND-VAR-BLD-PLA-01	10037345-ND-VAR	LUXE-00192	348572289	201696	201700	201692	201688	CONTROLS
193	ND3135	10010653-ND-VAR-BLD-PLA-01	10010653-ND-VAR	LUXE-00193	205787112	201696	201700	201692	201688	CONTROLS
194	ND3154	10010657-ND-VAR-BLD-PLA-01	10010657-ND-VAR	LUXE-00194	201632744	201696	201700	201692	201688	CONTROLS
195	ND3125	10010659-ND-VAR-BLD-PLA-01	10010659-ND-VAR	LUXE-00195	148846597	201696	201700	201692	201688	CONTROLS
196	ND3126	10010661-ND-VAR-BLD-PLA-01	10010661-ND-VAR	LUXE-00196	148824033	201696	201700	201692	201688	CONTROLS
197	ND3133	10010663-ND-VAR-BLD-PLA-01	10010663-ND-VAR	LUXE-00197	148796374	201696	201700	201692	201688	CONTROLS
198	ND3128	10010666-ND-VAR-BLD-PLA-01	10010666-ND-VAR	LUXE-00198	148823069	201696	201700	201692	201688	CONTROLS
199	ND3132	10010667-ND-VAR-BLD-PLA-01	10010667-ND-VAR	LUXE-00199	148846599	201696	201700	201692	201688	CONTROLS
200	ND3131	10010669-ND-VAR-BLD-PLA-01	10010669-ND-VAR	LUXE-00200	148822823	201696	201700	201692	201688	CONTROLS
201	ND3137	10010670-ND-VAR-BLD-PLA-01	10010670-ND-VAR	LUXE-00201	148796690	201696	201700	201692	201688	CONTROLS
202	ND3130	10010671-ND-VAR-BLD-PLA-01	10010671-ND-VAR	LUXE-00202	148846326	201696	201700	201692	201688	CONTROLS
203	ND0249	10010854-ND-VAR-BLD-PLA-01	10010854-ND-VAR	LUXE-00203	205788256	201696	201700	201692	201688	TREATED_PD
204	ND7008	10010856-ND-VAR-BLD-PLA-01	10010856-ND-VAR	LUXE-00204	205787117	201696	201700	201692	201688	SECOND_STUDY
205	ND0228	10010857-ND-VAR-BLD-PLA-01	10010857-ND-VAR	LUXE-00205	148846816	201696	201700	201692	201688	CONTROLS
206	ND0227	10010859-ND-VAR-BLD-PLA-01	10010859-ND-VAR	LUXE-00206	148816108	201696	201700	201692	201688	SECOND_STUDY
207	ND7007	10010862-ND-VAR-BLD-PLA-01	10010862-ND-VAR	LUXE-00207	205788053	201696	201700	201692	201688	SECOND_STUDY
208	ND0239	10010867-ND-VAR-BLD-PLA-01	10010867-ND-VAR	LUXE-00208	205790127	201696	201700	201692	201688	CONTROLS
209	ND0240	10010870-ND-VAR-BLD-PLA-01	10010870-ND-VAR	LUXE-00209	205784996	201696	201700	201692	201688	TREATED_PD
210	ND0238	10010971-ND-VAR-BLD-PLA-01	10010971-ND-VAR	LUXE-00210	205787071	201696	201700	201692	201688	SECOND_STUDY
211	ND0236	10010974-ND-VAR-BLD-PLA-01	10010974-ND-VAR	LUXE-00211	148855081	201696	201700	201692	201688	TREATED_PD
212	ND0233	10010977-ND-VAR-BLD-PLA-01	10010977-ND-VAR	LUXE-00212	148805137	201696	201700	201692	201688	SECOND_STUDY
213	ND0234	10010980-ND-VAR-BLD-PLA-01	10010980-ND-VAR	LUXE-00213	148852571	201696	201700	201692	201688	SECOND_STUDY
214	ND0235	10010983-ND-VAR-BLD-PLA-01	10010983-ND-VAR	LUXE-00214	148853300	201696	201700	201692	201688	CONTROLS
215	ND3152	10011275-ND-VAR-BLD-PLA-01	10011275-ND-VAR	LUXE-00215	201632746	201696	201700	201692	201688	CONTROLS
216	ND0269	10011328-ND-VAR-BLD-PLA-01	10011328-ND-VAR	LUXE-00216	205794466	201696	201700	201692	201688	CONTROLS
217	ND0256	10011329-ND-VAR-BLD-PLA-01	10011329-ND-VAR	LUXE-00217	205795962	201696	201700	201692	201688	TREATED_PD
218	ND0245	10011335-ND-VAR-BLD-PLA-01	10011335-ND-VAR	LUXE-00218	205788983	201696	201700	201692	201688	CONTROLS
219	ND0244	10011336-ND-VAR-BLD-PLA-01	10011336-ND-VAR	LUXE-00219	205788353	201696	201700	201692	201688	TREATED_PD
220	ND0254	10011346-ND-VAR-BLD-PLA-01	10011346-ND-VAR	LUXE-00220	148805200	201696	201700	201692	201688	TREATED_PD
221	ND0246	10011350-ND-VAR-BLD-PLA-01	10011350-ND-VAR	LUXE-00221	205784955	201696	201700	201692	201688	SECOND_STUDY
222	ND0274	10011683-ND-VAR-BLD-PLA-01	10011683-ND-VAR	LUXE-00222	205790863	201696	201700	201692	201688	SECOND_STUDY
223	ND0270	10011686-ND-VAR-BLD-PLA-01	10011686-ND-VAR	LUXE-00223	205790779	201696	201700	201692	201688	TREATED_PD
224	ND3158	10011711-ND-VAR-BLD-PLA-01	10011711-ND-VAR	LUXE-00224	205785497	201696	201700	201692	201688	CONTROLS
225	ND3159	10011714-ND-VAR-BLD-PLA-01	10011714-ND-VAR	LUXE-00225	205789016	201696	201700	201692	201688	CONTROLS
226	ND3183	10012172-ND-VAR-BLD-PLA-01	10012172-ND-VAR	LUXE-00226	210750269	201696	201700	201692	201688	CONTROLS
227	ND0381	10015190-ND-VAR-BLD-PLA-01	10015190-ND-VAR	LUXE-00227	220674997	201696	201700	201692	201688	TREATED_PD
228	ND7040	10015254-ND-VAR-BLD-PLA-01	10015254-ND-VAR	LUXE-00228	219897651	201696	201700	201692	201688	TREATED_PD
229	ND7039	10015255-ND-VAR-BLD-PLA-01	10015255-ND-VAR	LUXE-00229	219898827	201696	201700	201692	201688	TREATED_PD
230	ND3274	10015368-ND-VAR-BLD-PLA-01	10015368-ND-VAR	LUXE-00230	219971414	201696	201700	201692	201688	CONTROLS
231	ND3289	10015491-ND-VAR-BLD-PLA-01	10015491-ND-VAR	LUXE-00231	219939817	201696	201700	201692	201688	CONTROLS
232	ND0376	10015519-ND-VAR-BLD-PLA-01	10015519-ND-VAR	LUXE-00232	219970782	201696	201700	201692	201688	TREATED_PD
233	ND0377	10015522-ND-VAR-BLD-PLA-01	10015522-ND-VAR	LUXE-00233	220723538	201696	201700	201692	201688	TREATED_PD
234	ND3310	10015556-ND-VAR-BLD-PLA-01	10015556-ND-VAR	LUXE-00234	201580008	201696	201700	201692	201688	CONTROLS
235	ND3337	10016277-ND-VAR-BLD-PLA-01	10016277-ND-VAR	LUXE-00235	230561457	201696	201700	201692	201688	CONTROLS
236	ND0437	10017120-ND-VAR-BLD-PLA-01	10017120-ND-VAR	LUXE-00236	230557433	201696	201700	201692	201688	DENOVO_PD
237	ND3377	10017272-ND-VAR-BLD-PLA-01	10017272-ND-VAR	LUXE-00237	230542533	201696	201700	201692	201688	CONTROLS
238	ND0474	10017673-ND-VAR-BLD-PLA-01	10017673-ND-VAR	LUXE-00238	230582340	201696	201700	201692	201688	CONTROLS
239	ND3390	10018344-ND-VAR-BLD-PLA-01	10018344-ND-VAR	LUXE-00239	230633001	201696	201700	201692	201688	CONTROLS
240	ND0502	10019598-ND-VAR-BLD-PLA-01	10019598-ND-VAR	LUXE-00240	211789200	201696	201700	201692	201688	TREATED_PD
241	ND7111	10019627-ND-VAR-BLD-PLA-01	10019627-ND-VAR	LUXE-00241	237728890	201696	201700	201692	201688	SECOND_STUDY
242	ND0500	10019631-ND-VAR-BLD-PLA-01	10019631-ND-VAR	LUXE-00242	237726821	201696	201700	201692	201688	TREATED_PD
243	ND7124	10019746-ND-VAR-BLD-PLA-01	10019746-ND-VAR	LUXE-00243	247883156	201696	201700	201692	201688	TREATED_PD
244	ND0534	10020273-ND-VAR-BLD-PLA-01	10020273-ND-VAR	LUXE-00244	247889203	201696	201700	201692	201688	TREATED_PD
245	ND7142	10020439-ND-VAR-BLD-PLA-01	10020439-ND-VAR	LUXE-00245	247913663	201696	201700	201692	201688	CONTROLS
246	ND7131	10020450-ND-VAR-BLD-PLA-01	10020450-ND-VAR	LUXE-00246	247881049	201696	201700	201692	201688	TREATED_PD
247	ND3419	10021045-ND-VAR-BLD-PLA-01	10021045-ND-VAR	LUXE-00247	236628090	201696	201700	201692	201688	CONTROLS
248	ND0406	10022424-ND-VAR-BLD-PLA-34	10022424-ND-VAR	LUXE-00248	247889846	201696	201700	201692	201688	SECOND_STUDY
249	ND0587	10022449-ND-VAR-BLD-PLA-30	10022449-ND-VAR	LUXE-00249	249247336	201696	201700	201692	201688	DENOVO_PD
250	ND3442	10022525-ND-VAR-BLD-PLA-30	10022525-ND-VAR	LUXE-00250	247891832	201696	201700	201692	201688	CONTROLS
251	ND0580	10023064-ND-VAR-BLD-PLA-26	10023064-ND-VAR	LUXE-00251	301589201	201696	201700	201692	201688	TREATED_PD
252	ND3495	10024422-ND-VAR-BLD-PLA-01	10024422-ND-VAR	LUXE-00252	301589158	201696	201700	201692	201688	TREATED_PD
253	ND0733	10034386-ND-VAR-BLD-PLA-01	10034386-ND-VAR	LUXE-00253	348532914	201696	201700	201692	201688	TREATED_PD
254	ND0732	10034409-ND-VAR-BLD-PLA-01	10034409-ND-VAR	LUXE-00254	348532910	201696	201700	201692	201688	TREATED_PD
255	ND0730	10034416-ND-VAR-BLD-PLA-01	10034416-ND-VAR	LUXE-00255	352576504	201696	201700	201692	201688	TREATED_PD
256	ND0731	10034828-ND-VAR-BLD-PLA-34	10034828-ND-VAR	LUXE-00256	352576573	201696	201700	201692	201688	TREATED_PD
257	ND0734	10036255-ND-VAR-BLD-PLA-01	10036255-ND-VAR	LUXE-00257	352576859	201696	201700	201692	201688	TREATED_PD
258	ND0736	10036264-ND-VAR-BLD-PLA-01	10036264-ND-VAR	LUXE-00258	348463245	201696	201700	201692	201688	TREATED_PD
259	ND3656	10036272-ND-VAR-BLD-PLA-01	10036272-ND-VAR	LUXE-00259	348322881	201696	201700	201692	201688	CONTROLS
260	ND3659	10036278-ND-VAR-BLD-PLA-01	10036278-ND-VAR	LUXE-00260	348323664	201696	201700	201692	201688	CONTROLS
261	ND0739	10036283-ND-VAR-BLD-PLA-01	10036283-ND-VAR	LUXE-00261	348481337	201696	201700	201692	201688	DENOVO_PD
262	ND3658	10036290-ND-VAR-BLD-PLA-01	10036290-ND-VAR	LUXE-00262	348323666	201696	201700	201692	201688	CONTROLS
263	ND0742	10036300-ND-VAR-BLD-PLA-01	10036300-ND-VAR	LUXE-00263	348480102	201696	201700	201692	201688	CONTROLS
264	ND0741	10036310-ND-VAR-BLD-PLA-01	10036310-ND-VAR	LUXE-00264	357015725	201696	201700	201692	201688	TREATED_PD
265	ND3647	10037338-ND-VAR-BLD-PLA-01	10037338-ND-VAR	LUXE-00265	348533007	201696	201700	201692	201688	CONTROLS
266	ND3650	10037339-ND-VAR-BLD-PLA-01	10037339-ND-VAR	LUXE-00266	352561754	201696	201700	201692	201688	CONTROLS
267	ND3654	10037340-ND-VAR-BLD-PLA-01	10037340-ND-VAR	LUXE-00267	348466257	201696	201700	201692	201688	CONTROLS
268	ND3644	10037342-ND-VAR-BLD-PLA-01	10037342-ND-VAR	LUXE-00268	352575926	201696	201700	201692	201688	CONTROLS
269	ND3641	10037347-ND-VAR-BLD-PLA-01	10037347-ND-VAR	LUXE-00269	352577510	201696	201700	201692	201688	CONTROLS
270	ND3643	10037348-ND-VAR-BLD-PLA-01	10037348-ND-VAR	LUXE-00270	352577845	201696	201700	201692	201688	CONTROLS
271	ND3649	10037349-ND-VAR-BLD-PLA-01	10037349-ND-VAR	LUXE-00271	352578037	201696	201700	201692	201688	CONTROLS
272	ND3651	10037350-ND-VAR-BLD-PLA-01	10037350-ND-VAR	LUXE-00272	352520415	201696	201700	201692	201688	CONTROLS
273	ND3657	10037351-ND-VAR-BLD-PLA-01	10037351-ND-VAR	LUXE-00273	352519869	201696	201700	201692	201688	CONTROLS
274	ND3645	10037352-ND-VAR-BLD-PLA-01	10037352-ND-VAR	LUXE-00274	352577062	201696	201700	201692	201688	CONTROLS
275	ND3653	10037354-ND-VAR-BLD-PLA-01	10037354-ND-VAR	LUXE-00275	348466250	201696	201700	201692	201688	CONTROLS
276	ND0746	10038733-ND-VAR-BLD-PLA-01	10038733-ND-VAR	LUXE-00276	348481079	201696	201700	201692	201688	DENOVO_PD
277	ND7239	10038735-ND-VAR-BLD-PLA-01	10038735-ND-VAR	LUXE-00277	357016978	201696	201700	201692	201688	DENOVO_PD
278	ND0745	10038750-ND-VAR-BLD-PLA-01	10038750-ND-VAR	LUXE-00278	352556161	201696	201700	201692	201688	TREATED_PD
279	ND3666	10038754-ND-VAR-BLD-PLA-01	10038754-ND-VAR	LUXE-00279	357017261	201696	201700	201692	201688	CONTROLS
280	ND3662	10039291-ND-VAR-BLD-PLA-01	10039291-ND-VAR	LUXE-00280	357015495	201696	201700	201692	201688	CONTROLS
281	ND3664	10039292-ND-VAR-BLD-PLA-01	10039292-ND-VAR	LUXE-00281	348575069	201696	201700	201692	201688	CONTROLS
282	ND3665	10039297-ND-VAR-BLD-PLA-01	10039297-ND-VAR	LUXE-00282	352519307	201696	201700	201692	201688	CONTROLS
283	ND3668	10039308-ND-VAR-BLD-PLA-01	10039308-ND-VAR	LUXE-00283	348481077	201696	201700	201692	201688	CONTROLS
284	ND3663	10039309-ND-VAR-BLD-PLA-01	10039309-ND-VAR	LUXE-00284	352519022	201696	201700	201692	201688	CONTROLS
285	ND0751	10039960-ND-VAR-BLD-PLA-01	10039960-ND-VAR	LUXE-00285	366959271	201696	201700	201692	201688	TREATED_PD
286	ND0706	10040221-ND-VAR-BLD-PLA-01	10040221-ND-VAR	LUXE-00286	366958509	201696	201700	201692	201688	TREATED_PD
287	nd0753	10040229-ND-VAR-BLD-PLA-01	10040229-ND-VAR	LUXE-00287	366955299	201696	201700	201692	201688	TREATED_PD
288	ND3667	10041490-ND-VAR-BLD-PLA-01	10041490-ND-VAR	LUXE-00288	356934552	201696	201700	201692	201688	CONTROLS
289	ND3024	10009196-ND-VAR-BLD-PLA-01	10009196-ND-VAR	LUXE-00289	148826258	201876	201880	201872	201868	CONTROLS
290	ND0102	10009254-ND-VAR-BLD-PLA-01	10009254-ND-VAR	LUXE-00290	145645390	201876	201880	201872	201868	SECOND_STUDY
291	ND0103	10009263-ND-VAR-BLD-PLA-01	10009263-ND-VAR	LUXE-00291	148803746	201876	201880	201872	201868	CONTROLS
292	ND0106	10009319-ND-VAR-BLD-PLA-01	10009319-ND-VAR	LUXE-00292	175064297	201876	201880	201872	201868	TREATED_PD
293	ND0107	10009320-ND-VAR-BLD-PLA-01	10009320-ND-VAR	LUXE-00293	148820602	201876	201880	201872	201868	SECOND_STUDY
294	ND0105	10009321-ND-VAR-BLD-PLA-01	10009321-ND-VAR	LUXE-00294	148822077	201876	201880	201872	201868	SECOND_STUDY
295	ND0104	10009328-ND-VAR-BLD-PLA-01	10009328-ND-VAR	LUXE-00295	148824500	201876	201880	201872	201868	TREATED_PD
296	ND0132	10009350-ND-VAR-BLD-PLA-01	10009350-ND-VAR	LUXE-00296	148826302	201876	201880	201872	201868	TREATED_PD
297	ND0137	10009351-ND-VAR-BLD-PLA-01	10009351-ND-VAR	LUXE-00297	145680822	201876	201880	201872	201868	TREATED_PD
298	ND0131	10009353-ND-VAR-BLD-PLA-01	10009353-ND-VAR	LUXE-00298	148825176	201876	201880	201872	201868	TREATED_PD
299	ND0142	10009355-ND-VAR-BLD-PLA-01	10009355-ND-VAR	LUXE-00299	148826374	201876	201880	201872	201868	TREATED_PD
300	ND0157	10009357-ND-VAR-BLD-PLA-01	10009357-ND-VAR	LUXE-00300	148812148	201876	201880	201872	201868	TREATED_PD
301	ND0130	10009361-ND-VAR-BLD-PLA-01	10009361-ND-VAR	LUXE-00301	148803215	201876	201880	201872	201868	SECOND_STUDY
302	ND0134	10009368-ND-VAR-BLD-PLA-01	10009368-ND-VAR	LUXE-00302	148826314	201876	201880	201872	201868	TREATED_PD
303	ND0129	10009369-ND-VAR-BLD-PLA-01	10009369-ND-VAR	LUXE-00303	148826814	201876	201880	201872	201868	DENOVO_PD
304	ND0136	10009374-ND-VAR-BLD-PLA-01	10009374-ND-VAR	LUXE-00304	145645256	201876	201880	201872	201868	TREATED_PD
305	ND0133	10009379-ND-VAR-BLD-PLA-01	10009379-ND-VAR	LUXE-00305	148820937	201876	201880	201872	201868	TREATED_PD
306	ND3041	10009448-ND-VAR-BLD-PLA-01	10009448-ND-VAR	LUXE-00306	148821674	201876	201880	201872	201868	CONTROLS
307	ND3042	10009450-ND-VAR-BLD-PLA-01	10009450-ND-VAR	LUXE-00307	175064677	201876	201880	201872	201868	CONTROLS
308	ND3043	10009454-ND-VAR-BLD-PLA-01	10009454-ND-VAR	LUXE-00308	145682042	201876	201880	201872	201868	CONTROLS
309	ND0154	10009537-ND-VAR-BLD-PLA-01	10009537-ND-VAR	LUXE-00309	148802465	201876	201880	201872	201868	TREATED_PD
310	ND0164	10009547-ND-VAR-BLD-PLA-01	10009547-ND-VAR	LUXE-00310	187317149	201876	201880	201872	201868	TREATED_PD
311	ND0162	10009553-ND-VAR-BLD-PLA-01	10009553-ND-VAR	LUXE-00311	148813145	201876	201880	201872	201868	SECOND_STUDY
312	ND0153	10009561-ND-VAR-BLD-PLA-01	10009561-ND-VAR	LUXE-00312	148803525	201876	201880	201872	201868	TREATED_PD
313	ND7005	10009739-ND-VAR-BLD-PLA-01	10009739-ND-VAR	LUXE-00313	148824330	201876	201880	201872	201868	SECOND_STUDY
314	ND3070	10009845-ND-VAR-BLD-PLA-03	10009845-ND-VAR	LUXE-00314	148820028	201876	201880	201872	201868	CONTROLS
315	ND3068	10009855-ND-VAR-BLD-PLA-01	10009855-ND-VAR	LUXE-00315	148812688	201876	201880	201872	201868	CONTROLS
316	ND3109	10010419-ND-VAR-BLD-PLA-03	10010419-ND-VAR	LUXE-00316	148815796	201876	201880	201872	201868	CONTROLS
317	ND0194	10010538-ND-VAR-BLD-PLA-01	10010538-ND-VAR	LUXE-00317	148816706	201876	201880	201872	201868	TREATED_PD
318	ND0198	10010540-ND-VAR-BLD-PLA-01	10010540-ND-VAR	LUXE-00318	148814392	201876	201880	201872	201868	TREATED_PD
319	ND0196	10010541-ND-VAR-BLD-PLA-01	10010541-ND-VAR	LUXE-00319	148815822	201876	201880	201872	201868	TREATED_PD
320	ND0195	10010548-ND-VAR-BLD-PLA-03	10010548-ND-VAR	LUXE-00320	148797650	201876	201880	201872	201868	CONTROLS
321	ND7006	10010597-ND-VAR-BLD-PLA-01	10010597-ND-VAR	LUXE-00321	148815488	201876	201880	201872	201868	CONTROLS
322	ND0380	10015193-ND-VAR-BLD-PLA-01	10015193-ND-VAR	LUXE-00322	219940786	201876	201880	201872	201868	TREATED_PD
323	ND3386	10017295-ND-VAR-BLD-PLA-01	10017295-ND-VAR	LUXE-00323	230601808	201876	201880	201872	201868	CONTROLS
324	ND0478	10017462-ND-VAR-BLD-PLA-01	10017462-ND-VAR	LUXE-00324	230616537	201876	201880	201872	201868	TREATED_PD
325	ND0468	10017468-ND-VAR-BLD-PLA-03	10017468-ND-VAR	LUXE-00325	230601253	201876	201880	201872	201868	DENOVO_PD
326	ND7102	10017679-ND-VAR-BLD-PLA-01	10017679-ND-VAR	LUXE-00326	230600795	201876	201880	201872	201868	TREATED_PD
327	ND3397	10018330-ND-VAR-BLD-PLA-03	10018330-ND-VAR	LUXE-00327	211787829	201876	201880	201872	201868	CONTROLS
328	ND3393	10018334-ND-VAR-BLD-PLA-01	10018334-ND-VAR	LUXE-00328	237727559	201876	201880	201872	201868	CONTROLS
329	ND3400	10018336-ND-VAR-BLD-PLA-01	10018336-ND-VAR	LUXE-00329	211786992	201876	201880	201872	201868	CONTROLS
330	ND3396	10018337-ND-VAR-BLD-PLA-01	10018337-ND-VAR	LUXE-00330	211788983	201876	201880	201872	201868	CONTROLS
331	ND3403	10018339-ND-VAR-BLD-PLA-01	10018339-ND-VAR	LUXE-00331	230611163	201876	201880	201872	201868	CONTROLS
332	ND3395	10018340-ND-VAR-BLD-PLA-03	10018340-ND-VAR	LUXE-00332	211787222	201876	201880	201872	201868	TREATED_PD
333	ND3402	10018349-ND-VAR-BLD-PLA-01	10018349-ND-VAR	LUXE-00333	230611428	201876	201880	201872	201868	CONTROLS
334	ND0485	10018441-ND-VAR-BLD-PLA-01	10018441-ND-VAR	LUXE-00334	230630906	201876	201880	201872	201868	TREATED_PD
335	ND0486	10018442-ND-VAR-BLD-PLA-01	10018442-ND-VAR	LUXE-00335	230630897	201876	201880	201872	201868	TREATED_PD
336	ND7101	10018447-ND-VAR-BLD-PLA-01	10018447-ND-VAR	LUXE-00336	230600771	201876	201880	201872	201868	TREATED_PD
337	ND7100	10018452-ND-VAR-BLD-PLA-01	10018452-ND-VAR	LUXE-00337	230600742	201876	201880	201872	201868	TREATED_PD
338	ND0492	10018453-ND-VAR-BLD-PLA-03	10018453-ND-VAR	LUXE-00338	230583033	201876	201880	201872	201868	DENOVO_PD
339	ND0487	10018457-ND-VAR-BLD-PLA-01	10018457-ND-VAR	LUXE-00339	230630866	201876	201880	201872	201868	TREATED_PD
340	ND0507	10019592-ND-VAR-BLD-PLA-03	10019592-ND-VAR	LUXE-00340	211787901	201876	201880	201872	201868	DENOVO_PD
341	ND7116	10019593-ND-VAR-BLD-PLA-01	10019593-ND-VAR	LUXE-00341	211787926	201876	201880	201872	201868	TREATED_PD
342	ND0510	10019594-ND-VAR-BLD-PLA-01	10019594-ND-VAR	LUXE-00342	237728617	201876	201880	201872	201868	CONTROLS
343	ND0512	10019597-ND-VAR-BLD-PLA-01	10019597-ND-VAR	LUXE-00343	230612343	201876	201880	201872	201868	TREATED_PD
344	ND0509	10019602-ND-VAR-BLD-PLA-01	10019602-ND-VAR	LUXE-00344	211786769	201876	201880	201872	201868	SECOND_STUDY
345	ND0513	10019603-ND-VAR-BLD-PLA-01	10019603-ND-VAR	LUXE-00345	237726873	201876	201880	201872	201868	TREATED_PD
346	ND7121	10019606-ND-VAR-BLD-PLA-01	10019606-ND-VAR	LUXE-00346	247883348	201876	201880	201872	201868	TREATED_PD
347	ND7115	10019609-ND-VAR-BLD-PLA-01	10019609-ND-VAR	LUXE-00347	237728019	201876	201880	201872	201868	SECOND_STUDY
348	ND7114	10019611-ND-VAR-BLD-PLA-01	10019611-ND-VAR	LUXE-00348	211787721	201876	201880	201872	201868	TREATED_PD
349	ND0503	10019613-ND-VAR-BLD-PLA-01	10019613-ND-VAR	LUXE-00349	211787044	201876	201880	201872	201868	CONTROLS
350	ND0511	10019615-ND-VAR-BLD-PLA-01	10019615-ND-VAR	LUXE-00350	230612363	201876	201880	201872	201868	CONTROLS
351	ND7110	10019617-ND-VAR-BLD-PLA-01	10019617-ND-VAR	LUXE-00351	237726673	201876	201880	201872	201868	TREATED_PD
352	ND0506	10019621-ND-VAR-BLD-PLA-01	10019621-ND-VAR	LUXE-00352	211787879	201876	201880	201872	201868	SECOND_STUDY
353	ND7113	10019624-ND-VAR-BLD-PLA-01	10019624-ND-VAR	LUXE-00353	211787218	201876	201880	201872	201868	SECOND_STUDY
354	ND0508	10019625-ND-VAR-BLD-PLA-03	10019625-ND-VAR	LUXE-00354	211787853	201876	201880	201872	201868	DENOVO_PD
355	ND3401	10019626-ND-VAR-BLD-PLA-01	10019626-ND-VAR	LUXE-00355	211786944	201876	201880	201872	201868	CONTROLS
356	ND0496	10019628-ND-VAR-BLD-PLA-01	10019628-ND-VAR	LUXE-00356	237727901	201876	201880	201872	201868	TREATED_PD
357	ND0497	10019630-ND-VAR-BLD-PLA-01	10019630-ND-VAR	LUXE-00357	237728726	201876	201880	201872	201868	TREATED_PD
358	ND3399	10019632-ND-VAR-BLD-PLA-01	10019632-ND-VAR	LUXE-00358	211787016	201876	201880	201872	201868	CONTROLS
359	ND0501	10019634-ND-VAR-BLD-PLA-03	10019634-ND-VAR	LUXE-00359	237727250	201876	201880	201872	201868	DENOVO_PD
360	ND7112	10019636-ND-VAR-BLD-PLA-01	10019636-ND-VAR	LUXE-00360	237727719	201876	201880	201872	201868	TREATED_PD
361	ND7117	10019637-ND-VAR-BLD-PLA-01	10019637-ND-VAR	LUXE-00361	211788383	201876	201880	201872	201868	TREATED_PD
362	ND0505	10019638-ND-VAR-BLD-PLA-01	10019638-ND-VAR	LUXE-00362	237726757	201876	201880	201872	201868	TREATED_PD
363	ND0524	10019741-ND-VAR-BLD-PLA-01	10019741-ND-VAR	LUXE-00363	237733832	201876	201880	201872	201868	TREATED_PD
364	ND0523	10019744-ND-VAR-BLD-PLA-01	10019744-ND-VAR	LUXE-00364	236629238	201876	201880	201872	201868	TREATED_PD
365	ND0525	10019749-ND-VAR-BLD-PLA-01	10019749-ND-VAR	LUXE-00365	247883158	201876	201880	201872	201868	TREATED_PD
366	ND7127	10019750-ND-VAR-BLD-PLA-01	10019750-ND-VAR	LUXE-00366	237732218	201876	201880	201872	201868	CONTROLS
367	ND0516	10019751-ND-VAR-BLD-PLA-01	10019751-ND-VAR	LUXE-00367	230611139	201876	201880	201872	201868	TREATED_PD
368	ND7123	10019759-ND-VAR-BLD-PLA-01	10019759-ND-VAR	LUXE-00368	247883160	201876	201880	201872	201868	CONTROLS
369	ND0522	10019761-ND-VAR-BLD-PLA-01	10019761-ND-VAR	LUXE-00369	247883350	201876	201880	201872	201868	SECOND_STUDY
370	ND7126	10020260-ND-VAR-BLD-PLA-01	10020260-ND-VAR	LUXE-00370	247884506	201876	201880	201872	201868	TREATED_PD
371	ND7122	10020262-ND-VAR-BLD-PLA-01	10020262-ND-VAR	LUXE-00371	247883352	201876	201880	201872	201868	TREATED_PD
372	ND0518	10020264-ND-VAR-BLD-PLA-01	10020264-ND-VAR	LUXE-00372	230611621	201876	201880	201872	201868	SECOND_STUDY
373	ND7118	10020265-ND-VAR-BLD-PLA-01	10020265-ND-VAR	LUXE-00373	211788335	201876	201880	201872	201868	TREATED_PD
374	ND0514	10020267-ND-VAR-BLD-PLA-01	10020267-ND-VAR	LUXE-00374	230611404	201876	201880	201872	201868	TREATED_PD
375	ND7120	10020268-ND-VAR-BLD-PLA-01	10020268-ND-VAR	LUXE-00375	247883354	201876	201880	201872	201868	TREATED_PD
376	ND0515	10020270-ND-VAR-BLD-PLA-01	10020270-ND-VAR	LUXE-00376	230611380	201876	201880	201872	201868	TREATED_PD
377	ND0517	10020272-ND-VAR-BLD-PLA-01	10020272-ND-VAR	LUXE-00377	230611115	201876	201880	201872	201868	TREATED_PD
378	ND0520	10020278-ND-VAR-BLD-PLA-01	10020278-ND-VAR	LUXE-00378	237733374	201876	201880	201872	201868	TREATED_PD
379	ND0530	10020452-ND-VAR-BLD-PLA-01	10020452-ND-VAR	LUXE-00379	237732092	201876	201880	201872	201868	TREATED_PD
380	ND0526	10020879-ND-VAR-BLD-PLA-01	10020879-ND-VAR	LUXE-00380	247880568	201876	201880	201872	201868	TREATED_PD
381	ND0527	10020891-ND-VAR-BLD-PLA-01	10020891-ND-VAR	LUXE-00381	237732113	201876	201880	201872	201868	SECOND_STUDY
382	ND0528	10020893-ND-VAR-BLD-PLA-01	10020893-ND-VAR	LUXE-00382	237732075	201876	201880	201872	201868	TREATED_PD
383	ND3518	10025969-ND-VAR-BLD-PLA-01	10025969-ND-VAR	LUXE-00383	301775856	201876	201880	201872	201868	CONTROLS
384	ND3537	10026528-ND-VAR-BLD-PLA-01	10026528-ND-VAR	LUXE-00384	310264657	201876	201880	201872	201868	CONTROLS
385	ND0171	10009538-ND-VAR-BLD-PLA-01	10009538-ND-VAR	LUXE-00385	148798227	201876	201880	201872	201868	TREATED_PD
386	ND0180	10009556-ND-VAR-BLD-PLA-01	10009556-ND-VAR	LUXE-00386	175071163	201876	201880	201872	201868	CONTROLS
387	ND3081	10009853-ND-VAR-BLD-PLA-01	10009853-ND-VAR	LUXE-00387	175071498	201876	201880	201872	201868	CONTROLS
388	ND3072	10009856-ND-VAR-BLD-PLA-01	10009856-ND-VAR	LUXE-00388	148819682	201876	201880	201872	201868	CONTROLS
389	ND7001	10010007-ND-VAR-BLD-PLA-01	10010007-ND-VAR	LUXE-00389	148804696	201876	201880	201872	201868	TREATED_PD
390	ND7003	10010010-ND-VAR-BLD-PLA-01	10010010-ND-VAR	LUXE-00390	148806470	201876	201880	201872	201868	SECOND_STUDY
391	ND7002	10010018-ND-VAR-BLD-PLA-01	10010018-ND-VAR	LUXE-00391	148815668	201876	201880	201872	201868	TREATED_PD
392	ND0184	10010027-ND-VAR-BLD-PLA-01	10010027-ND-VAR	LUXE-00392	148806032	201876	201880	201872	201868	SECOND_STUDY
393	ND0182	10010028-ND-VAR-BLD-PLA-01	10010028-ND-VAR	LUXE-00393	187314867	201876	201880	201872	201868	TREATED_PD
394	ND3089	10010214-ND-VAR-BLD-PLA-01	10010214-ND-VAR	LUXE-00394	148805024	201876	201880	201872	201868	CONTROLS
395	ND3108	10010421-ND-VAR-BLD-PLA-01	10010421-ND-VAR	LUXE-00395	148815675	201876	201880	201872	201868	CONTROLS
396	ND3110	10010425-ND-VAR-BLD-PLA-01	10010425-ND-VAR	LUXE-00396	148815054	201876	201880	201872	201868	CONTROLS
397	ND0201	10010529-ND-VAR-BLD-PLA-01	10010529-ND-VAR	LUXE-00397	148822550	201876	201880	201872	201868	SECOND_STUDY
398	ND0193	10010546-ND-VAR-BLD-PLA-01	10010546-ND-VAR	LUXE-00398	148805132	201876	201880	201872	201868	SECOND_STUDY
399	ND7004	10010591-ND-VAR-BLD-PLA-01	10010591-ND-VAR	LUXE-00399	148815648	201876	201880	201872	201868	TREATED_PD
400	ND3213	10012580-ND-VAR-BLD-PLA-01	10012580-ND-VAR	LUXE-00400	201570359	201876	201880	201872	201868	CONTROLS
401	ND3211	10012593-ND-VAR-BLD-PLA-05	10012593-ND-VAR	LUXE-00401	213054975	201876	201880	201872	201868	CONTROLS
402	ND7026	10013127-ND-VAR-BLD-PLA-01	10013127-ND-VAR	LUXE-00402	219941466	201876	201880	201872	201868	CONTROLS
403	ND0313	10013253-ND-VAR-BLD-PLA-01	10013253-ND-VAR	LUXE-00403	201570431	201876	201880	201872	201868	TREATED_PD
404	ND0328	10013659-ND-VAR-BLD-PLA-01	10013659-ND-VAR	LUXE-00404	219945911	201876	201880	201872	201868	TREATED_PD
405	ND3218	10013758-ND-VAR-BLD-PLA-01	10013758-ND-VAR	LUXE-00405	219945900	201876	201880	201872	201868	CONTROLS
406	ND3238	10014262-ND-VAR-BLD-PLA-01	10014262-ND-VAR	LUXE-00406	219969783	201876	201880	201872	201868	CONTROLS
407	ND0329	10014513-ND-VAR-BLD-PLA-01	10014513-ND-VAR	LUXE-00407	219947592	201876	201880	201872	201868	SECOND_STUDY
408	ND3325	10016280-ND-VAR-BLD-PLA-01	10016280-ND-VAR	LUXE-00408	230590667	201876	201880	201872	201868	CONTROLS
409	ND3324	10016286-ND-VAR-BLD-PLA-01	10016286-ND-VAR	LUXE-00409	230589851	201876	201880	201872	201868	CONTROLS
410	ND3336	10016288-ND-VAR-BLD-PLA-01	10016288-ND-VAR	LUXE-00410	230526972	201876	201880	201872	201868	CONTROLS
411	ND3331	10016289-ND-VAR-BLD-PLA-03	10016289-ND-VAR	LUXE-00411	230529010	201876	201880	201872	201868	CONTROLS
412	ND3334	10016291-ND-VAR-BLD-PLA-01	10016291-ND-VAR	LUXE-00412	230528988	201876	201880	201872	201868	CONTROLS
413	ND3329	10016293-ND-VAR-BLD-PLA-01	10016293-ND-VAR	LUXE-00413	230527549	201876	201880	201872	201868	CONTROLS
414	ND3333	10016295-ND-VAR-BLD-PLA-01	10016295-ND-VAR	LUXE-00414	230528964	201876	201880	201872	201868	CONTROLS
415	ND3332	10016296-ND-VAR-BLD-PLA-01	10016296-ND-VAR	LUXE-00415	230560300	201876	201880	201872	201868	CONTROLS
416	ND3335	10016297-ND-VAR-BLD-PLA-03	10016297-ND-VAR	LUXE-00416	230526947	201876	201880	201872	201868	CONTROLS
417	ND3328	10016298-ND-VAR-BLD-PLA-01	10016298-ND-VAR	LUXE-00417	230528892	201876	201880	201872	201868	CONTROLS
418	ND3330	10016299-ND-VAR-BLD-PLA-01	10016299-ND-VAR	LUXE-00418	230527525	201876	201880	201872	201868	CONTROLS
419	ND0413	10016300-ND-VAR-BLD-PLA-01	10016300-ND-VAR	LUXE-00419	230590643	201876	201880	201872	201868	TREATED_PD
420	ND7071	10016312-ND-VAR-BLD-PLA-01	10016312-ND-VAR	LUXE-00420	230615044	201876	201880	201872	201868	TREATED_PD
421	ND7059	10016315-ND-VAR-BLD-PLA-01	10016315-ND-VAR	LUXE-00421	230589827	201876	201880	201872	201868	CONTROLS
422	ND7061	10016318-ND-VAR-BLD-PLA-01	10016318-ND-VAR	LUXE-00422	230589803	201876	201880	201872	201868	TREATED_PD
423	ND3384	10017281-ND-VAR-BLD-PLA-01	10017281-ND-VAR	LUXE-00423	230558063	201876	201880	201872	201868	CONTROLS
424	ND3385	10017285-ND-VAR-BLD-PLA-03	10017285-ND-VAR	LUXE-00424	230582054	201876	201880	201872	201868	CONTROLS
425	ND0470	10017472-ND-VAR-BLD-PLA-01	10017472-ND-VAR	LUXE-00425	230596619	201876	201880	201872	201868	TREATED_PD
426	ND0467	10017476-ND-VAR-BLD-PLA-01	10017476-ND-VAR	LUXE-00426	230558061	201876	201880	201872	201868	DENOVO_PD
427	ND0466	10017479-ND-VAR-BLD-PLA-01	10017479-ND-VAR	LUXE-00427	230557194	201876	201880	201872	201868	TREATED_PD
428	ND0458	10017572-ND-VAR-BLD-PLA-01	10017572-ND-VAR	LUXE-00428	170309008	201876	201880	201872	201868	TREATED_PD
429	ND7095	10017662-ND-VAR-BLD-PLA-03	10017662-ND-VAR	LUXE-00429	230630355	201876	201880	201872	201868	DENOVO_PD
430	ND0480	10017669-ND-VAR-BLD-PLA-01	10017669-ND-VAR	LUXE-00430	230624269	201876	201880	201872	201868	TREATED_PD
431	ND0472	10017670-ND-VAR-BLD-PLA-01	10017670-ND-VAR	LUXE-00431	230627793	201876	201880	201872	201868	TREATED_PD
432	ND0479	10017680-ND-VAR-BLD-PLA-01	10017680-ND-VAR	LUXE-00432	230616465	201876	201880	201872	201868	TREATED_PD
433	ND7106	10018459-ND-VAR-BLD-PLA-25	10018459-ND-VAR	LUXE-00433	228588978	201962	201966	201958	201954	DENOVO_PD
434	ND0546	10019748-ND-VAR-BLD-PLA-01	10019748-ND-VAR	LUXE-00434	247897352	201962	201966	201958	201954	CONTROLS
435	ND0533	10020280-ND-VAR-BLD-PLA-01	10020280-ND-VAR	LUXE-00435	236661974	201962	201966	201958	201954	TREATED_PD
436	ND7132	10020448-ND-VAR-BLD-PLA-01	10020448-ND-VAR	LUXE-00436	247881047	201962	201966	201958	201954	TREATED_PD
437	ND0536	10020889-ND-VAR-BLD-PLA-01	10020889-ND-VAR	LUXE-00437	247881051	201962	201966	201958	201954	SECOND_STUDY
438	ND0531	10020898-ND-VAR-BLD-PLA-01	10020898-ND-VAR	LUXE-00438	237733817	201962	201966	201958	201954	TREATED_PD
439	ND3418	10021030-ND-VAR-BLD-PLA-01	10021030-ND-VAR	LUXE-00439	247892467	201962	201966	201958	201954	CONTROLS
440	ND3413	10021033-ND-VAR-BLD-PLA-01	10021033-ND-VAR	LUXE-00440	236661840	201962	201966	201958	201954	CONTROLS
441	ND3414	10021047-ND-VAR-BLD-PLA-03	10021047-ND-VAR	LUXE-00441	247915520	201962	201966	201958	201954	DENOVO_PD
442	ND7133	10021756-ND-VAR-BLD-PLA-01	10021756-ND-VAR	LUXE-00442	247890639	201962	201966	201958	201954	SECOND_STUDY
443	ND7137	10021783-ND-VAR-BLD-PLA-01	10021783-ND-VAR	LUXE-00443	247896100	201962	201966	201958	201954	SECOND_STUDY
444	ND0617	10022425-ND-VAR-BLD-PLA-01	10022425-ND-VAR	LUXE-00444	310325674	201962	201966	201958	201954	TREATED_PD
445	ND3469	10022651-ND-VAR-BLD-PLA-01	10022651-ND-VAR	LUXE-00445	310081837	201962	201966	201958	201954	SECOND_STUDY
446	ND3474	10022660-ND-VAR-BLD-PLA-01	10022660-ND-VAR	LUXE-00446	310044125	201962	201966	201958	201954	CONTROLS
447	ND3494	10022666-ND-VAR-BLD-PLA-01	10022666-ND-VAR	LUXE-00447	310043837	201962	201966	201958	201954	CONTROLS
448	ND3467	10022667-ND-VAR-BLD-PLA-01	10022667-ND-VAR	LUXE-00448	301645618	201962	201966	201958	201954	CONTROLS
449	ND3501	10023509-ND-VAR-BLD-PLA-01	10023509-ND-VAR	LUXE-00449	310264911	201962	201966	201958	201954	CONTROLS
450	ND0622	10023516-ND-VAR-BLD-PLA-01	10023516-ND-VAR	LUXE-00450	310321355	201962	201966	201958	201954	TREATED_PD
451	ND0589	10023548-ND-VAR-BLD-PLA-01	10023548-ND-VAR	LUXE-00451	310030643	201962	201966	201958	201954	TREATED_PD
452	ND3478	10024394-ND-VAR-BLD-PLA-01	10024394-ND-VAR	LUXE-00452	310258811	201962	201966	201958	201954	CONTROLS
453	ND3502	10024396-ND-VAR-BLD-PLA-01	10024396-ND-VAR	LUXE-00453	249275355	201962	201966	201958	201954	CONTROLS
454	ND3503	10024406-ND-VAR-BLD-PLA-01	10024406-ND-VAR	LUXE-00454	249246499	201962	201966	201958	201954	CONTROLS
455	ND3500	10024419-ND-VAR-BLD-PLA-01	10024419-ND-VAR	LUXE-00455	249275357	201962	201966	201958	201954	CONTROLS
456	ND3497	10024420-ND-VAR-BLD-PLA-01	10024420-ND-VAR	LUXE-00456	310044605	201962	201966	201958	201954	CONTROLS
457	ND3498	10024421-ND-VAR-BLD-PLA-01	10024421-ND-VAR	LUXE-00457	301519282	201962	201966	201958	201954	CONTROLS
458	ND0604	10024447-ND-VAR-BLD-PLA-01	10024447-ND-VAR	LUXE-00458	310045085	201962	201966	201958	201954	CONTROLS
459	ND3477	10024448-ND-VAR-BLD-PLA-01	10024448-ND-VAR	LUXE-00459	310045087	201962	201966	201958	201954	CONTROLS
460	ND0603	10024454-ND-VAR-BLD-PLA-01	10024454-ND-VAR	LUXE-00460	310045089	201962	201966	201958	201954	SECOND_STUDY
461	ND0601	10024460-ND-VAR-BLD-PLA-01	10024460-ND-VAR	LUXE-00461	247892258	201962	201966	201958	201954	SECOND_STUDY
462	ND7158	10024814-ND-VAR-BLD-PLA-01	10024814-ND-VAR	LUXE-00462	301763080	201962	201966	201958	201954	TREATED_PD
463	ND0606	10024817-ND-VAR-BLD-PLA-01	10024817-ND-VAR	LUXE-00463	310043841	201962	201966	201958	201954	DENOVO_PD
464	ND0615	10025498-ND-VAR-BLD-PLA-01	10025498-ND-VAR	LUXE-00464	310325676	201962	201966	201958	201954	TREATED_PD
465	ND0616	10025499-ND-VAR-BLD-PLA-01	10025499-ND-VAR	LUXE-00465	310325678	201962	201966	201958	201954	CONTROLS
466	ND3505	10025959-ND-VAR-BLD-PLA-01	10025959-ND-VAR	LUXE-00466	310325680	201962	201966	201958	201954	CONTROLS
467	ND3520	10025962-ND-VAR-BLD-PLA-01	10025962-ND-VAR	LUXE-00467	310321361	201962	201966	201958	201954	CONTROLS
468	ND3519	10025963-ND-VAR-BLD-PLA-01	10025963-ND-VAR	LUXE-00468	310323832	201962	201966	201958	201954	CONTROLS
469	ND3515	10025965-ND-VAR-BLD-PLA-01	10025965-ND-VAR	LUXE-00469	301775841	201962	201966	201958	201954	CONTROLS
470	ND3504	10025967-ND-VAR-BLD-PLA-01	10025967-ND-VAR	LUXE-00470	247882004	201962	201966	201958	201954	CONTROLS
471	ND3506	10025968-ND-VAR-BLD-PLA-01	10025968-ND-VAR	LUXE-00471	247882006	201962	201966	201958	201954	CONTROLS
472	ND3514	10025971-ND-VAR-BLD-PLA-01	10025971-ND-VAR	LUXE-00472	301775843	201962	201966	201958	201954	CONTROLS
473	ND0626	10026233-ND-VAR-BLD-PLA-01	10026233-ND-VAR	LUXE-00473	310264909	201962	201966	201958	201954	SECOND_STUDY
474	ND0623	10026248-ND-VAR-BLD-PLA-01	10026248-ND-VAR	LUXE-00474	310321359	201962	201966	201958	201954	TREATED_PD
475	ND3536	10026519-ND-VAR-BLD-PLA-01	10026519-ND-VAR	LUXE-00475	301880748	201962	201966	201958	201954	CONTROLS
476	ND3527	10026522-ND-VAR-BLD-PLA-01	10026522-ND-VAR	LUXE-00476	310264907	201962	201966	201958	201954	CONTROLS
477	ND3529	10026523-ND-VAR-BLD-PLA-01	10026523-ND-VAR	LUXE-00477	310264913	201962	201966	201958	201954	CONTROLS
478	ND3538	10026530-ND-VAR-BLD-PLA-01	10026530-ND-VAR	LUXE-00478	310264625	201962	201966	201958	201954	CONTROLS
479	ND0628	10027272-ND-VAR-BLD-PLA-01	10027272-ND-VAR	LUXE-00479	310323930	201962	201966	201958	201954	SECOND_STUDY
480	ND0629	10027273-ND-VAR-BLD-PLA-01	10027273-ND-VAR	LUXE-00480	310265092	201962	201966	201958	201954	SECOND_STUDY
481	ND3035	10009457-ND-VAR-BLD-PLA-01	10009457-ND-VAR	LUXE-00481	148826026	201962	201966	201958	201954	CONTROLS
482	ND0219	10010006-ND-VAR-BLD-PLA-01	10010006-ND-VAR	LUXE-00482	148823108	201962	201966	201958	201954	CONTROLS
483	ND3116	10010420-ND-VAR-BLD-PLA-01	10010420-ND-VAR	LUXE-00483	148815698	201962	201966	201958	201954	CONTROLS
484	ND3115	10010428-ND-VAR-BLD-PLA-01	10010428-ND-VAR	LUXE-00484	148816631	201962	201966	201958	201954	CONTROLS
485	ND3117	10010430-ND-VAR-BLD-PLA-01	10010430-ND-VAR	LUXE-00485	148815361	201962	201966	201958	201954	CONTROLS
486	ND0214	10010583-ND-VAR-BLD-PLA-01	10010583-ND-VAR	LUXE-00486	148816700	201962	201966	201958	201954	TREATED_PD
487	ND0220	10010585-ND-VAR-BLD-PLA-01	10010585-ND-VAR	LUXE-00487	148796377	201962	201966	201958	201954	TREATED_PD
488	ND0217	10010586-ND-VAR-BLD-PLA-01	10010586-ND-VAR	LUXE-00488	148855076	201962	201966	201958	201954	SECOND_STUDY
489	ND0307	10012572-ND-VAR-BLD-PLA-01	10012572-ND-VAR	LUXE-00489	210719177	201962	201966	201958	201954	TREATED_PD
490	ND0322	10013655-ND-VAR-BLD-PLA-01	10013655-ND-VAR	LUXE-00490	219941750	201962	201966	201958	201954	TREATED_PD
491	ND3231	10013749-ND-VAR-BLD-PLA-01	10013749-ND-VAR	LUXE-00491	201579105	201962	201966	201958	201954	CONTROLS
492	ND3234	10013750-ND-VAR-BLD-PLA-01	10013750-ND-VAR	LUXE-00492	201571904	201962	201966	201958	201954	CONTROLS
493	ND3256	10014274-ND-VAR-BLD-PLA-01	10014274-ND-VAR	LUXE-00493	219867724	201962	201966	201958	201954	TREATED_PD
494	ND3250	10014279-ND-VAR-BLD-PLA-01	10014279-ND-VAR	LUXE-00494	220676590	201962	201966	201958	201954	CONTROLS
495	ND3249	10014280-ND-VAR-BLD-PLA-01	10014280-ND-VAR	LUXE-00495	219892557	201962	201966	201958	201954	CONTROLS
496	ND7027	10014288-ND-VAR-BLD-PLA-01	10014288-ND-VAR	LUXE-00496	219970904	201962	201966	201958	201954	DENOVO_PD
497	ND7028	10014290-ND-VAR-BLD-PLA-01	10014290-ND-VAR	LUXE-00497	219899192	201962	201966	201958	201954	CONTROLS
498	ND0342	10014512-ND-VAR-BLD-PLA-01	10014512-ND-VAR	LUXE-00498	220676416	201962	201966	201958	201954	TREATED_PD
499	ND0343	10014561-ND-VAR-BLD-PLA-01	10014561-ND-VAR	LUXE-00499	219894713	201962	201966	201958	201954	SECOND_STUDY
500	ND3260	10014678-ND-VAR-BLD-PLA-01	10014678-ND-VAR	LUXE-00500	220677100	201962	201966	201958	201954	CONTROLS
501	ND3281	10015477-ND-VAR-BLD-PLA-01	10015477-ND-VAR	LUXE-00501	219940729	201962	201966	201958	201954	CONTROLS
502	ND3283	10015494-ND-VAR-BLD-PLA-01	10015494-ND-VAR	LUXE-00502	219948575	201962	201966	201958	201954	CONTROLS
503	ND3300	10015543-ND-VAR-BLD-PLA-01	10015543-ND-VAR	LUXE-00503	219929950	201962	201966	201958	201954	CONTROLS
504	ND3305	10015544-ND-VAR-BLD-PLA-01	10015544-ND-VAR	LUXE-00504	219931112	201962	201966	201958	201954	CONTROLS
505	ND7053	10015573-ND-VAR-BLD-PLA-01	10015573-ND-VAR	LUXE-00505	219971092	201962	201966	201958	201954	TREATED_PD
506	ND0395	10015577-ND-VAR-BLD-PLA-03	10015577-ND-VAR	LUXE-00506	201580245	201962	201966	201958	201954	DENOVO_PD
507	ND0393	10015884-ND-VAR-BLD-PLA-03	10015884-ND-VAR	LUXE-00507	201578541	201962	201966	201958	201954	TREATED_PD
508	ND0392	10015886-ND-VAR-BLD-PLA-01	10015886-ND-VAR	LUXE-00508	201578519	201962	201966	201958	201954	TREATED_PD
509	ND0394	10015895-ND-VAR-BLD-PLA-01	10015895-ND-VAR	LUXE-00509	201582096	201962	201966	201958	201954	TREATED_PD
510	ND0396	10016068-ND-VAR-BLD-PLA-03	10016068-ND-VAR	LUXE-00510	201579945	201962	201966	201958	201954	SECOND_STUDY
511	ND7067	10016071-ND-VAR-BLD-PLA-01	10016071-ND-VAR	LUXE-00511	230527356	201962	201966	201958	201954	SECOND_STUDY
512	ND3326	10016276-ND-VAR-BLD-PLA-01	10016276-ND-VAR	LUXE-00512	230590188	201962	201966	201958	201954	CONTROLS
513	ND3338	10016290-ND-VAR-BLD-PLA-01	10016290-ND-VAR	LUXE-00513	230615291	201962	201966	201958	201954	CONTROLS
514	ND3327	10016292-ND-VAR-BLD-PLA-01	10016292-ND-VAR	LUXE-00514	230527332	201962	201966	201958	201954	CONTROLS
515	ND7077	10016301-ND-VAR-BLD-PLA-01	10016301-ND-VAR	LUXE-00515	230561421	201962	201966	201958	201954	CONTROLS
516	ND0414	10016303-ND-VAR-BLD-PLA-01	10016303-ND-VAR	LUXE-00516	230590212	201962	201966	201958	201954	TREATED_PD
517	ND0416	10016305-ND-VAR-BLD-PLA-01	10016305-ND-VAR	LUXE-00517	230527797	201962	201966	201958	201954	TREATED_PD
518	ND7080	10016316-ND-VAR-BLD-PLA-03	10016316-ND-VAR	LUXE-00518	230593689	201962	201966	201958	201954	DENOVO_PD
519	ND7066	10016320-ND-VAR-BLD-PLA-01	10016320-ND-VAR	LUXE-00519	230527308	201962	201966	201958	201954	TREATED_PD
520	ND7073	10016332-ND-VAR-BLD-PLA-01	10016332-ND-VAR	LUXE-00520	230615962	201962	201966	201958	201954	CONTROLS
521	ND7060	10016338-ND-VAR-BLD-PLA-01	10016338-ND-VAR	LUXE-00521	230615938	201962	201966	201958	201954	CONTROLS
522	ND7072	10016346-ND-VAR-BLD-PLA-01	10016346-ND-VAR	LUXE-00522	230615890	201962	201966	201958	201954	CONTROLS
523	ND3358	10016563-ND-VAR-BLD-PLA-01	10016563-ND-VAR	LUXE-00523	230542390	201962	201966	201958	201954	CONTROLS
524	ND3344	10016564-ND-VAR-BLD-PLA-01	10016564-ND-VAR	LUXE-00524	230594252	201962	201966	201958	201954	CONTROLS
525	ND3345	10016565-ND-VAR-BLD-PLA-01	10016565-ND-VAR	LUXE-00525	230528052	201962	201966	201958	201954	CONTROLS
526	ND3351	10016566-ND-VAR-BLD-PLA-01	10016566-ND-VAR	LUXE-00526	230528532	201962	201966	201958	201954	CONTROLS
527	ND3346	10016567-ND-VAR-BLD-PLA-01	10016567-ND-VAR	LUXE-00527	230615123	201962	201966	201958	201954	CONTROLS
528	ND3362	10016568-ND-VAR-BLD-PLA-01	10016568-ND-VAR	LUXE-00528	230558660	201962	201966	201958	201954	CONTROLS
529	ND3367	10016570-ND-VAR-BLD-PLA-01	10016570-ND-VAR	LUXE-00529	233181229	201962	201966	201958	201954	CONTROLS
530	ND3361	10016571-ND-VAR-BLD-PLA-01	10016571-ND-VAR	LUXE-00530	230523060	201962	201966	201958	201954	CONTROLS
531	ND3353	10016572-ND-VAR-BLD-PLA-01	10016572-ND-VAR	LUXE-00531	230529684	201962	201966	201958	201954	CONTROLS
532	ND3356	10016573-ND-VAR-BLD-PLA-01	10016573-ND-VAR	LUXE-00532	230541933	201962	201966	201958	201954	CONTROLS
533	ND3341	10016574-ND-VAR-BLD-PLA-01	10016574-ND-VAR	LUXE-00533	230527260	201962	201966	201958	201954	CONTROLS
534	ND3360	10016576-ND-VAR-BLD-PLA-03	10016576-ND-VAR	LUXE-00534	230543768	201962	201966	201958	201954	CONTROLS
535	ND3355	10016578-ND-VAR-BLD-PLA-01	10016578-ND-VAR	LUXE-00535	230528820	201962	201966	201958	201954	CONTROLS
536	ND3342	10016580-ND-VAR-BLD-PLA-01	10016580-ND-VAR	LUXE-00536	230594856	201962	201966	201958	201954	CONTROLS
537	ND3357	10016582-ND-VAR-BLD-PLA-01	10016582-ND-VAR	LUXE-00537	230541909	201962	201966	201958	201954	CONTROLS
538	ND7078	10016767-ND-VAR-BLD-PLA-01	10016767-ND-VAR	LUXE-00538	230593883	201962	201966	201958	201954	SECOND_STUDY
539	ND7082	10016778-ND-VAR-BLD-PLA-01	10016778-ND-VAR	LUXE-00539	230593763	201962	201966	201958	201954	TREATED_PD
540	ND0462	10016779-ND-VAR-BLD-PLA-01	10016779-ND-VAR	LUXE-00540	233181150	201962	201966	201958	201954	SECOND_STUDY
541	ND7089	10016798-ND-VAR-BLD-PLA-01	10016798-ND-VAR	LUXE-00541	230593499	201962	201966	201958	201954	TREATED_PD
542	ND7090	10016800-ND-VAR-BLD-PLA-01	10016800-ND-VAR	LUXE-00542	233181102	201962	201966	201958	201954	TREATED_PD
543	ND7088	10016805-ND-VAR-BLD-PLA-01	10016805-ND-VAR	LUXE-00543	230593475	201962	201966	201958	201954	SECOND_STUDY
544	ND0441	10016807-ND-VAR-BLD-PLA-01	10016807-ND-VAR	LUXE-00544	230528796	201962	201966	201958	201954	TREATED_PD
545	ND0439	10016812-ND-VAR-BLD-PLA-01	10016812-ND-VAR	LUXE-00545	230529660	201962	201966	201958	201954	CONTROLS
546	ND0252	10016928-ND-VAR-BLD-PLA-01	10016928-ND-VAR	LUXE-00546	230543054	201962	201966	201958	201954	SECOND_STUDY
547	ND7092	10016934-ND-VAR-BLD-PLA-03	10016934-ND-VAR	LUXE-00547	230544882	201962	201966	201958	201954	DENOVO_PD
548	ND0444	10016936-ND-VAR-BLD-PLA-01	10016936-ND-VAR	LUXE-00548	230543761	201962	201966	201958	201954	SECOND_STUDY
549	ND7081	10016937-ND-VAR-BLD-PLA-01	10016937-ND-VAR	LUXE-00549	230593739	201962	201966	201958	201954	SECOND_STUDY
550	ND0453	10017117-ND-VAR-BLD-PLA-01	10017117-ND-VAR	LUXE-00550	233180226	201962	201966	201958	201954	CONTROLS
551	ND0443	10017118-ND-VAR-BLD-PLA-01	10017118-ND-VAR	LUXE-00551	230541785	201962	201966	201958	201954	CONTROLS
552	ND0442	10017119-ND-VAR-BLD-PLA-01	10017119-ND-VAR	LUXE-00552	230541861	201962	201966	201958	201954	TREATED_PD
553	ND7091	10017125-ND-VAR-BLD-PLA-03	10017125-ND-VAR	LUXE-00553	230544930	201962	201966	201958	201954	DENOVO_PD
554	ND0463	10017130-ND-VAR-BLD-PLA-01	10017130-ND-VAR	LUXE-00554	233162503	201962	201966	201958	201954	TREATED_PD
555	ND3372	10017277-ND-VAR-BLD-PLA-01	10017277-ND-VAR	LUXE-00555	230557604	201962	201966	201958	201954	CONTROLS
556	ND3373	10017284-ND-VAR-BLD-PLA-01	10017284-ND-VAR	LUXE-00556	233163456	201962	201966	201958	201954	CONTROLS
557	ND3368	10017286-ND-VAR-BLD-PLA-01	10017286-ND-VAR	LUXE-00557	233181237	201962	201966	201958	201954	CONTROLS
558	ND3381	10017288-ND-VAR-BLD-PLA-01	10017288-ND-VAR	LUXE-00558	233180693	201962	201966	201958	201954	CONTROLS
559	ND3371	10017289-ND-VAR-BLD-PLA-01	10017289-ND-VAR	LUXE-00559	233180045	201962	201966	201958	201954	CONTROLS
560	ND3380	10017294-ND-VAR-BLD-PLA-01	10017294-ND-VAR	LUXE-00560	233164160	201962	201966	201958	201954	CONTROLS
561	ND0454	10017574-ND-VAR-BLD-PLA-01	10017574-ND-VAR	LUXE-00561	230544644	201962	201966	201958	201954	TREATED_PD
562	ND0457	10017580-ND-VAR-BLD-PLA-01	10017580-ND-VAR	LUXE-00562	233161615	201962	201966	201958	201954	SECOND_STUDY
563	ND3457	10022519-ND-VAR-BLD-PLA-01	10022519-ND-VAR	LUXE-00563	249279204	201962	201966	201958	201954	CONTROLS
564	ND3475	10022655-ND-VAR-BLD-PLA-01	10022655-ND-VAR	LUXE-00564	247895413	201962	201966	201958	201954	CONTROLS
565	ND3455	10022657-ND-VAR-BLD-PLA-01	10022657-ND-VAR	LUXE-00565	249276409	201962	201966	201958	201954	CONTROLS
566	ND3459	10022659-ND-VAR-BLD-PLA-01	10022659-ND-VAR	LUXE-00566	310040732	201962	201966	201958	201954	CONTROLS
567	ND0577	10023068-ND-VAR-BLD-PLA-01	10023068-ND-VAR	LUXE-00567	301517731	201962	201966	201958	201954	CONTROLS
568	ND0579	10023076-ND-VAR-BLD-PLA-01	10023076-ND-VAR	LUXE-00568	249276411	201962	201966	201958	201954	TREATED_PD
569	ND0588	10023084-ND-VAR-BLD-PLA-01	10023084-ND-VAR	LUXE-00569	301645906	201962	201966	201958	201954	TREATED_PD
570	ND0592	10023319-ND-VAR-BLD-PLA-03	10023319-ND-VAR	LUXE-00570	310082335	201962	201966	201958	201954	DENOVO_PD
571	ND0594	10023540-ND-VAR-BLD-PLA-01	10023540-ND-VAR	LUXE-00571	301647152	201962	201966	201958	201954	CONTROLS
572	ND0590	10023546-ND-VAR-BLD-PLA-03	10023546-ND-VAR	LUXE-00572	301647268	201962	201966	201958	201954	DENOVO_PD
573	ND7156	10024458-ND-VAR-BLD-PLA-01	10024458-ND-VAR	LUXE-00573	310041821	201962	201966	201958	201954	TREATED_PD
574	ND7155	10024472-ND-VAR-BLD-PLA-01	10024472-ND-VAR	LUXE-00574	310041825	201962	201966	201958	201954	SECOND_STUDY
575	ND0613	10025495-ND-VAR-BLD-PLA-01	10025495-ND-VAR	LUXE-00575	310314446	201962	201966	201958	201954	DENOVO_PD
576	ND0611	10025511-ND-VAR-BLD-PLA-01	10025511-ND-VAR	LUXE-00576	310077589	201962	201966	201958	201954	TREATED_PD
577	ND0145	10009366-ND-VAR-BLD-PLA-01	10009366-ND-VAR	LUXE-00577	148812062	203783	202151	202143	202139	TREATED_PD
578	ND3047	10009442-ND-VAR-BLD-PLA-01	10009442-ND-VAR	LUXE-00578	145681282	203783	202151	202143	202139	CONTROLS
579	ND0169	10009536-ND-VAR-BLD-PLA-01	10009536-ND-VAR	LUXE-00579	148798075	203783	202151	202143	202139	TREATED_PD
580	ND0174	10009539-ND-VAR-BLD-PLA-01	10009539-ND-VAR	LUXE-00580	148806369	203783	202151	202143	202139	TREATED_PD
581	ND0168	10009540-ND-VAR-BLD-PLA-01	10009540-ND-VAR	LUXE-00581	148798018	203783	202151	202143	202139	TREATED_PD
582	ND0170	10009545-ND-VAR-BLD-PLA-01	10009545-ND-VAR	LUXE-00582	148797249	203783	202151	202143	202139	TREATED_PD
583	ND0172	10009546-ND-VAR-BLD-PLA-01	10009546-ND-VAR	LUXE-00583	148797353	203783	202151	202143	202139	TREATED_PD
584	ND0151	10009551-ND-VAR-BLD-PLA-01	10009551-ND-VAR	LUXE-00584	148813062	203783	202151	202143	202139	TREATED_PD
585	ND0148	10009557-ND-VAR-BLD-PLA-01	10009557-ND-VAR	LUXE-00585	148826215	203783	202151	202143	202139	CONTROLS
586	ND0149	10009560-ND-VAR-BLD-PLA-01	10009560-ND-VAR	LUXE-00586	145681541	203783	202151	202143	202139	TREATED_PD
587	ND3051	10009626-ND-VAR-BLD-PLA-01	10009626-ND-VAR	LUXE-00587	148811437	203783	202151	202143	202139	CONTROLS
588	ND3052	10009628-ND-VAR-BLD-PLA-01	10009628-ND-VAR	LUXE-00588	148812755	203783	202151	202143	202139	CONTROLS
589	ND3054	10009634-ND-VAR-BLD-PLA-01	10009634-ND-VAR	LUXE-00589	148813177	203783	202151	202143	202139	CONTROLS
590	ND3078	10009847-ND-VAR-BLD-PLA-01	10009847-ND-VAR	LUXE-00590	148797706	203783	202151	202143	202139	CONTROLS
591	ND3077	10009863-ND-VAR-BLD-PLA-01	10009863-ND-VAR	LUXE-00591	148796084	203783	202151	202143	202139	CONTROLS
592	ND0173	10010022-ND-VAR-BLD-PLA-01	10010022-ND-VAR	LUXE-00592	148804164	203783	202151	202143	202139	TREATED_PD
593	ND0181	10010029-ND-VAR-BLD-PLA-01	10010029-ND-VAR	LUXE-00593	148804679	203783	202151	202143	202139	TREATED_PD
594	ND3101	10010168-ND-VAR-BLD-PLA-01	10010168-ND-VAR	LUXE-00594	148810845	203783	202151	202143	202139	CONTROLS
595	ND3096	10010170-ND-VAR-BLD-PLA-01	10010170-ND-VAR	LUXE-00595	187290989	203783	202151	202143	202139	CONTROLS
596	ND3094	10010216-ND-VAR-BLD-PLA-01	10010216-ND-VAR	LUXE-00596	148798563	203783	202151	202143	202139	SECOND_STUDY
597	ND3093	10010219-ND-VAR-BLD-PLA-01	10010219-ND-VAR	LUXE-00597	148806921	203783	202151	202143	202139	CONTROLS
598	ND3095	10010223-ND-VAR-BLD-PLA-03	10010223-ND-VAR	LUXE-00598	148804996	203783	202151	202143	202139	CONTROLS
599	ND3118	10010418-ND-VAR-BLD-PLA-01	10010418-ND-VAR	LUXE-00599	148799526	203783	202151	202143	202139	CONTROLS
600	ND3120	10010424-ND-VAR-BLD-PLA-01	10010424-ND-VAR	LUXE-00600	148854695	203783	202151	202143	202139	CONTROLS
601	ND0197	10010526-ND-VAR-BLD-PLA-01	10010526-ND-VAR	LUXE-00601	148795358	203783	202151	202143	202139	SECOND_STUDY
602	ND0205	10010527-ND-VAR-BLD-PLA-01	10010527-ND-VAR	LUXE-00602	148804274	203783	202151	202143	202139	SECOND_STUDY
603	ND0202	10010528-ND-VAR-BLD-PLA-01	10010528-ND-VAR	LUXE-00603	148854235	203783	202151	202143	202139	SECOND_STUDY
604	ND0109	10010530-ND-VAR-BLD-PLA-03	10010530-ND-VAR	LUXE-00604	148812242	203783	202151	202143	202139	TREATED_PD
605	ND0206	10010531-ND-VAR-BLD-PLA-01	10010531-ND-VAR	LUXE-00605	148853983	203783	202151	202143	202139	TREATED_PD
606	ND0199	10010539-ND-VAR-BLD-PLA-01	10010539-ND-VAR	LUXE-00606	148815413	203783	202151	202143	202139	TREATED_PD
607	ND0200	10010542-ND-VAR-BLD-PLA-01	10010542-ND-VAR	LUXE-00607	148824300	203783	202151	202143	202139	SECOND_STUDY
608	ND0203	10010547-ND-VAR-BLD-PLA-01	10010547-ND-VAR	LUXE-00608	148816683	203783	202151	202143	202139	CONTROLS
609	ND0003	10010589-ND-VAR-BLD-PLA-10	10010589-ND-VAR	LUXE-00609	148824310	203783	202151	202143	202139	SECOND_STUDY
610	ND0422	10016307-ND-VAR-BLD-PLA-01	10016307-ND-VAR	LUXE-00610	230614907	203783	202151	202143	202139	SECOND_STUDY
611	ND3343	10016562-ND-VAR-BLD-PLA-01	10016562-ND-VAR	LUXE-00611	230528261	203783	202151	202143	202139	CONTROLS
612	ND3405	10018350-ND-VAR-BLD-PLA-34	10018350-ND-VAR	LUXE-00612	236659817	203783	202151	202143	202139	CONTROLS
613	ND0504	10019619-ND-VAR-BLD-PLA-04	10019619-ND-VAR	LUXE-00613	211787190	203783	202151	202143	202139	TREATED_PD
614	ND3530	10026526-ND-VAR-BLD-PLA-26	10026526-ND-VAR	LUXE-00614	310266010	203783	202151	202143	202139	CONTROLS
615	ND3542	10026534-ND-VAR-BLD-PLA-01	10026534-ND-VAR	LUXE-00615	310265051	203783	202151	202143	202139	CONTROLS
616	ND3541	10026536-ND-VAR-BLD-PLA-01	10026536-ND-VAR	LUXE-00616	310265087	203783	202151	202143	202139	CONTROLS
617	ND3543	10027821-ND-VAR-BLD-PLA-01	10027821-ND-VAR	LUXE-00617	310361275	203783	202151	202143	202139	CONTROLS
618	ND3544	10027825-ND-VAR-BLD-PLA-01	10027825-ND-VAR	LUXE-00618	249274589	203783	202151	202143	202139	CONTROLS
619	ND3545	10027835-ND-VAR-BLD-PLA-01	10027835-ND-VAR	LUXE-00619	249274591	203783	202151	202143	202139	CONTROLS
620	ND3546	10027836-ND-VAR-BLD-PLA-03	10027836-ND-VAR	LUXE-00620	310356449	203783	202151	202143	202139	CONTROLS
621	ND0635	10027904-ND-VAR-BLD-PLA-01	10027904-ND-VAR	LUXE-00621	310356484	203783	202151	202143	202139	SECOND_STUDY
622	ND0637	10027918-ND-VAR-BLD-PLA-01	10027918-ND-VAR	LUXE-00622	310351398	203783	202151	202143	202139	TREATED_PD
623	ND0634	10027920-ND-VAR-BLD-PLA-01	10027920-ND-VAR	LUXE-00623	310356486	203783	202151	202143	202139	TREATED_PD
624	ND0636	10027926-ND-VAR-BLD-PLA-01	10027926-ND-VAR	LUXE-00624	310361674	203783	202151	202143	202139	TREATED_PD
625	ND0631	10027927-ND-VAR-BLD-PLA-01	10027927-ND-VAR	LUXE-00625	310353078	203783	202151	202143	202139	CONTROLS
626	ND0633	10027928-ND-VAR-BLD-PLA-01	10027928-ND-VAR	LUXE-00626	310356488	203783	202151	202143	202139	TREATED_PD
627	ND0747	10038706-ND-VAR-BLD-PLA-01	10038706-ND-VAR	LUXE-00627	364734507	203783	202151	202143	202139	TREATED_PD
628	ND3009	10008854-ND-VAR-BLD-PLA-01	10008854-ND-VAR	LUXE-00628	145644549	203783	202151	202143	202139	CONTROLS
629	ND3012	10008861-ND-VAR-BLD-PLA-01	10008861-ND-VAR	LUXE-00629	148821053	203783	202151	202143	202139	TREATED_PD
630	ND0082	10009062-ND-VAR-BLD-PLA-01	10009062-ND-VAR	LUXE-00630	148820989	203783	202151	202143	202139	TREATED_PD
631	ND0071	10009068-ND-VAR-BLD-PLA-01	10009068-ND-VAR	LUXE-00631	148825606	203783	202151	202143	202139	TREATED_PD
632	ND0083	10009071-ND-VAR-BLD-PLA-01	10009071-ND-VAR	LUXE-00632	145643839	203783	202151	202143	202139	TREATED_PD
633	ND0070	10009078-ND-VAR-BLD-PLA-01	10009078-ND-VAR	LUXE-00633	145645492	203783	202151	202143	202139	TREATED_PD
634	ND0081	10009080-ND-VAR-BLD-PLA-01	10009080-ND-VAR	LUXE-00634	145644442	203783	202151	202143	202139	TREATED_PD
635	ND3010	10009138-ND-VAR-BLD-PLA-01	10009138-ND-VAR	LUXE-00635	187292081	203783	202151	202143	202139	CONTROLS
636	ND3029	10009189-ND-VAR-BLD-PLA-01	10009189-ND-VAR	LUXE-00636	148826289	203783	202151	202143	202139	CONTROLS
637	ND0118	10009317-ND-VAR-BLD-PLA-01	10009317-ND-VAR	LUXE-00637	148825573	203783	202151	202143	202139	SECOND_STUDY
638	ND0116	10009322-ND-VAR-BLD-PLA-01	10009322-ND-VAR	LUXE-00638	145644300	203783	202151	202143	202139	TREATED_PD
639	ND0119	10009323-ND-VAR-BLD-PLA-01	10009323-ND-VAR	LUXE-00639	145645881	203783	202151	202143	202139	TREATED_PD
640	ND0216	10010012-ND-VAR-BLD-PLA-01	10010012-ND-VAR	LUXE-00640	148815927	203783	202151	202143	202139	CONTROLS
641	ND0218	10010020-ND-VAR-BLD-PLA-01	10010020-ND-VAR	LUXE-00641	148804268	203783	202151	202143	202139	TREATED_PD
642	ND0207	10010534-ND-VAR-BLD-PLA-01	10010534-ND-VAR	LUXE-00642	148815718	203783	202151	202143	202139	TREATED_PD
643	ND0213	10010543-ND-VAR-BLD-PLA-01	10010543-ND-VAR	LUXE-00643	148798133	203783	202151	202143	202139	SECOND_STUDY
644	ND0210	10010594-ND-VAR-BLD-PLA-01	10010594-ND-VAR	LUXE-00644	148797431	203783	202151	202143	202139	TREATED_PD
645	ND0209	10010596-ND-VAR-BLD-PLA-01	10010596-ND-VAR	LUXE-00645	148798390	203783	202151	202143	202139	CONTROLS
646	ND3212	10012594-ND-VAR-BLD-PLA-01	10012594-ND-VAR	LUXE-00646	210726364	203783	202151	202143	202139	CONTROLS
647	ND0310	10013254-ND-VAR-BLD-PLA-01	10013254-ND-VAR	LUXE-00647	205794057	203783	202151	202143	202139	TREATED_PD
648	ND0308	10013264-ND-VAR-BLD-PLA-01	10013264-ND-VAR	LUXE-00648	210749173	203783	202151	202143	202139	SECOND_STUDY
649	ND3233	10013764-ND-VAR-BLD-PLA-01	10013764-ND-VAR	LUXE-00649	219897746	203783	202151	202143	202139	CONTROLS
650	ND3295	10015475-ND-VAR-BLD-PLA-01	10015475-ND-VAR	LUXE-00650	219946056	203783	202151	202143	202139	CONTROLS
651	ND3293	10015476-ND-VAR-BLD-PLA-01	10015476-ND-VAR	LUXE-00651	219862483	203783	202151	202143	202139	CONTROLS
652	ND3292	10015481-ND-VAR-BLD-PLA-01	10015481-ND-VAR	LUXE-00652	220686027	203783	202151	202143	202139	CONTROLS
653	ND3285	10015482-ND-VAR-BLD-PLA-03	10015482-ND-VAR	LUXE-00653	219940730	203783	202151	202143	202139	CONTROLS
654	ND3294	10015487-ND-VAR-BLD-PLA-01	10015487-ND-VAR	LUXE-00654	219940841	203783	202151	202143	202139	CONTROLS
655	ND3299	10015488-ND-VAR-BLD-PLA-01	10015488-ND-VAR	LUXE-00655	219970803	203783	202151	202143	202139	CONTROLS
656	ND3287	10015490-ND-VAR-BLD-PLA-01	10015490-ND-VAR	LUXE-00656	219971289	203783	202151	202143	202139	CONTROLS
657	ND3288	10015492-ND-VAR-BLD-PLA-01	10015492-ND-VAR	LUXE-00657	219868234	203783	202151	202143	202139	CONTROLS
658	ND3286	10015493-ND-VAR-BLD-PLA-01	10015493-ND-VAR	LUXE-00658	219946991	203783	202151	202143	202139	CONTROLS
659	ND0379	10015515-ND-VAR-BLD-PLA-01	10015515-ND-VAR	LUXE-00659	220686708	203783	202151	202143	202139	TREATED_PD
660	ND0378	10015523-ND-VAR-BLD-PLA-01	10015523-ND-VAR	LUXE-00660	219894835	203783	202151	202143	202139	TREATED_PD
661	ND0374	10015527-ND-VAR-BLD-PLA-01	10015527-ND-VAR	LUXE-00661	219949102	203783	202151	202143	202139	SECOND_STUDY
662	ND3298	10015540-ND-VAR-BLD-PLA-01	10015540-ND-VAR	LUXE-00662	219862338	203783	202151	202143	202139	CONTROLS
663	ND3303	10015541-ND-VAR-BLD-PLA-01	10015541-ND-VAR	LUXE-00663	219971207	203783	202151	202143	202139	CONTROLS
664	ND3304	10015551-ND-VAR-BLD-PLA-01	10015551-ND-VAR	LUXE-00664	219867552	203783	202151	202143	202139	CONTROLS
665	ND3302	10015552-ND-VAR-BLD-PLA-01	10015552-ND-VAR	LUXE-00665	220686267	203783	202151	202143	202139	CONTROLS
666	ND0383	10015564-ND-VAR-BLD-PLA-01	10015564-ND-VAR	LUXE-00666	219949322	203783	202151	202143	202139	SECOND_STUDY
667	ND7051	10015566-ND-VAR-BLD-PLA-01	10015566-ND-VAR	LUXE-00667	219941758	203783	202151	202143	202139	TREATED_PD
668	ND7050	10015568-ND-VAR-BLD-PLA-01	10015568-ND-VAR	LUXE-00668	219971665	203783	202151	202143	202139	TREATED_PD
669	ND7052	10015569-ND-VAR-BLD-PLA-01	10015569-ND-VAR	LUXE-00669	219970773	203783	202151	202143	202139	TREATED_PD
670	ND7056	10015570-ND-VAR-BLD-PLA-01	10015570-ND-VAR	LUXE-00670	219949183	203783	202151	202143	202139	SECOND_STUDY
671	ND0384	10015572-ND-VAR-BLD-PLA-01	10015572-ND-VAR	LUXE-00671	220686839	203783	202151	202143	202139	TREATED_PD
672	ND7055	10015898-ND-VAR-BLD-PLA-01	10015898-ND-VAR	LUXE-00672	220675702	203783	202151	202143	202139	TREATED_PD
673	ND0389	10015904-ND-VAR-BLD-PLA-01	10015904-ND-VAR	LUXE-00673	219930531	203783	202151	202143	202139	TREATED_PD
674	ND0388	10015907-ND-VAR-BLD-PLA-01	10015907-ND-VAR	LUXE-00674	220685237	203783	202151	202143	202139	CONTROLS
675	ND3340	10016287-ND-VAR-BLD-PLA-03	10016287-ND-VAR	LUXE-00675	230616415	203783	202151	202143	202139	CONTROLS
676	ND7063	10016323-ND-VAR-BLD-PLA-01	10016323-ND-VAR	LUXE-00676	230559143	203783	202151	202143	202139	TREATED_PD
677	ND0421	10016769-ND-VAR-BLD-PLA-01	10016769-ND-VAR	LUXE-00677	230616441	203783	202151	202143	202139	TREATED_PD
678	ND0460	10016789-ND-VAR-BLD-PLA-01	10016789-ND-VAR	LUXE-00678	233162695	203783	202151	202143	202139	TREATED_PD
679	ND3379	10017271-ND-VAR-BLD-PLA-01	10017271-ND-VAR	LUXE-00679	233163896	203783	202151	202143	202139	CONTROLS
680	ND3374	10017274-ND-VAR-BLD-PLA-01	10017274-ND-VAR	LUXE-00680	233163488	203783	202151	202143	202139	CONTROLS
681	ND3383	10017279-ND-VAR-BLD-PLA-01	10017279-ND-VAR	LUXE-00681	230551533	203783	202151	202143	202139	CONTROLS
682	ND3375	10017287-ND-VAR-BLD-PLA-01	10017287-ND-VAR	LUXE-00682	233162647	203783	202151	202143	202139	CONTROLS
683	ND0465	10017461-ND-VAR-BLD-PLA-01	10017461-ND-VAR	LUXE-00683	230558732	203783	202151	202143	202139	CONTROLS
684	ND7094	10017567-ND-VAR-BLD-PLA-01	10017567-ND-VAR	LUXE-00684	233163920	203783	202151	202143	202139	CONTROLS
685	ND0455	10017577-ND-VAR-BLD-PLA-03	10017577-ND-VAR	LUXE-00685	233161421	203783	202151	202143	202139	DENOVO_PD
686	ND7093	10017582-ND-VAR-BLD-PLA-01	10017582-ND-VAR	LUXE-00686	233163703	203783	202151	202143	202139	CONTROLS
687	ND0456	10017584-ND-VAR-BLD-PLA-01	10017584-ND-VAR	LUXE-00687	233161375	203783	202151	202143	202139	CONTROLS
688	ND0461	10017586-ND-VAR-BLD-PLA-03	10017586-ND-VAR	LUXE-00688	230542459	203783	202151	202143	202139	CONTROLS
689	ND3434	10018343-ND-VAR-BLD-PLA-01	10018343-ND-VAR	LUXE-00689	249248220	203783	202151	202143	202139	CONTROLS
690	ND0391	10020445-ND-VAR-BLD-PLA-01	10020445-ND-VAR	LUXE-00690	247891021	203783	202151	202143	202139	SECOND_STUDY
691	ND3433	10021034-ND-VAR-BLD-PLA-01	10021034-ND-VAR	LUXE-00691	247896841	203783	202151	202143	202139	CONTROLS
692	ND3435	10021755-ND-VAR-BLD-PLA-01	10021755-ND-VAR	LUXE-00692	230612192	203783	202151	202143	202139	CONTROLS
693	ND0553	10022093-ND-VAR-BLD-PLA-01	10022093-ND-VAR	LUXE-00693	247913102	203783	202151	202143	202139	TREATED_PD
694	ND7141	10022098-ND-VAR-BLD-PLA-01	10022098-ND-VAR	LUXE-00694	247913664	203783	202151	202143	202139	TREATED_PD
695	ND7143	10022099-ND-VAR-BLD-PLA-01	10022099-ND-VAR	LUXE-00695	211788623	203783	202151	202143	202139	TREATED_PD
696	ND7144	10022102-ND-VAR-BLD-PLA-01	10022102-ND-VAR	LUXE-00696	211788671	203783	202151	202143	202139	SECOND_STUDY
697	ND0598	10022430-ND-VAR-BLD-PLA-01	10022430-ND-VAR	LUXE-00697	301517553	203783	202151	202143	202139	TREATED_PD
698	ND0556	10022434-ND-VAR-BLD-PLA-01	10022434-ND-VAR	LUXE-00698	211787693	203783	202151	202143	202139	TREATED_PD
699	ND0560	10022485-ND-VAR-BLD-PLA-03	10022485-ND-VAR	LUXE-00699	249277967	203783	202151	202143	202139	DENOVO_PD
700	ND3438	10022520-ND-VAR-BLD-PLA-01	10022520-ND-VAR	LUXE-00700	236660350	203783	202151	202143	202139	CONTROLS
701	ND3445	10022528-ND-VAR-BLD-PLA-01	10022528-ND-VAR	LUXE-00701	247890356	203783	202151	202143	202139	CONTROLS
702	ND3451	10022530-ND-VAR-BLD-PLA-01	10022530-ND-VAR	LUXE-00702	249281120	203783	202151	202143	202139	CONTROLS
703	ND3398	10022531-ND-VAR-BLD-PLA-01	10022531-ND-VAR	LUXE-00703	247892079	203783	202151	202143	202139	CONTROLS
704	ND3470	10022662-ND-VAR-BLD-PLA-01	10022662-ND-VAR	LUXE-00704	301822263	203783	202151	202143	202139	CONTROLS
705	ND3468	10022663-ND-VAR-BLD-PLA-01	10022663-ND-VAR	LUXE-00705	301645616	203783	202151	202143	202139	CONTROLS
706	ND3473	10022665-ND-VAR-BLD-PLA-01	10022665-ND-VAR	LUXE-00706	310042783	203783	202151	202143	202139	CONTROLS
707	ND3464	10022668-ND-VAR-BLD-PLA-01	10022668-ND-VAR	LUXE-00707	310081809	203783	202151	202143	202139	CONTROLS
708	ND7157	10022955-ND-VAR-BLD-PLA-01	10022955-ND-VAR	LUXE-00708	310078547	203783	202151	202143	202139	SECOND_STUDY
709	ND7152	10022968-ND-VAR-BLD-PLA-01	10022968-ND-VAR	LUXE-00709	301822240	203783	202151	202143	202139	TREATED_PD
710	ND7151	10023499-ND-VAR-BLD-PLA-01	10023499-ND-VAR	LUXE-00710	310028536	203783	202151	202143	202139	CONTROLS
711	ND0593	10023539-ND-VAR-BLD-PLA-01	10023539-ND-VAR	LUXE-00711	310081811	203783	202151	202143	202139	TREATED_PD
712	ND3482	10024391-ND-VAR-BLD-PLA-01	10024391-ND-VAR	LUXE-00712	310262835	203783	202151	202143	202139	CONTROLS
713	ND3487	10024392-ND-VAR-BLD-PLA-01	10024392-ND-VAR	LUXE-00713	310083057	203783	202151	202143	202139	CONTROLS
714	ND3486	10024397-ND-VAR-BLD-PLA-01	10024397-ND-VAR	LUXE-00714	310264841	203783	202151	202143	202139	CONTROLS
715	ND3499	10024423-ND-VAR-BLD-PLA-01	10024423-ND-VAR	LUXE-00715	310298315	203783	202151	202143	202139	CONTROLS
716	ND0605	10024444-ND-VAR-BLD-PLA-01	10024444-ND-VAR	LUXE-00716	301762785	203783	202151	202143	202139	TREATED_PD
717	ND0612	10024459-ND-VAR-BLD-PLA-01	10024459-ND-VAR	LUXE-00717	310080275	203783	202151	202143	202139	TREATED_PD
718	ND0600	10024464-ND-VAR-BLD-PLA-01	10024464-ND-VAR	LUXE-00718	310079317	203783	202151	202143	202139	TREATED_PD
719	ND0607	10024798-ND-VAR-BLD-PLA-01	10024798-ND-VAR	LUXE-00719	310045188	203783	202151	202143	202139	TREATED_PD
720	ND3513	10025958-ND-VAR-BLD-PLA-01	10025958-ND-VAR	LUXE-00720	310328174	203783	202151	202143	202139	CONTROLS
721	ND3512	10025961-ND-VAR-BLD-PLA-01	10025961-ND-VAR	LUXE-00721	310327019	202287	202291	202283	202279	CONTROLS
722	ND0619	10026237-ND-VAR-BLD-PLA-01	10026237-ND-VAR	LUXE-00722	310300145	202287	202291	202283	202279	TREATED_PD
723	ND0620	10026243-ND-VAR-BLD-PLA-01	10026243-ND-VAR	LUXE-00723	310321837	202287	202291	202283	202279	TREATED_PD
724	ND0027	10008550-ND-VAR-BLD-PLA-01	10008550-ND-VAR	LUXE-00724	188952482	202287	202291	202283	202279	TREATED_PD
725	ND0026	10008616-ND-VAR-BLD-PLA-01	10008616-ND-VAR	LUXE-00725	188960163	202287	202291	202283	202279	TREATED_PD
726	ND0030	10008621-ND-VAR-BLD-PLA-01	10008621-ND-VAR	LUXE-00726	188951429	202287	202291	202283	202279	CONTROLS
727	ND0034	10008787-ND-VAR-BLD-PLA-01	10008787-ND-VAR	LUXE-00727	188960174	202287	202291	202283	202279	TREATED_PD
728	ND0037	10008789-ND-VAR-BLD-PLA-01	10008789-ND-VAR	LUXE-00728	188958660	202287	202291	202283	202279	TREATED_PD
729	ND0038	10008791-ND-VAR-BLD-PLA-01	10008791-ND-VAR	LUXE-00729	188958908	202287	202291	202283	202279	TREATED_PD
730	ND0029	10008793-ND-VAR-BLD-PLA-01	10008793-ND-VAR	LUXE-00730	188867363	202287	202291	202283	202279	TREATED_PD
731	ND0033	10008795-ND-VAR-BLD-PLA-01	10008795-ND-VAR	LUXE-00731	188957036	202287	202291	202283	202279	SECOND_STUDY
732	ND0032	10008796-ND-VAR-BLD-PLA-01	10008796-ND-VAR	LUXE-00732	188960166	202287	202291	202283	202279	TREATED_PD
733	ND0041	10008797-ND-VAR-BLD-PLA-01	10008797-ND-VAR	LUXE-00733	188953153	202287	202291	202283	202279	TREATED_PD
734	ND0031	10008799-ND-VAR-BLD-PLA-01	10008799-ND-VAR	LUXE-00734	188960344	202287	202291	202283	202279	SECOND_STUDY
735	ND0036	10008800-ND-VAR-BLD-PLA-03	10008800-ND-VAR	LUXE-00735	188956504	202287	202291	202283	202279	DENOVO_PD
736	ND0040	10008801-ND-VAR-BLD-PLA-01	10008801-ND-VAR	LUXE-00736	188959456	202287	202291	202283	202279	TREATED_PD
737	ND3004	10008857-ND-VAR-BLD-PLA-01	10008857-ND-VAR	LUXE-00737	148847174	202287	202291	202283	202279	CONTROLS
738	ND3002	10008858-ND-VAR-BLD-PLA-03	10008858-ND-VAR	LUXE-00738	145682279	202287	202291	202283	202279	CONTROLS
739	ND0056	10008919-ND-VAR-BLD-PLA-01	10008919-ND-VAR	LUXE-00739	145681878	202287	202291	202283	202279	TREATED_PD
740	ND0053	10008921-ND-VAR-BLD-PLA-01	10008921-ND-VAR	LUXE-00740	145683898	202287	202291	202283	202279	SECOND_STUDY
741	ND0050	10008922-ND-VAR-BLD-PLA-01	10008922-ND-VAR	LUXE-00741	145683547	202287	202291	202283	202279	TREATED_PD
742	ND0058	10008988-ND-VAR-BLD-PLA-01	10008988-ND-VAR	LUXE-00742	187302900	202287	202291	202283	202279	TREATED_PD
743	ND0051	10008993-ND-VAR-BLD-PLA-01	10008993-ND-VAR	LUXE-00743	145683518	202287	202291	202283	202279	CONTROLS
744	ND0055	10008994-ND-VAR-BLD-PLA-01	10008994-ND-VAR	LUXE-00744	148820106	202287	202291	202283	202279	TREATED_PD
745	ND0057	10008995-ND-VAR-BLD-PLA-01	10008995-ND-VAR	LUXE-00745	148820293	202287	202291	202283	202279	SECOND_STUDY
746	ND0054	10008996-ND-VAR-BLD-PLA-01	10008996-ND-VAR	LUXE-00746	188958766	202287	202291	202283	202279	SECOND_STUDY
747	ND0052	10008997-ND-VAR-BLD-PLA-01	10008997-ND-VAR	LUXE-00747	145684416	202287	202291	202283	202279	TREATED_PD
748	ND0062	10008999-ND-VAR-BLD-PLA-01	10008999-ND-VAR	LUXE-00748	148820313	202287	202291	202283	202279	TREATED_PD
749	ND0060	10009000-ND-VAR-BLD-PLA-01	10009000-ND-VAR	LUXE-00749	148820312	202287	202291	202283	202279	TREATED_PD
750	ND0127	10009359-ND-VAR-BLD-PLA-01	10009359-ND-VAR	LUXE-00750	148826718	202287	202291	202283	202279	TREATED_PD
751	ND0126	10009362-ND-VAR-BLD-PLA-01	10009362-ND-VAR	LUXE-00751	145645154	202287	202291	202283	202279	TREATED_PD
752	ND0124	10009365-ND-VAR-BLD-PLA-01	10009365-ND-VAR	LUXE-00752	145681399	202287	202291	202283	202279	CONTROLS
753	ND0125	10009371-ND-VAR-BLD-PLA-01	10009371-ND-VAR	LUXE-00753	148825071	202287	202291	202283	202279	TREATED_PD
754	ND0121	10009375-ND-VAR-BLD-PLA-01	10009375-ND-VAR	LUXE-00754	148821294	202287	202291	202283	202279	TREATED_PD
755	ND3037	10009456-ND-VAR-BLD-PLA-03	10009456-ND-VAR	LUXE-00755	148826806	202287	202291	202283	202279	CONTROLS
756	ND0330	10013880-ND-VAR-BLD-PLA-01	10013880-ND-VAR	LUXE-00756	219970731	202287	202291	202283	202279	TREATED_PD
757	ND0333	10013885-ND-VAR-BLD-PLA-01	10013885-ND-VAR	LUXE-00757	219893165	202287	202291	202283	202279	CONTROLS
758	ND7029	10013912-ND-VAR-BLD-PLA-01	10013912-ND-VAR	LUXE-00758	219868842	202287	202291	202283	202279	TREATED_PD
759	ND0331	10013914-ND-VAR-BLD-PLA-01	10013914-ND-VAR	LUXE-00759	219861785	202287	202291	202283	202279	TREATED_PD
760	ND3248	10014264-ND-VAR-BLD-PLA-01	10014264-ND-VAR	LUXE-00760	219892867	202287	202291	202283	202279	CONTROLS
761	ND3251	10014266-ND-VAR-BLD-PLA-01	10014266-ND-VAR	LUXE-00761	219862087	202287	202291	202283	202279	CONTROLS
762	ND3241	10014273-ND-VAR-BLD-PLA-01	10014273-ND-VAR	LUXE-00762	219948975	202287	202291	202283	202279	CONTROLS
763	ND3252	10014276-ND-VAR-BLD-PLA-01	10014276-ND-VAR	LUXE-00763	219892917	202287	202291	202283	202279	CONTROLS
764	ND7033	10014514-ND-VAR-BLD-PLA-01	10014514-ND-VAR	LUXE-00764	219862937	202287	202291	202283	202279	SECOND_STUDY
765	ND0332	10014557-ND-VAR-BLD-PLA-01	10014557-ND-VAR	LUXE-00765	219893395	202287	202291	202283	202279	TREATED_PD
766	ND7032	10014566-ND-VAR-BLD-PLA-01	10014566-ND-VAR	LUXE-00766	219891894	202287	202291	202283	202279	TREATED_PD
767	ND7035	10014569-ND-VAR-BLD-PLA-01	10014569-ND-VAR	LUXE-00767	201665080	202287	202291	202283	202279	CONTROLS
768	ND7031	10014570-ND-VAR-BLD-PLA-01	10014570-ND-VAR	LUXE-00768	219892126	202287	202291	202283	202279	SECOND_STUDY
769	ND3263	10014688-ND-VAR-BLD-PLA-01	10014688-ND-VAR	LUXE-00769	219879264	202287	202291	202283	202279	CONTROLS
770	ND3272	10014689-ND-VAR-BLD-PLA-01	10014689-ND-VAR	LUXE-00770	219892059	202287	202291	202283	202279	CONTROLS
771	ND3273	10014697-ND-VAR-BLD-PLA-01	10014697-ND-VAR	LUXE-00771	219861760	202287	202291	202283	202279	CONTROLS
772	ND0348	10014873-ND-VAR-BLD-PLA-01	10014873-ND-VAR	LUXE-00772	219867830	202287	202291	202283	202279	TREATED_PD
773	ND0347	10014885-ND-VAR-BLD-PLA-01	10014885-ND-VAR	LUXE-00773	220675653	202287	202291	202283	202279	TREATED_PD
774	ND0351	10014886-ND-VAR-BLD-PLA-01	10014886-ND-VAR	LUXE-00774	220676357	202287	202291	202283	202279	CONTROLS
775	ND0350	10014892-ND-VAR-BLD-PLA-01	10014892-ND-VAR	LUXE-00775	219894645	202287	202291	202283	202279	TREATED_PD
776	ND0352	10014896-ND-VAR-BLD-PLA-01	10014896-ND-VAR	LUXE-00776	220684087	202287	202291	202283	202279	TREATED_PD
777	ND0359	10015248-ND-VAR-BLD-PLA-01	10015248-ND-VAR	LUXE-00777	220685226	202287	202291	202283	202279	TREATED_PD
778	ND0357	10015258-ND-VAR-BLD-PLA-03	10015258-ND-VAR	LUXE-00778	219862668	202287	202291	202283	202279	DENOVO_PD
779	ND0362	10015267-ND-VAR-BLD-PLA-01	10015267-ND-VAR	LUXE-00779	219892206	202287	202291	202283	202279	TREATED_PD
780	ND0361	10015276-ND-VAR-BLD-PLA-01	10015276-ND-VAR	LUXE-00780	220686179	202287	202291	202283	202279	SECOND_STUDY
781	ND3278	10015486-ND-VAR-BLD-PLA-01	10015486-ND-VAR	LUXE-00781	220676084	202287	202291	202283	202279	CONTROLS
782	ND0375	10015518-ND-VAR-BLD-PLA-01	10015518-ND-VAR	LUXE-00782	219879250	202287	202291	202283	202279	SECOND_STUDY
783	ND7065	10015562-ND-VAR-BLD-PLA-01	10015562-ND-VAR	LUXE-00783	230527357	202287	202291	202283	202279	TREATED_PD
784	ND7064	10015576-ND-VAR-BLD-PLA-01	10015576-ND-VAR	LUXE-00784	230588127	202287	202291	202283	202279	TREATED_PD
785	ND3339	10016275-ND-VAR-BLD-PLA-01	10016275-ND-VAR	LUXE-00785	201580136	202287	202291	202283	202279	CONTROLS
786	ND3315	10016284-ND-VAR-BLD-PLA-03	10016284-ND-VAR	LUXE-00786	230560445	202287	202291	202283	202279	DENOVO_PD
787	ND0420	10016339-ND-VAR-BLD-PLA-03	10016339-ND-VAR	LUXE-00787	230615648	202287	202291	202283	202279	TREATED_PD
788	ND0419	10016345-ND-VAR-BLD-PLA-05	10016345-ND-VAR	LUXE-00788	230615622	202287	202291	202283	202279	DENOVO_PD
789	ND3359	10016558-ND-VAR-BLD-PLA-01	10016558-ND-VAR	LUXE-00789	230540641	202287	202291	202283	202279	CONTROLS
790	ND3350	10016561-ND-VAR-BLD-PLA-01	10016561-ND-VAR	LUXE-00790	230615003	202287	202291	202283	202279	CONTROLS
791	ND3364	10016569-ND-VAR-BLD-PLA-01	10016569-ND-VAR	LUXE-00791	230593379	202287	202291	202283	202279	CONTROLS
792	ND3347	10016577-ND-VAR-BLD-PLA-01	10016577-ND-VAR	LUXE-00792	230614845	202287	202291	202283	202279	CONTROLS
793	ND3349	10016579-ND-VAR-BLD-PLA-03	10016579-ND-VAR	LUXE-00793	230593017	202287	202291	202283	202279	CONTROLS
794	ND3348	10016581-ND-VAR-BLD-PLA-01	10016581-ND-VAR	LUXE-00794	230592995	202287	202291	202283	202279	CONTROLS
795	ND0423	10016773-ND-VAR-BLD-PLA-01	10016773-ND-VAR	LUXE-00795	230593115	202287	202291	202283	202279	SECOND_STUDY
796	ND0432	10016777-ND-VAR-BLD-PLA-01	10016777-ND-VAR	LUXE-00796	230614787	202287	202291	202283	202279	TREATED_PD
797	ND0424	10016781-ND-VAR-BLD-PLA-01	10016781-ND-VAR	LUXE-00797	230593091	202287	202291	202283	202279	TREATED_PD
798	ND7079	10016783-ND-VAR-BLD-PLA-01	10016783-ND-VAR	LUXE-00798	230593067	202287	202291	202283	202279	TREATED_PD
799	ND0435	10016786-ND-VAR-BLD-PLA-01	10016786-ND-VAR	LUXE-00799	230614955	202287	202291	202283	202279	TREATED_PD
800	ND0433	10016788-ND-VAR-BLD-PLA-01	10016788-ND-VAR	LUXE-00800	230592971	202287	202291	202283	202279	TREATED_PD
801	ND0434	10016790-ND-VAR-BLD-PLA-01	10016790-ND-VAR	LUXE-00801	230592947	202287	202291	202283	202279	TREATED_PD
802	ND0447	10016794-ND-VAR-BLD-PLA-03	10016794-ND-VAR	LUXE-00802	233178910	202287	202291	202283	202279	TREATED_PD
803	ND0436	10016940-ND-VAR-BLD-PLA-01	10016940-ND-VAR	LUXE-00803	230614931	202287	202291	202283	202279	SECOND_STUDY
804	ND0431	10016946-ND-VAR-BLD-PLA-01	10016946-ND-VAR	LUXE-00804	230528604	202287	202291	202283	202279	TREATED_PD
805	ND7086	10017112-ND-VAR-BLD-PLA-03	10017112-ND-VAR	LUXE-00805	230593209	202287	202291	202283	202279	DENOVO_PD
806	ND0445	10017126-ND-VAR-BLD-PLA-01	10017126-ND-VAR	LUXE-00806	230540688	202287	202291	202283	202279	SECOND_STUDY
807	ND7085	10017136-ND-VAR-BLD-PLA-01	10017136-ND-VAR	LUXE-00807	230593187	202287	202291	202283	202279	TREATED_PD
808	ND3366	10017282-ND-VAR-BLD-PLA-01	10017282-ND-VAR	LUXE-00808	230547188	202287	202291	202283	202279	CONTROLS
809	ND3365	10017291-ND-VAR-BLD-PLA-01	10017291-ND-VAR	LUXE-00809	230547164	202287	202291	202283	202279	CONTROLS
810	ND3363	10017292-ND-VAR-BLD-PLA-01	10017292-ND-VAR	LUXE-00810	230580539	202287	202291	202283	202279	CONTROLS
811	ND3466	10022649-ND-VAR-BLD-PLA-01	10022649-ND-VAR	LUXE-00811	310080990	202287	202291	202283	202279	CONTROLS
812	ND3465	10022670-ND-VAR-BLD-PLA-01	10022670-ND-VAR	LUXE-00812	301589961	202287	202291	202283	202279	CONTROLS
813	ND0597	10023489-ND-VAR-BLD-PLA-01	10023489-ND-VAR	LUXE-00813	310028550	202287	202291	202283	202279	SECOND_STUDY
814	ND0595	10023492-ND-VAR-BLD-PLA-01	10023492-ND-VAR	LUXE-00814	301647154	202287	202291	202283	202279	TREATED_PD
815	ND0596	10023497-ND-VAR-BLD-PLA-01	10023497-ND-VAR	LUXE-00815	310028555	202287	202291	202283	202279	TREATED_PD
816	ND3481	10024390-ND-VAR-BLD-PLA-01	10024390-ND-VAR	LUXE-00816	310079802	202287	202291	202283	202279	CONTROLS
817	ND3480	10024393-ND-VAR-BLD-PLA-01	10024393-ND-VAR	LUXE-00817	301762808	202287	202291	202283	202279	CONTROLS
818	ND3479	10024399-ND-VAR-BLD-PLA-01	10024399-ND-VAR	LUXE-00818	310266569	202287	202291	202283	202279	CONTROLS
819	ND3492	10024401-ND-VAR-BLD-PLA-01	10024401-ND-VAR	LUXE-00819	310071500	202287	202291	202283	202279	CONTROLS
820	ND0042	10008794-ND-VAR-BLD-PLA-03	10008794-ND-VAR	LUXE-00820	188953242	202287	202291	202283	202279	CONTROLS
821	ND0048	10008920-ND-VAR-BLD-PLA-01	10008920-ND-VAR	LUXE-00821	187303154	202287	202291	202283	202279	SECOND_STUDY
822	ND0045	10008924-ND-VAR-BLD-PLA-01	10008924-ND-VAR	LUXE-00822	188958993	202287	202291	202283	202279	SECOND_STUDY
823	ND0044	10008925-ND-VAR-BLD-PLA-01	10008925-ND-VAR	LUXE-00823	188949836	202287	202291	202283	202279	SECOND_STUDY
824	ND0047	10008928-ND-VAR-BLD-PLA-01	10008928-ND-VAR	LUXE-00824	188958802	202287	202291	202283	202279	TREATED_PD
825	ND3100	10010225-ND-VAR-BLD-PLA-01	10010225-ND-VAR	LUXE-00825	148815018	202287	202291	202283	202279	CONTROLS
826	ND0275	10010973-ND-VAR-BLD-PLA-01	10010973-ND-VAR	LUXE-00826	201583824	202287	202291	202283	202279	TREATED_PD
827	ND0276	10011333-ND-VAR-BLD-PLA-01	10011333-ND-VAR	LUXE-00827	205785986	202287	202291	202283	202279	SECOND_STUDY
828	ND0283	10011694-ND-VAR-BLD-PLA-01	10011694-ND-VAR	LUXE-00828	205783423	202287	202291	202283	202279	TREATED_PD
829	ND0290	10011706-ND-VAR-BLD-PLA-01	10011706-ND-VAR	LUXE-00829	210726183	202287	202291	202283	202279	SECOND_STUDY
830	ND3173	10011712-ND-VAR-BLD-PLA-01	10011712-ND-VAR	LUXE-00830	210724577	202287	202291	202283	202279	CONTROLS
831	ND3172	10011715-ND-VAR-BLD-PLA-01	10011715-ND-VAR	LUXE-00831	148814171	202287	202291	202283	202279	CONTROLS
832	ND3162	10011717-ND-VAR-BLD-PLA-01	10011717-ND-VAR	LUXE-00832	205784425	202287	202291	202283	202279	CONTROLS
833	ND3171	10011719-ND-VAR-BLD-PLA-01	10011719-ND-VAR	LUXE-00833	148853697	202287	202291	202283	202279	CONTROLS
834	ND3174	10011722-ND-VAR-BLD-PLA-01	10011722-ND-VAR	LUXE-00834	210722332	202287	202291	202283	202279	CONTROLS
835	ND0286	10012028-ND-VAR-BLD-PLA-01	10012028-ND-VAR	LUXE-00835	205789557	202287	202291	202283	202279	TREATED_PD
836	ND0288	10012032-ND-VAR-BLD-PLA-03	10012032-ND-VAR	LUXE-00836	201569505	202287	202291	202283	202279	CONTROLS
837	ND0287	10012034-ND-VAR-BLD-PLA-01	10012034-ND-VAR	LUXE-00837	201569531	202287	202291	202283	202279	SECOND_STUDY
838	ND3182	10012154-ND-VAR-BLD-PLA-01	10012154-ND-VAR	LUXE-00838	210726263	202287	202291	202283	202279	CONTROLS
839	ND3187	10012161-ND-VAR-BLD-PLA-01	10012161-ND-VAR	LUXE-00839	210725193	202287	202291	202283	202279	CONTROLS
840	ND3177	10012168-ND-VAR-BLD-PLA-01	10012168-ND-VAR	LUXE-00840	210726307	202287	202291	202283	202279	CONTROLS
841	ND3178	10012171-ND-VAR-BLD-PLA-01	10012171-ND-VAR	LUXE-00841	175071300	202287	202291	202283	202279	CONTROLS
842	ND7012	10012458-ND-VAR-BLD-PLA-01	10012458-ND-VAR	LUXE-00842	210751016	202287	202291	202283	202279	TREATED_PD
843	ND0284	10012463-ND-VAR-BLD-PLA-01	10012463-ND-VAR	LUXE-00843	210721406	202287	202291	202283	202279	TREATED_PD
844	ND0297	10012464-ND-VAR-BLD-PLA-01	10012464-ND-VAR	LUXE-00844	210713360	202287	202291	202283	202279	TREATED_PD
845	ND0291	10012467-ND-VAR-BLD-PLA-03	10012467-ND-VAR	LUXE-00845	205794567	202287	202291	202283	202279	CONTROLS
846	ND0285	10012478-ND-VAR-BLD-PLA-01	10012478-ND-VAR	LUXE-00846	201569555	202287	202291	202283	202279	SECOND_STUDY
847	ND7011	10012480-ND-VAR-BLD-PLA-01	10012480-ND-VAR	LUXE-00847	210725960	202287	202291	202283	202279	TREATED_PD
848	ND0296	10012484-ND-VAR-BLD-PLA-01	10012484-ND-VAR	LUXE-00848	201569423	202287	202291	202283	202279	CONTROLS
849	ND0300	10012558-ND-VAR-BLD-PLA-01	10012558-ND-VAR	LUXE-00849	210725686	202287	202291	202283	202279	TREATED_PD
850	ND0304	10012568-ND-VAR-BLD-PLA-01	10012568-ND-VAR	LUXE-00850	210726283	202287	202291	202283	202279	TREATED_PD
851	ND0302	10012576-ND-VAR-BLD-PLA-01	10012576-ND-VAR	LUXE-00851	210723166	202287	202291	202283	202279	CONTROLS
852	ND3206	10012579-ND-VAR-BLD-PLA-01	10012579-ND-VAR	LUXE-00852	210723001	202287	202291	202283	202279	CONTROLS
853	ND3203	10012597-ND-VAR-BLD-PLA-01	10012597-ND-VAR	LUXE-00853	205785766	202287	202291	202283	202279	CONTROLS
854	ND3236	10013754-ND-VAR-BLD-PLA-01	10013754-ND-VAR	LUXE-00854	219940716	202287	202291	202283	202279	CONTROLS
855	ND0327	10013886-ND-VAR-BLD-PLA-01	10013886-ND-VAR	LUXE-00855	219970463	202287	202291	202283	202279	TREATED_PD
856	ND0325	10013888-ND-VAR-BLD-PLA-01	10013888-ND-VAR	LUXE-00856	219941336	202287	202291	202283	202279	TREATED_PD
857	ND3244	10014263-ND-VAR-BLD-PLA-01	10014263-ND-VAR	LUXE-00857	219891993	202287	202291	202283	202279	CONTROLS
858	ND3247	10014265-ND-VAR-BLD-PLA-01	10014265-ND-VAR	LUXE-00858	220715719	202287	202291	202283	202279	CONTROLS
859	ND3239	10014269-ND-VAR-BLD-PLA-01	10014269-ND-VAR	LUXE-00859	219948848	202287	202291	202283	202279	CONTROLS
860	ND3237	10014271-ND-VAR-BLD-PLA-01	10014271-ND-VAR	LUXE-00860	219941367	202287	202291	202283	202279	CONTROLS
861	ND3255	10014272-ND-VAR-BLD-PLA-01	10014272-ND-VAR	LUXE-00861	219867771	202287	202291	202283	202279	CONTROLS
862	ND3246	10014275-ND-VAR-BLD-PLA-03	10014275-ND-VAR	LUXE-00862	219892528	202287	202291	202283	202279	CONTROLS
863	ND3242	10014277-ND-VAR-BLD-PLA-01	10014277-ND-VAR	LUXE-00863	219948936	202287	202291	202283	202279	CONTROLS
864	ND3254	10014281-ND-VAR-BLD-PLA-01	10014281-ND-VAR	LUXE-00864	220677159	202287	202291	202283	202279	CONTROLS
865	ND0335	10014552-ND-VAR-BLD-PLA-01	10014552-ND-VAR	LUXE-00865	220676688	202397	202401	202393	202389	TREATED_PD
866	ND0340	10014554-ND-VAR-BLD-PLA-01	10014554-ND-VAR	LUXE-00866	219863571	202397	202401	202393	202389	TREATED_PD
867	ND0337	10014556-ND-VAR-BLD-PLA-01	10014556-ND-VAR	LUXE-00867	219864089	202397	202401	202393	202389	TREATED_PD
868	ND7036	10014565-ND-VAR-BLD-PLA-01	10014565-ND-VAR	LUXE-00868	205789982	202397	202401	202393	202389	CONTROLS
869	ND7037	10014567-ND-VAR-BLD-PLA-01	10014567-ND-VAR	LUXE-00869	201665027	202397	202401	202393	202389	CONTROLS
870	ND7034	10014571-ND-VAR-BLD-PLA-01	10014571-ND-VAR	LUXE-00870	205790850	202397	202401	202393	202389	SECOND_STUDY
871	ND3267	10014681-ND-VAR-BLD-PLA-01	10014681-ND-VAR	LUXE-00871	220685234	202397	202401	202393	202389	CONTROLS
872	ND3268	10014682-ND-VAR-BLD-PLA-01	10014682-ND-VAR	LUXE-00872	220675794	202397	202401	202393	202389	CONTROLS
873	ND3271	10014685-ND-VAR-BLD-PLA-01	10014685-ND-VAR	LUXE-00873	220723480	202397	202401	202393	202389	CONTROLS
874	ND3265	10014686-ND-VAR-BLD-PLA-01	10014686-ND-VAR	LUXE-00874	219862319	202397	202401	202393	202389	CONTROLS
875	ND3259	10014691-ND-VAR-BLD-PLA-01	10014691-ND-VAR	LUXE-00875	219869158	202397	202401	202393	202389	CONTROLS
876	ND3261	10014692-ND-VAR-BLD-PLA-01	10014692-ND-VAR	LUXE-00876	219894497	202397	202401	202393	202389	CONTROLS
877	ND3270	10014693-ND-VAR-BLD-PLA-01	10014693-ND-VAR	LUXE-00877	220685197	202397	202401	202393	202389	CONTROLS
878	ND3269	10014694-ND-VAR-BLD-PLA-01	10014694-ND-VAR	LUXE-00878	219892546	202397	202401	202393	202389	CONTROLS
879	ND3258	10014696-ND-VAR-BLD-PLA-01	10014696-ND-VAR	LUXE-00879	219863785	202397	202401	202393	202389	CONTROLS
880	ND0353	10014895-ND-VAR-BLD-PLA-01	10014895-ND-VAR	LUXE-00880	220676727	202397	202401	202393	202389	SECOND_STUDY
881	ND0345	10014897-ND-VAR-BLD-PLA-01	10014897-ND-VAR	LUXE-00881	220723574	202397	202401	202393	202389	SECOND_STUDY
882	ND0370	10015177-ND-VAR-BLD-PLA-01	10015177-ND-VAR	LUXE-00882	219894784	202397	202401	202393	202389	SECOND_STUDY
883	ND7044	10015178-ND-VAR-BLD-PLA-01	10015178-ND-VAR	LUXE-00883	220675882	202397	202401	202393	202389	SECOND_STUDY
884	ND7046	10015180-ND-VAR-BLD-PLA-01	10015180-ND-VAR	LUXE-00884	219866792	202397	202401	202393	202389	SECOND_STUDY
885	ND0371	10015182-ND-VAR-BLD-PLA-01	10015182-ND-VAR	LUXE-00885	219948771	202397	202401	202393	202389	TREATED_PD
886	ND0183	10015257-ND-VAR-BLD-PLA-01	10015257-ND-VAR	LUXE-00886	219862448	202397	202401	202393	202389	SECOND_STUDY
887	ND0355	10015259-ND-VAR-BLD-PLA-01	10015259-ND-VAR	LUXE-00887	220675371	202397	202401	202393	202389	TREATED_PD
888	ND0358	10015271-ND-VAR-BLD-PLA-01	10015271-ND-VAR	LUXE-00888	219878069	202397	202401	202393	202389	CONTROLS
889	ND3280	10015484-ND-VAR-BLD-PLA-01	10015484-ND-VAR	LUXE-00889	219950322	202397	202401	202393	202389	CONTROLS
890	ND3282	10015485-ND-VAR-BLD-PLA-01	10015485-ND-VAR	LUXE-00890	219893101	202397	202401	202393	202389	CONTROLS
891	ND0372	10015509-ND-VAR-BLD-PLA-01	10015509-ND-VAR	LUXE-00891	219948332	202397	202401	202393	202389	TREATED_PD
892	ND0385	10015512-ND-VAR-BLD-PLA-01	10015512-ND-VAR	LUXE-00892	201578930	202397	202401	202393	202389	SECOND_STUDY
893	ND0373	10015528-ND-VAR-BLD-PLA-01	10015528-ND-VAR	LUXE-00893	220676710	202397	202401	202393	202389	TREATED_PD
894	ND3308	10015547-ND-VAR-BLD-PLA-01	10015547-ND-VAR	LUXE-00894	201559106	202397	202401	202393	202389	CONTROLS
895	ND3322	10015548-ND-VAR-BLD-PLA-01	10015548-ND-VAR	LUXE-00895	230591913	202397	202401	202393	202389	CONTROLS
896	ND3307	10015559-ND-VAR-BLD-PLA-01	10015559-ND-VAR	LUXE-00896	201581900	202397	202401	202393	202389	CONTROLS
897	ND7070	10015575-ND-VAR-BLD-PLA-01	10015575-ND-VAR	LUXE-00897	230616705	202397	202401	202393	202389	TREATED_PD
898	ND0412	10016067-ND-VAR-BLD-PLA-01	10016067-ND-VAR	LUXE-00898	230560076	202397	202401	202393	202389	CONTROLS
899	ND0407	10016069-ND-VAR-BLD-PLA-01	10016069-ND-VAR	LUXE-00899	230558292	202397	202401	202393	202389	SECOND_STUDY
900	ND0408	10016077-ND-VAR-BLD-PLA-01	10016077-ND-VAR	LUXE-00900	230560780	202397	202401	202393	202389	TREATED_PD
901	ND0410	10016088-ND-VAR-BLD-PLA-01	10016088-ND-VAR	LUXE-00901	230592204	202397	203189	202393	202389	TREATED_PD
902	ND3317	10016278-ND-VAR-BLD-PLA-01	10016278-ND-VAR	LUXE-00902	230590619	202397	203189	202393	202389	CONTROLS
903	ND3319	10016279-ND-VAR-BLD-PLA-01	10016279-ND-VAR	LUXE-00903	230590499	202397	203189	202393	202389	CONTROLS
904	ND3320	10016281-ND-VAR-BLD-PLA-01	10016281-ND-VAR	LUXE-00904	230590427	202397	203189	202393	202389	CONTROLS
905	ND3318	10016282-ND-VAR-BLD-PLA-03	10016282-ND-VAR	LUXE-00905	230559507	202397	203189	202393	202389	CONTROLS
906	ND3316	10016283-ND-VAR-BLD-PLA-01	10016283-ND-VAR	LUXE-00906	230558295	202397	203189	202393	202389	CONTROLS
907	ND3321	10016285-ND-VAR-BLD-PLA-01	10016285-ND-VAR	LUXE-00907	230591003	202397	203189	202393	202389	CONTROLS
908	ND3323	10016294-ND-VAR-BLD-PLA-01	10016294-ND-VAR	LUXE-00908	230559941	202397	203189	202393	202389	CONTROLS
909	ND0411	10016309-ND-VAR-BLD-PLA-01	10016309-ND-VAR	LUXE-00909	230590380	202397	203189	202393	202389	CONTROLS
910	ND7057	10016313-ND-VAR-BLD-PLA-01	10016313-ND-VAR	LUXE-00910	230590040	202397	203189	202393	202389	TREATED_PD
911	ND7058	10016317-ND-VAR-BLD-PLA-01	10016317-ND-VAR	LUXE-00911	230590019	202397	203189	202393	202389	CONTROLS
912	ND0618	10025508-ND-VAR-BLD-PLA-01	10025508-ND-VAR	LUXE-00912	310327402	202397	203189	202393	202389	CONTROLS
913	ND3510	10025970-ND-VAR-BLD-PLA-01	10025970-ND-VAR	LUXE-00913	310327119	202397	203189	202393	202389	CONTROLS
914	ND3509	10025973-ND-VAR-BLD-PLA-01	10025973-ND-VAR	LUXE-00914	310327121	202397	203189	202393	202389	CONTROLS
915	ND7161	10026241-ND-VAR-BLD-PLA-01	10026241-ND-VAR	LUXE-00915	301517544	202397	203189	202393	202389	TREATED_PD
916	ND0008	10008284-ND-VAR-BLD-PLA-01	10008284-ND-VAR	LUXE-00916	187572622	202397	203189	202393	202389	SECOND_STUDY
917	ND0005	10008285-ND-VAR-BLD-PLA-01	10008285-ND-VAR	LUXE-00917	187574622	202397	203189	202393	202389	SECOND_STUDY
918	ND0010	10008286-ND-VAR-BLD-PLA-01	10008286-ND-VAR	LUXE-00918	187571281	202397	203189	202393	202389	TREATED_PD
919	ND0004	10008287-ND-VAR-BLD-PLA-01	10008287-ND-VAR	LUXE-00919	187573518	202397	203189	202393	202389	TREATED_PD
920	ND0011	10008288-ND-VAR-BLD-PLA-01	10008288-ND-VAR	LUXE-00920	187572627	202397	203189	202393	202389	TREATED_PD
921	ND0006	10008289-ND-VAR-BLD-PLA-01	10008289-ND-VAR	LUXE-00921	187573885	202397	203189	202393	202389	SECOND_STUDY
922	ND0012	10008551-ND-VAR-BLD-PLA-01	10008551-ND-VAR	LUXE-00922	187568775	202397	203189	202393	202389	TREATED_PD
923	ND0007	10008552-ND-VAR-BLD-PLA-01	10008552-ND-VAR	LUXE-00923	187567339	202397	203189	202393	202389	TREATED_PD
924	ND0013	10008553-ND-VAR-BLD-PLA-01	10008553-ND-VAR	LUXE-00924	188870006	202397	203189	202393	202389	TREATED_PD
925	ND0002	10008554-ND-VAR-BLD-PLA-01	10008554-ND-VAR	LUXE-00925	187568754	202397	203189	202393	202389	TREATED_PD
926	ND0014	10008555-ND-VAR-BLD-PLA-01	10008555-ND-VAR	LUXE-00926	187572264	202397	203189	202393	202389	SECOND_STUDY
927	ND0015	10008556-ND-VAR-BLD-PLA-01	10008556-ND-VAR	LUXE-00927	188870333	202397	203189	202393	202389	TREATED_PD
928	ND0017	10008558-ND-VAR-BLD-PLA-01	10008558-ND-VAR	LUXE-00928	188869359	202397	203189	202393	202389	SECOND_STUDY
929	ND0021	10008614-ND-VAR-BLD-PLA-01	10008614-ND-VAR	LUXE-00929	188869858	202397	203189	202393	202389	SECOND_STUDY
930	ND0020	10008615-ND-VAR-BLD-PLA-01	10008615-ND-VAR	LUXE-00930	188952446	202397	203189	202393	202389	TREATED_PD
931	ND0023	10008617-ND-VAR-BLD-PLA-01	10008617-ND-VAR	LUXE-00931	188869463	202397	203189	202393	202389	TREATED_PD
932	ND0018	10008618-ND-VAR-BLD-PLA-01	10008618-ND-VAR	LUXE-00932	188870354	202397	203189	202393	202389	TREATED_PD
933	ND0024	10008619-ND-VAR-BLD-PLA-01	10008619-ND-VAR	LUXE-00933	188867868	202397	203189	202393	202389	TREATED_PD
934	ND0022	10008620-ND-VAR-BLD-PLA-01	10008620-ND-VAR	LUXE-00934	188960457	202397	203189	202393	202389	TREATED_PD
935	ND0025	10008622-ND-VAR-BLD-PLA-01	10008622-ND-VAR	LUXE-00935	188952837	202397	203189	202393	202389	CONTROLS
936	ND0064	10008792-ND-VAR-BLD-PLA-01	10008792-ND-VAR	LUXE-00936	145645967	202397	203189	202393	202389	TREATED_PD
937	ND3007	10008860-ND-VAR-BLD-PLA-01	10008860-ND-VAR	LUXE-00937	145644248	202397	202401	202393	202389	CONTROLS
938	ND0080	10008923-ND-VAR-BLD-PLA-01	10008923-ND-VAR	LUXE-00938	175064314	202397	202401	202393	202389	TREATED_PD
939	ND0066	10008989-ND-VAR-BLD-PLA-01	10008989-ND-VAR	LUXE-00939	145643782	202397	202401	202393	202389	CONTROLS
940	ND0079	10008990-ND-VAR-BLD-PLA-01	10008990-ND-VAR	LUXE-00940	175064191	202397	202401	202393	202389	TREATED_PD
941	ND0078	10008991-ND-VAR-BLD-PLA-01	10008991-ND-VAR	LUXE-00941	175099167	202397	202401	202393	202389	TREATED_PD
942	ND0065	10008998-ND-VAR-BLD-PLA-01	10008998-ND-VAR	LUXE-00942	145645590	202397	202401	202393	202389	SECOND_STUDY
943	ND0090	10009063-ND-VAR-BLD-PLA-01	10009063-ND-VAR	LUXE-00943	148825603	202397	202401	202393	202389	TREATED_PD
944	ND0072	10009065-ND-VAR-BLD-PLA-01	10009065-ND-VAR	LUXE-00944	145645586	202397	202401	202393	202389	SECOND_STUDY
945	ND0073	10009066-ND-VAR-BLD-PLA-01	10009066-ND-VAR	LUXE-00945	148804563	202397	202401	202393	202389	TREATED_PD
946	ND0067	10009069-ND-VAR-BLD-PLA-01	10009069-ND-VAR	LUXE-00946	145643710	202397	202401	202393	202389	TREATED_PD
947	ND0068	10009070-ND-VAR-BLD-PLA-01	10009070-ND-VAR	LUXE-00947	148802933	202397	202401	202393	202389	TREATED_PD
948	ND0063	10009072-ND-VAR-BLD-PLA-01	10009072-ND-VAR	LUXE-00948	187292140	202397	202401	202393	202389	TREATED_PD
949	ND0075	10009073-ND-VAR-BLD-PLA-01	10009073-ND-VAR	LUXE-00949	148819912	202397	202401	202393	202389	TREATED_PD
950	ND0076	10009074-ND-VAR-BLD-PLA-01	10009074-ND-VAR	LUXE-00950	145644415	202397	202401	202393	202389	TREATED_PD
951	ND0069	10009075-ND-VAR-BLD-PLA-01	10009075-ND-VAR	LUXE-00951	148819252	202397	202401	202393	202389	SECOND_STUDY
952	ND0046	10009077-ND-VAR-BLD-PLA-01	10009077-ND-VAR	LUXE-00952	148825691	202397	202401	202393	202389	TREATED_PD
953	ND0077	10009079-ND-VAR-BLD-PLA-01	10009079-ND-VAR	LUXE-00953	145645953	202397	202401	202393	202389	SECOND_STUDY
954	ND3025	10009180-ND-VAR-BLD-PLA-01	10009180-ND-VAR	LUXE-00954	148803665	202397	202401	202393	202389	CONTROLS
955	ND3016	10009184-ND-VAR-BLD-PLA-01	10009184-ND-VAR	LUXE-00955	145644421	202397	202401	202393	202389	CONTROLS
956	ND3021	10009185-ND-VAR-BLD-PLA-01	10009185-ND-VAR	LUXE-00956	148804532	202397	202401	202393	202389	CONTROLS
957	ND3013	10009188-ND-VAR-BLD-PLA-01	10009188-ND-VAR	LUXE-00957	148820335	202397	202401	202393	202389	CONTROLS
958	ND3020	10009190-ND-VAR-BLD-PLA-03	10009190-ND-VAR	LUXE-00958	148825049	202397	202401	202393	202389	CONTROLS
959	ND0087	10009251-ND-VAR-BLD-PLA-01	10009251-ND-VAR	LUXE-00959	175064286	202397	202401	202393	202389	SECOND_STUDY
960	ND0084	10009252-ND-VAR-BLD-PLA-01	10009252-ND-VAR	LUXE-00960	145645755	202397	202401	202393	202389	TREATED_PD
961	ND0086	10009253-ND-VAR-BLD-PLA-01	10009253-ND-VAR	LUXE-00961	148824498	202397	202401	202393	202389	TREATED_PD
962	ND0088	10009255-ND-VAR-BLD-PLA-01	10009255-ND-VAR	LUXE-00962	145643990	202397	202401	202393	202389	TREATED_PD
963	ND0094	10009257-ND-VAR-BLD-PLA-01	10009257-ND-VAR	LUXE-00963	148825299	202397	202401	202393	202389	TREATED_PD
964	ND0085	10009258-ND-VAR-BLD-PLA-01	10009258-ND-VAR	LUXE-00964	148803217	202397	202401	202393	202389	TREATED_PD
965	ND0096	10009259-ND-VAR-BLD-PLA-01	10009259-ND-VAR	LUXE-00965	148825133	202397	202401	202393	202389	TREATED_PD
966	ND0095	10009260-ND-VAR-BLD-PLA-01	10009260-ND-VAR	LUXE-00966	175064805	202397	202401	202393	202389	TREATED_PD
967	ND0092	10009261-ND-VAR-BLD-PLA-01	10009261-ND-VAR	LUXE-00967	148825095	202397	202401	202393	202389	TREATED_PD
968	ND0089	10009262-ND-VAR-BLD-PLA-01	10009262-ND-VAR	LUXE-00968	145644878	202397	202401	202393	202389	TREATED_PD
969	ND0108	10009315-ND-VAR-BLD-PLA-01	10009315-ND-VAR	LUXE-00969	148823680	202397	202401	202393	202389	CONTROLS
970	ND0111	10009316-ND-VAR-BLD-PLA-01	10009316-ND-VAR	LUXE-00970	148825752	202397	202401	202393	202389	SECOND_STUDY
971	ND0112	10009326-ND-VAR-BLD-PLA-01	10009326-ND-VAR	LUXE-00971	145645959	202397	202401	202393	202389	TREATED_PD
972	ND0115	10009327-ND-VAR-BLD-PLA-01	10009327-ND-VAR	LUXE-00972	145643720	202397	202401	202393	202389	TREATED_PD
973	ND0097	10009329-ND-VAR-BLD-PLA-01	10009329-ND-VAR	LUXE-00973	145645349	202397	202401	202393	202389	SECOND_STUDY
974	ND0098	10009330-ND-VAR-BLD-PLA-01	10009330-ND-VAR	LUXE-00974	148825119	202397	202401	202393	202389	CONTROLS
975	ND0100	10009331-ND-VAR-BLD-PLA-01	10009331-ND-VAR	LUXE-00975	148825229	202397	202401	202393	202389	TREATED_PD
976	ND0099	10009332-ND-VAR-BLD-PLA-01	10009332-ND-VAR	LUXE-00976	145645354	202397	202401	202393	202389	TREATED_PD
977	ND0110	10009334-ND-VAR-BLD-PLA-01	10009334-ND-VAR	LUXE-00977	145646101	202397	202401	202393	202389	TREATED_PD
978	ND0122	10009354-ND-VAR-BLD-PLA-01	10009354-ND-VAR	LUXE-00978	145644879	202397	202401	202393	202389	TREATED_PD
979	ND0113	10009356-ND-VAR-BLD-PLA-01	10009356-ND-VAR	LUXE-00979	145644320	202397	202401	202393	202389	TREATED_PD
980	ND0114	10009358-ND-VAR-BLD-PLA-01	10009358-ND-VAR	LUXE-00980	175064361	202397	202401	202393	202389	TREATED_PD
981	ND3034	10009459-ND-VAR-BLD-PLA-01	10009459-ND-VAR	LUXE-00981	175064394	202397	202401	202393	202389	CONTROLS
982	ND3193	10011721-ND-VAR-BLD-PLA-01	10011721-ND-VAR	LUXE-00982	201558821	202397	202401	202393	202389	CONTROLS
983	ND3200	10012162-ND-VAR-BLD-PLA-01	10012162-ND-VAR	LUXE-00983	210749385	202397	202401	202393	202389	CONTROLS
984	ND3198	10012163-ND-VAR-BLD-PLA-01	10012163-ND-VAR	LUXE-00984	210669099	202397	202401	202393	202389	CONTROLS
985	ND3196	10012167-ND-VAR-BLD-PLA-03	10012167-ND-VAR	LUXE-00985	210721465	202397	202401	202393	202389	CONTROLS
986	ND3201	10012173-ND-VAR-BLD-PLA-01	10012173-ND-VAR	LUXE-00986	210725151	202397	202401	202393	202389	CONTROLS
987	ND0299	10012460-ND-VAR-BLD-PLA-01	10012460-ND-VAR	LUXE-00987	201558825	202397	202401	202393	202389	SECOND_STUDY
988	ND0305	10012465-ND-VAR-BLD-PLA-01	10012465-ND-VAR	LUXE-00988	210749416	202397	202401	202393	202389	TREATED_PD
989	ND0301	10012470-ND-VAR-BLD-PLA-01	10012470-ND-VAR	LUXE-00989	213025117	202397	202401	202393	202389	SECOND_STUDY
990	ND7016	10012474-ND-VAR-BLD-PLA-01	10012474-ND-VAR	LUXE-00990	205786013	202397	202401	202393	202389	SECOND_STUDY
991	ND0303	10012482-ND-VAR-BLD-PLA-01	10012482-ND-VAR	LUXE-00991	210750249	202397	202401	202393	202389	TREATED_PD
992	ND7013	10012487-ND-VAR-BLD-PLA-01	10012487-ND-VAR	LUXE-00992	210724137	202397	202401	202393	202389	CONTROLS
993	ND7014	10012569-ND-VAR-BLD-PLA-01	10012569-ND-VAR	LUXE-00993	210749367	202397	202401	202393	202389	TREATED_PD
994	ND3207	10012583-ND-VAR-BLD-PLA-01	10012583-ND-VAR	LUXE-00994	210722914	202397	202401	202393	202389	CONTROLS
995	ND3202	10012584-ND-VAR-BLD-PLA-01	10012584-ND-VAR	LUXE-00995	210725310	202397	202401	202393	202389	CONTROLS
996	ND3205	10012585-ND-VAR-BLD-PLA-01	10012585-ND-VAR	LUXE-00996	213054587	202397	202401	202393	202389	CONTROLS
997	ND3199	10012595-ND-VAR-BLD-PLA-01	10012595-ND-VAR	LUXE-00997	210723082	202397	202401	202393	202389	CONTROLS
998	ND3253	10014267-ND-VAR-BLD-PLA-01	10014267-ND-VAR	LUXE-00998	220676146	202397	202401	202393	202389	CONTROLS
999	ND3245	10014270-ND-VAR-BLD-PLA-01	10014270-ND-VAR	LUXE-00999	219894299	202397	202401	202393	202389	CONTROLS
1000	ND3243	10014278-ND-VAR-BLD-PLA-01	10014278-ND-VAR	LUXE-01000	219941621	202397	202401	202393	202389	CONTROLS
1001	ND0339	10014553-ND-VAR-BLD-PLA-01	10014553-ND-VAR	LUXE-01001	219866946	202397	202401	202393	202389	TREATED_PD
1002	ND0334	10014559-ND-VAR-BLD-PLA-01	10014559-ND-VAR	LUXE-01002	219861761	202397	202401	202393	202389	CONTROLS
1003	ND7038	10014563-ND-VAR-BLD-PLA-01	10014563-ND-VAR	LUXE-01003	219894128	202397	202401	202393	202389	SECOND_STUDY
1004	ND3313	10015542-ND-VAR-BLD-PLA-01	10015542-ND-VAR	LUXE-01004	201580963	202397	202401	202393	202389	CONTROLS
1005	ND3312	10015549-ND-VAR-BLD-PLA-01	10015549-ND-VAR	LUXE-01005	201665795	202397	202401	202393	202389	CONTROLS
1006	ND3314	10015554-ND-VAR-BLD-PLA-01	10015554-ND-VAR	LUXE-01006	230560843	202397	202401	202393	202389	CONTROLS
1007	ND0402	10015896-ND-VAR-BLD-PLA-01	10015896-ND-VAR	LUXE-01007	201665819	202397	202401	202393	202389	SECOND_STUDY
1008	ND3511	10025960-ND-VAR-BLD-PLA-01	10025960-ND-VAR	LUXE-01008	301782073	202397	202401	202393	202389	CONTROLS
1009	ND3508	10025964-ND-VAR-BLD-PLA-01	10025964-ND-VAR	LUXE-01009	310327406	202562	202566	202558	202554	CONTROLS
1010	ND3507	10025974-ND-VAR-BLD-PLA-01	10025974-ND-VAR	LUXE-01010	310327408	202562	202566	202558	202554	CONTROLS
1011	ND0621	10026239-ND-VAR-BLD-PLA-01	10026239-ND-VAR	LUXE-01011	301775461	202562	202566	202558	202554	TREATED_PD
1012	ND0012	10010005-ND-VAR-BLD-PLA-01	10010005-ND-VAR	LUXE-01012	148821825	202562	202566	202558	202554	SECOND_STUDY
1013	ND0004	10010590-ND-VAR-BLD-PLA-01	10010590-ND-VAR	LUXE-01013	148799091	202562	202566	202558	202554	SECOND_STUDY
1014	ND0015	10010592-ND-VAR-BLD-PLA-01	10010592-ND-VAR	LUXE-01014	205789115	202562	202566	202558	202554	SECOND_STUDY
1015	ND0005	10010593-ND-VAR-BLD-PLA-01	10010593-ND-VAR	LUXE-01015	148798485	202562	202566	202558	202554	SECOND_STUDY
1016	ND0022	10010967-ND-VAR-BLD-PLA-01	10010967-ND-VAR	LUXE-01016	205789222	202562	202566	202558	202554	SECOND_STUDY
1017	ND0038	10011337-ND-VAR-BLD-PLA-01	10011337-ND-VAR	LUXE-01017	205794442	202562	202566	202558	202554	SECOND_STUDY
1018	ND0060	10011354-ND-VAR-BLD-PLA-01	10011354-ND-VAR	LUXE-01018	210726424	202562	202566	202558	202554	SECOND_STUDY
1019	ND0013	10011688-ND-VAR-BLD-PLA-01	10011688-ND-VAR	LUXE-01019	201570621	202562	202566	202558	202554	SECOND_STUDY
1020	ND0029	10011705-ND-VAR-BLD-PLA-01	10011705-ND-VAR	LUXE-01020	210669124	202562	202566	202558	202554	SECOND_STUDY
1021	ND0068	10012472-ND-VAR-BLD-PLA-01	10012472-ND-VAR	LUXE-01021	148823978	202562	202566	202558	202554	SECOND_STUDY
1022	ND0050	10012477-ND-VAR-BLD-PLA-01	10012477-ND-VAR	LUXE-01022	210726448	202562	202566	202558	202554	SECOND_STUDY
1023	ND0064	10012560-ND-VAR-BLD-PLA-01	10012560-ND-VAR	LUXE-01023	205783457	202562	202566	202558	202554	SECOND_STUDY
1024	ND0077	10012563-ND-VAR-BLD-PLA-01	10012563-ND-VAR	LUXE-01024	210750289	202562	202566	202558	202554	SECOND_STUDY
1025	ND0075	10012571-ND-VAR-BLD-PLA-01	10012571-ND-VAR	LUXE-01025	210750749	202562	202566	202558	202554	SECOND_STUDY
1026	ND0132	10013881-ND-VAR-BLD-PLA-01	10013881-ND-VAR	LUXE-01026	219969776	202562	202566	202558	202554	SECOND_STUDY
1027	ND0165	10013891-ND-VAR-BLD-PLA-01	10013891-ND-VAR	LUXE-01027	219867173	202562	202566	202558	202554	SECOND_STUDY
1028	ND0100	10014284-ND-VAR-BLD-PLA-01	10014284-ND-VAR	LUXE-01028	201559980	202562	202566	202558	202554	SECOND_STUDY
1029	ND0129	10014291-ND-VAR-BLD-PLA-01	10014291-ND-VAR	LUXE-01029	201558558	202562	202566	202558	202554	SECOND_STUDY
1030	ND0149	10014300-ND-VAR-BLD-PLA-01	10014300-ND-VAR	LUXE-01030	219971159	202562	202566	202558	202554	SECOND_STUDY
1031	ND0116	10014558-ND-VAR-BLD-PLA-01	10014558-ND-VAR	LUXE-01031	220716570	202562	202566	202558	202554	SECOND_STUDY
1032	ND7002	10014889-ND-VAR-BLD-PLA-01	10014889-ND-VAR	LUXE-01032	220685709	202562	202566	202558	202554	SECOND_STUDY
1033	ND0189	10015189-ND-VAR-BLD-PLA-01	10015189-ND-VAR	LUXE-01033	219948495	202562	202566	202558	202554	SECOND_STUDY
1034	ND0207	10015191-ND-VAR-BLD-PLA-01	10015191-ND-VAR	LUXE-01034	219941718	202562	202566	202558	202554	SECOND_STUDY
1035	ND0181	10015253-ND-VAR-BLD-PLA-01	10015253-ND-VAR	LUXE-01035	220676557	202562	202566	202558	202554	SECOND_STUDY
1036	ND0172	10015256-ND-VAR-BLD-PLA-01	10015256-ND-VAR	LUXE-01036	220677150	202562	202566	202558	202554	SECOND_STUDY
1037	ND0201	10015511-ND-VAR-BLD-PLA-01	10015511-ND-VAR	LUXE-01037	219949612	202562	202566	202558	202554	SECOND_STUDY
1038	ND0193	10015513-ND-VAR-BLD-PLA-01	10015513-ND-VAR	LUXE-01038	219948698	202562	202566	202558	202554	SECOND_STUDY
1039	ND0225	10015563-ND-VAR-BLD-PLA-01	10015563-ND-VAR	LUXE-01039	201578311	202562	202566	202558	202554	SECOND_STUDY
1040	ND0208	10015579-ND-VAR-BLD-PLA-01	10015579-ND-VAR	LUXE-01040	201559512	202562	202566	202558	202554	SECOND_STUDY
1041	ND0224	10015901-ND-VAR-BLD-PLA-01	10015901-ND-VAR	LUXE-01041	201579743	202562	202566	202558	202554	SECOND_STUDY
1042	ND0232	10016064-ND-VAR-BLD-PLA-01	10016064-ND-VAR	LUXE-01042	230559460	202562	202566	202558	202554	SECOND_STUDY
1043	ND0244	10016066-ND-VAR-BLD-PLA-01	10016066-ND-VAR	LUXE-01043	201581613	202562	202566	202558	202554	SECOND_STUDY
1044	ND0214	10016075-ND-VAR-BLD-PLA-01	10016075-ND-VAR	LUXE-01044	230558436	202562	202566	202558	202554	SECOND_STUDY
1045	ND0013	10016302-ND-VAR-BLD-PLA-01	10016302-ND-VAR	LUXE-01045	230590979	202562	202566	202558	202554	SECOND_STUDY
1046	ND0022	10016304-ND-VAR-BLD-PLA-03	10016304-ND-VAR	LUXE-01046	230590953	202562	202566	202558	202554	SECOND_STUDY
1047	ND0015	10016306-ND-VAR-BLD-PLA-01	10016306-ND-VAR	LUXE-01047	230590931	202562	202566	202558	202554	SECOND_STUDY
1048	ND0249	10016310-ND-VAR-BLD-PLA-01	10016310-ND-VAR	LUXE-01048	230590356	202562	202566	202558	202554	SECOND_STUDY
1049	ND0038	10016314-ND-VAR-BLD-PLA-01	10016314-ND-VAR	LUXE-01049	230529514	202562	202566	202558	202554	SECOND_STUDY
1050	ND7011	10016325-ND-VAR-BLD-PLA-01	10016325-ND-VAR	LUXE-01050	230593667	202562	202566	202558	202554	SECOND_STUDY
1051	ND0254	10016341-ND-VAR-BLD-PLA-01	10016341-ND-VAR	LUXE-01051	230615219	202562	202566	202558	202554	SECOND_STUDY
1052	ND0070	10016782-ND-VAR-BLD-PLA-01	10016782-ND-VAR	LUXE-01052	233181126	202562	202566	202558	202554	SECOND_STUDY
1053	ND0295	10016802-ND-VAR-BLD-PLA-01	10016802-ND-VAR	LUXE-01053	230547884	202562	202566	202558	202554	SECOND_STUDY
1054	ND0050	10016813-ND-VAR-BLD-PLA-01	10016813-ND-VAR	LUXE-01054	233150624	202562	202566	202558	202554	SECOND_STUDY
1055	ND0068	10016814-ND-VAR-BLD-PLA-01	10016814-ND-VAR	LUXE-01055	230593451	202562	202566	202558	202554	SECOND_STUDY
1056	ND0256	10017114-ND-VAR-BLD-PLA-01	10017114-ND-VAR	LUXE-01056	230543936	202562	202566	202558	202554	SECOND_STUDY
1057	ND0086	10017124-ND-VAR-BLD-PLA-01	10017124-ND-VAR	LUXE-01057	233180741	202562	202566	202558	202554	SECOND_STUDY
1058	ND0060	10017134-ND-VAR-BLD-PLA-01	10017134-ND-VAR	LUXE-01058	230558612	202562	202566	202558	202554	SECOND_STUDY
1059	ND0075	10017566-ND-VAR-BLD-PLA-01	10017566-ND-VAR	LUXE-01059	230542509	202562	202566	202558	202554	SECOND_STUDY
1060	ND0077	10017576-ND-VAR-BLD-PLA-01	10017576-ND-VAR	LUXE-01060	233161639	202562	202566	202558	202554	SECOND_STUDY
1061	ND0064	10017578-ND-VAR-BLD-PLA-01	10017578-ND-VAR	LUXE-01061	233161399	202562	202566	202558	202554	SECOND_STUDY
1062	ND0189	10019745-ND-VAR-BLD-PLA-01	10019745-ND-VAR	LUXE-01063	247894385	202562	202566	202558	202554	SECOND_STUDY
1063	ND0244	10021763-ND-VAR-BLD-PLA-01	10021763-ND-VAR	LUXE-01064	247884120	202562	202566	202558	202554	SECOND_STUDY
1064	ND0337	10021770-ND-VAR-BLD-PLA-01	10021770-ND-VAR	LUXE-01065	247889779	202562	202566	202558	202554	SECOND_STUDY
1065	ND0378	10021777-ND-VAR-BLD-PLA-01	10021777-ND-VAR	LUXE-01066	247891699	202562	202566	202558	202554	SECOND_STUDY
1066	ND7002	10021779-ND-VAR-BLD-PLA-01	10021779-ND-VAR	LUXE-01067	247879151	202562	202566	202558	202554	SECOND_STUDY
1067	ND0214	10022092-ND-VAR-BLD-PLA-01	10022092-ND-VAR	LUXE-01068	247893669	202562	202566	202558	202554	SECOND_STUDY
1068	ND0249	10022436-ND-VAR-BLD-PLA-01	10022436-ND-VAR	LUXE-01069	247891789	202562	202566	202558	202554	SECOND_STUDY
1069	ND7063	10022441-ND-VAR-BLD-PLA-01	10022441-ND-VAR	LUXE-01070	249247997	202562	202566	202558	202554	SECOND_STUDY
1070	ND0256	10022472-ND-VAR-BLD-PLA-01	10022472-ND-VAR	LUXE-01071	249275606	202562	202566	202558	202554	SECOND_STUDY
1071	ND0421	10022475-ND-VAR-BLD-PLA-01	10022475-ND-VAR	LUXE-01072	249249293	202562	202566	202558	202554	SECOND_STUDY
1072	ND0413	10022491-ND-VAR-BLD-PLA-01	10022491-ND-VAR	LUXE-01073	249285757	202562	202566	202558	202554	SECOND_STUDY
1073	ND7049	10022494-ND-VAR-BLD-PLA-01	10022494-ND-VAR	LUXE-01074	247896435	202562	202566	202558	202554	SECOND_STUDY
1074	ND7064	10022939-ND-VAR-BLD-PLA-01	10022939-ND-VAR	LUXE-01075	249247999	202562	202566	202558	202554	SECOND_STUDY
1075	ND7050	10022940-ND-VAR-BLD-PLA-01	10022940-ND-VAR	LUXE-01076	301589578	202562	202566	202558	202554	SECOND_STUDY
1076	ND0420	10022947-ND-VAR-BLD-PLA-01	10022947-ND-VAR	LUXE-01077	249249382	202562	202566	202558	202554	SECOND_STUDY
1077	ND0254	10022950-ND-VAR-BLD-PLA-01	10022950-ND-VAR	LUXE-01078	249287637	202562	202566	202558	202554	SECOND_STUDY
1078	ND0100	10022956-ND-VAR-BLD-PLA-01	10022956-ND-VAR	LUXE-01079	310078549	202562	202566	202558	202554	SECOND_STUDY
1079	ND0273	10022966-ND-VAR-BLD-PLA-01	10022966-ND-VAR	LUXE-01080	249247423	202562	202566	202558	202554	SECOND_STUDY
1080	ND0193	10023066-ND-VAR-BLD-PLA-01	10023066-ND-VAR	LUXE-01081	301590536	202562	202566	202558	202554	SECOND_STUDY
1081	ND0408	10023081-ND-VAR-BLD-PLA-01	10023081-ND-VAR	LUXE-01082	301590538	202562	202566	202558	202554	SECOND_STUDY
1082	ND0023	10023085-ND-VAR-BLD-PLA-01	10023085-ND-VAR	LUXE-01083	301646480	202562	202566	202558	202554	SECOND_STUDY
1083	ND0257	10023088-ND-VAR-BLD-PLA-01	10023088-ND-VAR	LUXE-01084	301646484	202562	202566	202558	202554	SECOND_STUDY
1084	ND0208	10023317-ND-VAR-BLD-PLA-01	10023317-ND-VAR	LUXE-01085	301646482	202562	202566	202558	202554	SECOND_STUDY
1085	ND0036	10023500-ND-VAR-BLD-PLA-01	10023500-ND-VAR	LUXE-01086	301517555	202562	202566	202558	202554	SECOND_STUDY
1086	ND7011	10023538-ND-VAR-BLD-PLA-01	10023538-ND-VAR	LUXE-01087	301647250	202562	202566	202558	202554	SECOND_STUDY
1087	ND7080	10023545-ND-VAR-BLD-PLA-01	10023545-ND-VAR	LUXE-01088	301589963	202562	202566	202558	202554	SECOND_STUDY
1088	ND0236	10024445-ND-VAR-BLD-PLA-01	10024445-ND-VAR	LUXE-01089	310079800	202562	202566	202558	202554	SECOND_STUDY
1089	ND0149	10024803-ND-VAR-BLD-PLA-01	10024803-ND-VAR	LUXE-01090	310079584	202562	202566	202558	202554	SECOND_STUDY
1090	ND7095	10027909-ND-VAR-BLD-PLA-01	10027909-ND-VAR	LUXE-01091	334112226	202562	202566	202558	202554	SECOND_STUDY
1091	ND0325	10027919-ND-VAR-BLD-PLA-01	10027919-ND-VAR	LUXE-01092	310360091	202562	202566	202558	202554	SECOND_STUDY
1092	ND0507	10027925-ND-VAR-BLD-PLA-01	10027925-ND-VAR	LUXE-01093	310346980	202562	202566	202558	202554	SECOND_STUDY
1093	ND7029	10028534-ND-VAR-BLD-PLA-01	10028534-ND-VAR	LUXE-01094	334110972	202562	202566	202558	202554	SECOND_STUDY
1094	ND0330	10028541-ND-VAR-BLD-PLA-01	10028541-ND-VAR	LUXE-01095	334072000	202562	202566	202558	202554	SECOND_STUDY
1095	ND7027	10028542-ND-VAR-BLD-PLA-01	10028542-ND-VAR	LUXE-01096	310346982	202562	202566	202558	202554	SECOND_STUDY
1096	ND0369	10028559-ND-VAR-BLD-PLA-01	10028559-ND-VAR	LUXE-01097	310361572	202562	202566	202558	202554	SECOND_STUDY
1097	ND7082	10028561-ND-VAR-BLD-PLA-01	10028561-ND-VAR	LUXE-01098	334112220	202562	202566	202558	202554	SECOND_STUDY
1098	ND0332	10029259-ND-VAR-BLD-PLA-01	10029259-ND-VAR	LUXE-01099	334109198	202562	202566	202558	202554	SECOND_STUDY
1099	ND0535	10029260-ND-VAR-BLD-PLA-01	10029260-ND-VAR	LUXE-01100	310349904	202562	202566	202558	202554	SECOND_STUDY
1100	ND0489	10029268-ND-VAR-BLD-PLA-01	10029268-ND-VAR	LUXE-01101	310399088	202562	202566	202558	202554	SECOND_STUDY
1101	ND7049	10029837-ND-VAR-BLD-PLA-01	10029837-ND-VAR	LUXE-01102	334143611	202562	202566	202558	202554	SECOND_STUDY
1102	ND0012	10029852-ND-VAR-BLD-PLA-01	10029852-ND-VAR	LUXE-01103	310359848	202562	202566	202558	202554	SECOND_STUDY
1103	ND0413	10034375-ND-VAR-BLD-PLA-01	10034375-ND-VAR	LUXE-01104	348535341	202562	202566	202558	202554	SECOND_STUDY
1104	ND7104	10036265-ND-VAR-BLD-PLA-01	10036265-ND-VAR	LUXE-01105	348465391	202562	202566	202558	202554	SECOND_STUDY
1105	ND0512	10036297-ND-VAR-BLD-PLA-01	10036297-ND-VAR	LUXE-01106	348479971	202562	202566	202558	202554	SECOND_STUDY
1106	ND7134	10040009-ND-VAR-BLD-PLA-01	10040009-ND-VAR	LUXE-01107	366908843	202562	202566	202558	202554	SECOND_STUDY
1107	ND0189	10010016-ND-VAR-BLD-PLA-01	10010016-ND-VAR	LUXE-01108	148804963	202562	202566	202558	202554	TREATED_PD
1108	ND0251	10010021-ND-VAR-BLD-PLA-01	10010021-ND-VAR	LUXE-01109	205788711	202562	202566	202558	202554	TREATED_PD
1109	ND3106	10010422-ND-VAR-BLD-PLA-01	10010422-ND-VAR	LUXE-01110	148816687	202562	202566	202558	202554	CONTROLS
1110	ND0190	10010536-ND-VAR-BLD-PLA-01	10010536-ND-VAR	LUXE-01111	148815617	202562	202566	202558	202554	TREATED_PD
1111	ND0191	10010544-ND-VAR-BLD-PLA-01	10010544-ND-VAR	LUXE-01112	148804024	202562	202566	202558	202554	TREATED_PD
1112	ND3134	10010654-ND-VAR-BLD-PLA-01	10010654-ND-VAR	LUXE-01113	205784725	202562	202566	202558	202554	CONTROLS
1113	ND3155	10010656-ND-VAR-BLD-PLA-01	10010656-ND-VAR	LUXE-01114	205783419	202562	202566	202558	202554	CONTROLS
1114	ND3136	10010674-ND-VAR-BLD-PLA-01	10010674-ND-VAR	LUXE-01115	205787080	202562	202566	202558	202554	CONTROLS
1115	ND0224	10010858-ND-VAR-BLD-PLA-01	10010858-ND-VAR	LUXE-01116	148810842	202562	202566	202558	202554	TREATED_PD
1116	ND0225	10010864-ND-VAR-BLD-PLA-01	10010864-ND-VAR	LUXE-01117	148799106	202562	202566	202558	202554	TREATED_PD
1117	ND0229	10010865-ND-VAR-BLD-PLA-01	10010865-ND-VAR	LUXE-01118	148855356	202562	202566	202558	202554	SECOND_STUDY
1118	ND0232	10010869-ND-VAR-BLD-PLA-01	10010869-ND-VAR	LUXE-01119	148846329	202562	202566	202558	202554	TREATED_PD
1119	ND0226	10010872-ND-VAR-BLD-PLA-01	10010872-ND-VAR	LUXE-01120	148852537	202562	202566	202558	202554	TREATED_PD
1120	ND3102	10010978-ND-VAR-BLD-PLA-01	10010978-ND-VAR	LUXE-01121	148855369	202562	202566	202558	202554	CONTROLS
1121	ND0273	10010981-ND-VAR-BLD-PLA-01	10010981-ND-VAR	LUXE-01122	205790805	202562	202566	202558	202554	TREATED_PD
1122	ND0241	10010982-ND-VAR-BLD-PLA-01	10010982-ND-VAR	LUXE-01123	205788065	202562	202566	202558	202554	TREATED_PD
1123	ND0272	10010985-ND-VAR-BLD-PLA-01	10010985-ND-VAR	LUXE-01124	205784852	202562	202566	202558	202554	CONTROLS
1124	ND3148	10011269-ND-VAR-BLD-PLA-01	10011269-ND-VAR	LUXE-01125	205794799	202562	202566	202558	202554	CONTROLS
1125	ND3141	10011273-ND-VAR-BLD-PLA-01	10011273-ND-VAR	LUXE-01126	205794464	202562	202566	202558	202554	CONTROLS
1126	ND0267	10011330-ND-VAR-BLD-PLA-01	10011330-ND-VAR	LUXE-01127	205785449	202562	202566	202558	202554	TREATED_PD
1127	ND0259	10011331-ND-VAR-BLD-PLA-01	10011331-ND-VAR	LUXE-01128	205795371	202562	202566	202558	202554	TREATED_PD
1128	ND0293	10011332-ND-VAR-BLD-PLA-01	10011332-ND-VAR	LUXE-01129	210713460	202562	202566	202558	202554	TREATED_PD
1129	ND0271	10011342-ND-VAR-BLD-PLA-01	10011342-ND-VAR	LUXE-01130	205784236	202562	202566	202558	202554	TREATED_PD
1130	ND0268	10011685-ND-VAR-BLD-PLA-01	10011685-ND-VAR	LUXE-01131	205790727	202562	202566	202558	202554	TREATED_PD
1131	ND3181	10011693-ND-VAR-BLD-PLA-03	10011693-ND-VAR	LUXE-01132	213046910	202562	202566	202558	202554	CONTROLS
1132	ND0281	10011695-ND-VAR-BLD-PLA-03	10011695-ND-VAR	LUXE-01133	148824270	202562	202566	202558	202554	CONTROLS
1133	ND0292	10011696-ND-VAR-BLD-PLA-01	10011696-ND-VAR	LUXE-01134	210719356	202562	202566	202558	202554	TREATED_PD
1134	ND3160	10011701-ND-VAR-BLD-PLA-01	10011701-ND-VAR	LUXE-01135	205794739	202562	202566	202558	202554	CONTROLS
1135	ND3168	10011702-ND-VAR-BLD-PLA-01	10011702-ND-VAR	LUXE-01136	148814172	202562	202566	202558	202554	CONTROLS
1136	ND3161	10011704-ND-VAR-BLD-PLA-01	10011704-ND-VAR	LUXE-01137	205789307	202562	202566	202558	202554	CONTROLS
1137	ND3164	10011708-ND-VAR-BLD-PLA-01	10011708-ND-VAR	LUXE-01138	205785198	202562	202566	202558	202554	CONTROLS
1138	ND3163	10011709-ND-VAR-BLD-PLA-01	10011709-ND-VAR	LUXE-01139	205793797	202562	202566	202558	202554	CONTROLS
1139	ND3166	10011710-ND-VAR-BLD-PLA-01	10011710-ND-VAR	LUXE-01140	205795898	202562	202566	202558	202554	CONTROLS
1140	ND3157	10011713-ND-VAR-BLD-PLA-01	10011713-ND-VAR	LUXE-01141	205784857	202562	202566	202558	202554	CONTROLS
1141	ND3165	10011718-ND-VAR-BLD-PLA-01	10011718-ND-VAR	LUXE-01142	148799313	202562	202566	202558	202554	CONTROLS
1142	ND0280	10012025-ND-VAR-BLD-PLA-01	10012025-ND-VAR	LUXE-01143	201570674	202562	202566	202558	202554	CONTROLS
1143	ND0294	10012027-ND-VAR-BLD-PLA-01	10012027-ND-VAR	LUXE-01144	210722536	202562	202566	202558	202554	TREATED_PD
1144	ND0282	10012031-ND-VAR-BLD-PLA-01	10012031-ND-VAR	LUXE-01145	201632087	202562	202566	202558	202554	CONTROLS
1145	ND0277	10012036-ND-VAR-BLD-PLA-01	10012036-ND-VAR	LUXE-01146	205788494	202562	202566	202558	202554	SECOND_STUDY
1146	ND3195	10012164-ND-VAR-BLD-PLA-01	10012164-ND-VAR	LUXE-01147	210726043	202562	202566	202558	202554	CONTROLS
1147	ND3180	10012166-ND-VAR-BLD-PLA-01	10012166-ND-VAR	LUXE-01148	213039103	202562	202566	202558	202554	CONTROLS
1148	ND0298	10012481-ND-VAR-BLD-PLA-01	10012481-ND-VAR	LUXE-01149	148853575	202562	202566	202558	202554	TREATED_PD
1149	ND3214	10012588-ND-VAR-BLD-PLA-01	10012588-ND-VAR	LUXE-01150	219897157	202562	202566	202558	202554	CONTROLS
1150	ND3221	10012591-ND-VAR-BLD-PLA-01	10012591-ND-VAR	LUXE-01151	219947097	202562	202566	202558	202554	CONTROLS
1151	ND3217	10012592-ND-VAR-BLD-PLA-01	10012592-ND-VAR	LUXE-01152	219930637	202562	202566	202558	202554	CONTROLS
1152	ND0318	10013134-ND-VAR-BLD-PLA-01	10013134-ND-VAR	LUXE-01153	219899452	202649	202653	202645	202641	TREATED_PD
1153	ND7025	10013143-ND-VAR-BLD-PLA-01	10013143-ND-VAR	LUXE-01154	219971192	202649	202653	202645	202641	CONTROLS
1154	ND0319	10013660-ND-VAR-BLD-PLA-01	10013660-ND-VAR	LUXE-01155	219969852	202649	202653	202645	202641	TREATED_PD
1155	ND7023	10013668-ND-VAR-BLD-PLA-01	10013668-ND-VAR	LUXE-01156	219947982	202649	202653	202645	202641	CONTROLS
1156	ND3219	10013748-ND-VAR-BLD-PLA-01	10013748-ND-VAR	LUXE-01157	219971905	202649	202653	202645	202641	CONTROLS
1157	ND3232	10013751-ND-VAR-BLD-PLA-03	10013751-ND-VAR	LUXE-01158	201558502	202649	202653	202645	202641	CONTROLS
1158	ND3227	10013757-ND-VAR-BLD-PLA-01	10013757-ND-VAR	LUXE-01159	210669192	202649	202653	202645	202641	CONTROLS
1159	ND3228	10013762-ND-VAR-BLD-PLA-01	10013762-ND-VAR	LUXE-01160	219941374	202649	202653	202645	202641	CONTROLS
1160	ND3230	10013763-ND-VAR-BLD-PLA-01	10013763-ND-VAR	LUXE-01161	219947947	202649	202653	202645	202641	CONTROLS
1161	ND0323	10014286-ND-VAR-BLD-PLA-01	10014286-ND-VAR	LUXE-01162	219949872	202649	202653	202645	202641	CONTROLS
1162	ND0320	10014289-ND-VAR-BLD-PLA-01	10014289-ND-VAR	LUXE-01163	219930453	202649	202653	202645	202641	TREATED_PD
1163	ND0324	10014293-ND-VAR-BLD-PLA-01	10014293-ND-VAR	LUXE-01164	219941009	202649	202653	202645	202641	TREATED_PD
1164	ND7045	10015175-ND-VAR-BLD-PLA-01	10015175-ND-VAR	LUXE-01165	220686691	202649	202653	202645	202641	SECOND_STUDY
1165	ND7049	10015176-ND-VAR-BLD-PLA-01	10015176-ND-VAR	LUXE-01166	220686579	202649	202653	202645	202641	TREATED_PD
1166	ND0368	10015181-ND-VAR-BLD-PLA-01	10015181-ND-VAR	LUXE-01167	219946657	202649	202653	202645	202641	SECOND_STUDY
1167	ND7048	10015187-ND-VAR-BLD-PLA-01	10015187-ND-VAR	LUXE-01168	219897386	202649	202653	202645	202641	SECOND_STUDY
1168	ND0369	10015192-ND-VAR-BLD-PLA-01	10015192-ND-VAR	LUXE-01169	219862305	202649	202653	202645	202641	TREATED_PD
1169	ND0367	10015194-ND-VAR-BLD-PLA-01	10015194-ND-VAR	LUXE-01170	219935712	202649	202653	202645	202641	SECOND_STUDY
1170	ND7042	10015196-ND-VAR-BLD-PLA-03	10015196-ND-VAR	LUXE-01171	219894088	202649	202653	202645	202641	CONTROLS
1171	ND7043	10015252-ND-VAR-BLD-PLA-01	10015252-ND-VAR	LUXE-01172	219867260	202649	202653	202645	202641	CONTROLS
1172	ND7041	10015265-ND-VAR-BLD-PLA-01	10015265-ND-VAR	LUXE-01173	219950460	202649	202653	202645	202641	SECOND_STUDY
1173	ND0365	10015268-ND-VAR-BLD-PLA-01	10015268-ND-VAR	LUXE-01174	219949222	202649	202653	202645	202641	TREATED_PD
1174	ND0366	10015272-ND-VAR-BLD-PLA-01	10015272-ND-VAR	LUXE-01175	220675087	202649	202653	202645	202641	TREATED_PD
1175	ND0364	10015273-ND-VAR-BLD-PLA-01	10015273-ND-VAR	LUXE-01176	219863985	202649	202653	202645	202641	TREATED_PD
1176	ND3277	10015357-ND-VAR-BLD-PLA-01	10015357-ND-VAR	LUXE-01177	219941562	202649	202653	202645	202641	CONTROLS
1177	ND3276	10015360-ND-VAR-BLD-PLA-01	10015360-ND-VAR	LUXE-01178	219891850	202649	202653	202645	202641	CONTROLS
1178	ND3275	10015369-ND-VAR-BLD-PLA-03	10015369-ND-VAR	LUXE-01179	219942883	202649	202653	202645	202641	CONTROLS
1179	ND3291	10015478-ND-VAR-BLD-PLA-01	10015478-ND-VAR	LUXE-01180	220723548	202649	202653	202645	202641	CONTROLS
1180	ND3297	10015489-ND-VAR-BLD-PLA-03	10015489-ND-VAR	LUXE-01181	220683996	202649	202653	202645	202641	CONTROLS
1181	ND3311	10015546-ND-VAR-BLD-PLA-03	10015546-ND-VAR	LUXE-01182	201579693	202649	202653	202645	202641	CONTROLS
1182	ND3296	10015558-ND-VAR-BLD-PLA-01	10015558-ND-VAR	LUXE-01183	219941865	202649	202653	202645	202641	CONTROLS
1183	ND0382	10015771-ND-VAR-BLD-PLA-01	10015771-ND-VAR	LUXE-01184	219878190	202649	202653	202645	202641	TREATED_PD
1184	ND0399	10015889-ND-VAR-BLD-PLA-01	10015889-ND-VAR	LUXE-01185	201580272	202649	202653	202645	202641	CONTROLS
1185	ND0403	10015891-ND-VAR-BLD-PLA-01	10015891-ND-VAR	LUXE-01186	201580324	202649	202653	202645	202641	TREATED_PD
1186	ND0390	10015892-ND-VAR-BLD-PLA-01	10015892-ND-VAR	LUXE-01187	220726735	202649	202653	202645	202641	CONTROLS
1187	ND0404	10015899-ND-VAR-BLD-PLA-01	10015899-ND-VAR	LUXE-01188	230591819	202649	202653	202645	202641	SECOND_STUDY
1188	ND0401	10015906-ND-VAR-BLD-PLA-01	10015906-ND-VAR	LUXE-01189	201559180	202649	202653	202645	202641	TREATED_PD
1189	ND0405	10016074-ND-VAR-BLD-PLA-01	10016074-ND-VAR	LUXE-01190	230591867	202649	202653	202645	202641	CONTROLS
1190	ND0397	10016087-ND-VAR-BLD-PLA-01	10016087-ND-VAR	LUXE-01191	201579648	202649	202653	202645	202641	TREATED_PD
1191	ND0483	10017474-ND-VAR-BLD-PLA-03	10017474-ND-VAR	LUXE-01192	230631123	202649	202653	202645	202641	SECOND_STUDY
1192	ND0476	10017478-ND-VAR-BLD-PLA-01	10017478-ND-VAR	LUXE-01193	230631965	202649	202653	202645	202641	SECOND_STUDY
1193	ND3388	10018338-ND-VAR-BLD-PLA-01	10018338-ND-VAR	LUXE-01194	230589239	202649	202653	202645	202641	CONTROLS
1194	ND0493	10018436-ND-VAR-BLD-PLA-01	10018436-ND-VAR	LUXE-01195	230585979	202649	202653	202645	202641	TREATED_PD
1195	ND7099	10018437-ND-VAR-BLD-PLA-01	10018437-ND-VAR	LUXE-01196	233161927	202649	202653	202645	202641	CONTROLS
1196	ND7097	10018438-ND-VAR-BLD-PLA-01	10018438-ND-VAR	LUXE-01197	233161903	202649	202653	202645	202641	SECOND_STUDY
1197	ND0490	10018439-ND-VAR-BLD-PLA-01	10018439-ND-VAR	LUXE-01198	233161879	202649	202653	202645	202641	TREATED_PD
1198	ND7098	10018444-ND-VAR-BLD-PLA-01	10018444-ND-VAR	LUXE-01199	233161855	202649	202653	202645	202641	TREATED_PD
1199	ND0494	10018445-ND-VAR-BLD-PLA-01	10018445-ND-VAR	LUXE-01200	230585987	202649	202653	202645	202641	TREATED_PD
1200	ND0484	10018458-ND-VAR-BLD-PLA-01	10018458-ND-VAR	LUXE-01201	230631101	202649	202653	202645	202641	TREATED_PD
1201	ND7105	10018460-ND-VAR-BLD-PLA-01	10018460-ND-VAR	LUXE-01202	228588977	202649	202653	202645	202641	TREATED_PD
1202	ND7104	10019620-ND-VAR-BLD-PLA-01	10019620-ND-VAR	LUXE-01203	228588953	202649	202653	202645	202641	TREATED_PD
1203	ND0141	10009352-ND-VAR-BLD-PLA-01	10009352-ND-VAR	LUXE-01204	148803562	202649	202653	202645	202641	TREATED_PD
1204	ND0156	10009367-ND-VAR-BLD-PLA-01	10009367-ND-VAR	LUXE-01205	148812070	202649	202653	202645	202641	TREATED_PD
1205	ND0138	10009370-ND-VAR-BLD-PLA-01	10009370-ND-VAR	LUXE-01206	148821374	202649	202653	202645	202641	SECOND_STUDY
1206	ND0139	10009376-ND-VAR-BLD-PLA-01	10009376-ND-VAR	LUXE-01207	148826319	202649	202653	202645	202641	TREATED_PD
1207	ND3045	10009447-ND-VAR-BLD-PLA-03	10009447-ND-VAR	LUXE-01208	148822126	202649	202653	202645	202641	CONTROLS
1208	ND3044	10009449-ND-VAR-BLD-PLA-01	10009449-ND-VAR	LUXE-01209	145682025	202649	202653	202645	202641	CONTROLS
1209	ND0166	10009533-ND-VAR-BLD-PLA-01	10009533-ND-VAR	LUXE-01210	148796173	202649	202653	202645	202641	CONTROLS
1210	ND0147	10009535-ND-VAR-BLD-PLA-01	10009535-ND-VAR	LUXE-01211	148812786	202649	202653	202645	202641	TREATED_PD
1211	ND0167	10009542-ND-VAR-BLD-PLA-01	10009542-ND-VAR	LUXE-01212	148795553	202649	202653	202645	202641	CONTROLS
1212	ND0158	10009544-ND-VAR-BLD-PLA-03	10009544-ND-VAR	LUXE-01213	175076733	202649	202653	202645	202641	CONTROLS
1213	ND0144	10009548-ND-VAR-BLD-PLA-01	10009548-ND-VAR	LUXE-01214	148812608	202649	202653	202645	202641	TREATED_PD
1214	ND0160	10009549-ND-VAR-BLD-PLA-01	10009549-ND-VAR	LUXE-01215	175076660	202649	202653	202645	202641	TREATED_PD
1215	ND0165	10009559-ND-VAR-BLD-PLA-01	10009559-ND-VAR	LUXE-01216	148798039	202649	202653	202645	202641	TREATED_PD
1216	ND3050	10009633-ND-VAR-BLD-PLA-01	10009633-ND-VAR	LUXE-01217	148811860	202649	202653	202645	202641	CONTROLS
1217	ND3064	10009635-ND-VAR-BLD-PLA-01	10009635-ND-VAR	LUXE-01218	175065662	202649	202653	202645	202641	CONTROLS
1218	ND3060	10009636-ND-VAR-BLD-PLA-01	10009636-ND-VAR	LUXE-01219	148795165	202649	202653	202645	202641	CONTROLS
1219	ND3059	10009637-ND-VAR-BLD-PLA-01	10009637-ND-VAR	LUXE-01220	175076477	202649	202653	202645	202641	CONTROLS
1220	ND3062	10009639-ND-VAR-BLD-PLA-01	10009639-ND-VAR	LUXE-01221	175076587	202649	202653	202645	202641	CONTROLS
1221	ND3058	10009643-ND-VAR-BLD-PLA-01	10009643-ND-VAR	LUXE-01222	175076372	202649	202653	202645	202641	CONTROLS
1222	ND3066	10009649-ND-VAR-BLD-PLA-01	10009649-ND-VAR	LUXE-01223	175076561	202649	202653	202645	202641	CONTROLS
1223	ND3082	10009848-ND-VAR-BLD-PLA-01	10009848-ND-VAR	LUXE-01224	148796854	202649	202653	202645	202641	CONTROLS
1224	ND3083	10009852-ND-VAR-BLD-PLA-01	10009852-ND-VAR	LUXE-01225	148816556	202649	202653	202645	202641	CONTROLS
1225	ND3079	10009854-ND-VAR-BLD-PLA-01	10009854-ND-VAR	LUXE-01226	175066987	202649	202653	202645	202641	CONTROLS
1226	ND3085	10009859-ND-VAR-BLD-PLA-01	10009859-ND-VAR	LUXE-01227	148804209	202649	202653	202645	202641	CONTROLS
1227	ND3071	10009860-ND-VAR-BLD-PLA-01	10009860-ND-VAR	LUXE-01228	148819772	202649	202653	202645	202641	CONTROLS
1228	ND0178	10010008-ND-VAR-BLD-PLA-01	10010008-ND-VAR	LUXE-01229	148798590	202649	202653	202645	202641	SECOND_STUDY
1229	ND0175	10010009-ND-VAR-BLD-PLA-01	10010009-ND-VAR	LUXE-01230	148805022	202649	202653	202645	202641	CONTROLS
1230	ND0176	10010011-ND-VAR-BLD-PLA-01	10010011-ND-VAR	LUXE-01231	148804078	202649	202653	202645	202641	TREATED_PD
1231	ND0179	10010013-ND-VAR-BLD-PLA-01	10010013-ND-VAR	LUXE-01232	148816905	202649	202653	202645	202641	TREATED_PD
1232	ND7017	10012559-ND-VAR-BLD-PLA-01	10012559-ND-VAR	LUXE-01233	210710187	202649	202653	202645	202641	CONTROLS
1233	ND3215	10012581-ND-VAR-BLD-PLA-01	10012581-ND-VAR	LUXE-01234	148850601	202649	202653	202645	202641	CONTROLS
1234	ND0315	10013128-ND-VAR-BLD-PLA-01	10013128-ND-VAR	LUXE-01235	219971934	202649	202653	202645	202641	CONTROLS
1235	ND7019	10013250-ND-VAR-BLD-PLA-01	10013250-ND-VAR	LUXE-01236	210723660	202649	202653	202645	202641	TREATED_PD
1236	ND0312	10013260-ND-VAR-BLD-PLA-01	10013260-ND-VAR	LUXE-01237	210668309	202649	202653	202645	202641	SECOND_STUDY
1237	ND0311	10013261-ND-VAR-BLD-PLA-01	10013261-ND-VAR	LUXE-01238	210709672	202649	202653	202645	202641	DENOVO_PD
1238	ND0316	10013657-ND-VAR-BLD-PLA-01	10013657-ND-VAR	LUXE-01239	219929767	202649	202653	202645	202641	SECOND_STUDY
1239	ND7020	10013664-ND-VAR-BLD-PLA-01	10013664-ND-VAR	LUXE-01240	219947039	202649	202653	202645	202641	CONTROLS
1240	ND7021	10013666-ND-VAR-BLD-PLA-01	10013666-ND-VAR	LUXE-01241	219972094	202649	202653	202645	202641	CONTROLS
1241	ND7022	10013674-ND-VAR-BLD-PLA-01	10013674-ND-VAR	LUXE-01242	219947076	202649	202653	202645	202641	CONTROLS
1242	ND3225	10013755-ND-VAR-BLD-PLA-01	10013755-ND-VAR	LUXE-01243	219930755	202649	202653	202645	202641	CONTROLS
1243	ND3226	10013759-ND-VAR-BLD-PLA-01	10013759-ND-VAR	LUXE-01244	219931249	202649	202653	202645	202641	CONTROLS
1244	ND3392	10018332-ND-VAR-BLD-PLA-01	10018332-ND-VAR	LUXE-01245	230631294	202649	202653	202645	202641	CONTROLS
1245	ND3389	10018333-ND-VAR-BLD-PLA-01	10018333-ND-VAR	LUXE-01246	230553261	202649	202653	202645	202641	CONTROLS
1246	ND3407	10018345-ND-VAR-BLD-PLA-01	10018345-ND-VAR	LUXE-01247	237732379	202649	202653	202645	202641	CONTROLS
1247	ND3404	10018346-ND-VAR-BLD-PLA-01	10018346-ND-VAR	LUXE-01248	230600888	202649	202653	202645	202641	CONTROLS
1248	ND3394	10018348-ND-VAR-BLD-PLA-01	10018348-ND-VAR	LUXE-01249	237727713	202649	202653	202645	202641	CONTROLS
1249	ND3391	10018353-ND-VAR-BLD-PLA-01	10018353-ND-VAR	LUXE-01250	233181581	202649	202653	202645	202641	CONTROLS
1250	ND0489	10018440-ND-VAR-BLD-PLA-01	10018440-ND-VAR	LUXE-01251	233181557	202649	202653	202645	202641	TREATED_PD
1251	ND0491	10018455-ND-VAR-BLD-PLA-01	10018455-ND-VAR	LUXE-01252	230631246	202649	202653	202645	202641	TREATED_PD
1252	ND0532	10019618-ND-VAR-BLD-PLA-01	10019618-ND-VAR	LUXE-01253	211788287	202649	202653	202645	202641	TREATED_PD
1253	ND0495	10019622-ND-VAR-BLD-PLA-01	10019622-ND-VAR	LUXE-01254	237727489	202649	202653	202645	202641	TREATED_PD
1254	ND0519	10020275-ND-VAR-BLD-PLA-01	10020275-ND-VAR	LUXE-01255	230600844	202649	202653	202645	202641	CONTROLS
1255	ND0539	10020276-ND-VAR-BLD-PLA-01	10020276-ND-VAR	LUXE-01256	247880969	202649	202653	202645	202641	SECOND_STUDY
1256	ND0538	10020277-ND-VAR-BLD-PLA-01	10020277-ND-VAR	LUXE-01257	247882966	202649	202653	202645	202641	TREATED_PD
1257	ND0541	10020281-ND-VAR-BLD-PLA-01	10020281-ND-VAR	LUXE-01258	247882388	202649	202653	202645	202641	TREATED_PD
1258	ND0535	10020884-ND-VAR-BLD-PLA-01	10020884-ND-VAR	LUXE-01259	247889140	202649	202653	202645	202641	SECOND_STUDY
1259	ND0537	10020890-ND-VAR-BLD-PLA-01	10020890-ND-VAR	LUXE-01260	247882968	202649	202653	202645	202641	CONTROLS
1260	ND0521	10020896-ND-VAR-BLD-PLA-03	10020896-ND-VAR	LUXE-01261	211788261	202649	202653	202645	202641	DENOVO_PD
1261	ND3429	10021031-ND-VAR-BLD-PLA-01	10021031-ND-VAR	LUXE-01262	247914444	202649	202653	202645	202641	CONTROLS
1262	ND3412	10021035-ND-VAR-BLD-PLA-03	10021035-ND-VAR	LUXE-01263	236661835	202649	202653	202645	202641	CONTROLS
1263	ND3417	10021043-ND-VAR-BLD-PLA-01	10021043-ND-VAR	LUXE-01264	247914666	202649	202653	202645	202641	CONTROLS
1264	ND3415	10021044-ND-VAR-BLD-PLA-01	10021044-ND-VAR	LUXE-01265	247896108	202649	202653	202645	202641	CONTROLS
1265	ND0543	10021773-ND-VAR-BLD-PLA-01	10021773-ND-VAR	LUXE-01266	247897068	202649	202653	202645	202641	DENOVO_PD
1266	ND0544	10021780-ND-VAR-BLD-PLA-01	10021780-ND-VAR	LUXE-01267	247897070	202649	202653	202645	202641	CONTROLS
1267	ND7136	10021784-ND-VAR-BLD-PLA-01	10021784-ND-VAR	LUXE-01268	247881718	202649	202653	202645	202641	TREATED_PD
1268	ND0551	10022089-ND-VAR-BLD-PLA-01	10022089-ND-VAR	LUXE-01269	247881720	202649	202653	202645	202641	TREATED_PD
1269	ND3460	10022647-ND-VAR-BLD-PLA-01	10022647-ND-VAR	LUXE-01270	310030800	202649	202653	202645	202641	CONTROLS
1270	ND3461	10022661-ND-VAR-BLD-PLA-01	10022661-ND-VAR	LUXE-01271	301590826	202649	202653	202645	202641	CONTROLS
1271	ND3491	10022669-ND-VAR-BLD-PLA-01	10022669-ND-VAR	LUXE-01272	310071476	202649	202653	202645	202641	CONTROLS
1272	ND0610	10022952-ND-VAR-BLD-PLA-01	10022952-ND-VAR	LUXE-01273	310031458	202649	202653	202645	202641	TREATED_PD
1273	ND0576	10023069-ND-VAR-BLD-PLA-01	10023069-ND-VAR	LUXE-01274	301783165	202649	202653	202645	202641	TREATED_PD
1274	ND0586	10023071-ND-VAR-BLD-PLA-01	10023071-ND-VAR	LUXE-01275	301822293	202649	202653	202645	202641	TREATED_PD
1275	ND0583	10023087-ND-VAR-BLD-PLA-01	10023087-ND-VAR	LUXE-01276	301589862	202649	202653	202645	202641	TREATED_PD
1276	ND0578	10023318-ND-VAR-BLD-PLA-01	10023318-ND-VAR	LUXE-01277	249276413	202649	202653	202645	202641	TREATED_PD
1277	ND0581	10023512-ND-VAR-BLD-PLA-01	10023512-ND-VAR	LUXE-01278	301822391	202649	202653	202645	202641	TREATED_PD
1278	ND0582	10023519-ND-VAR-BLD-PLA-01	10023519-ND-VAR	LUXE-01279	301822395	202649	202653	202645	202641	CONTROLS
1279	ND0585	10023524-ND-VAR-BLD-PLA-01	10023524-ND-VAR	LUXE-01280	249242975	202649	202653	202645	202641	TREATED_PD
1280	ND3485	10024388-ND-VAR-BLD-PLA-01	10024388-ND-VAR	LUXE-01281	310080753	202649	202653	202645	202641	CONTROLS
1281	ND3488	10024389-ND-VAR-BLD-PLA-01	10024389-ND-VAR	LUXE-01282	310031937	202649	202653	202645	202641	CONTROLS
1282	ND3484	10024395-ND-VAR-BLD-PLA-01	10024395-ND-VAR	LUXE-01283	310080755	202649	202653	202645	202641	CONTROLS
1283	ND3490	10024403-ND-VAR-BLD-PLA-01	10024403-ND-VAR	LUXE-01284	310078457	202649	202653	202645	202641	CONTROLS
1284	ND0614	10024816-ND-VAR-BLD-PLA-01	10024816-ND-VAR	LUXE-01285	310328076	202649	202653	202645	202641	TREATED_PD
1285	ND0609	10024818-ND-VAR-BLD-PLA-01	10024818-ND-VAR	LUXE-01286	310037413	202649	202653	202645	202641	CONTROLS
1286	ND0624	10025507-ND-VAR-BLD-PLA-01	10025507-ND-VAR	LUXE-01287	310323636	202649	202653	202645	202641	SECOND_STUDY
1287	ND0625	10026244-ND-VAR-BLD-PLA-01	10026244-ND-VAR	LUXE-01288	310317534	202649	202653	202645	202641	TREATED_PD
1288	ND3533	10026518-ND-VAR-BLD-PLA-01	10026518-ND-VAR	LUXE-01289	249274685	202649	202653	202645	202641	CONTROLS
1289	ND3524	10026520-ND-VAR-BLD-PLA-01	10026520-ND-VAR	LUXE-01290	310266130	202649	202653	202645	202641	CONTROLS
1290	ND3526	10026521-ND-VAR-BLD-PLA-01	10026521-ND-VAR	LUXE-01291	310260397	202649	202653	202645	202641	CONTROLS
1291	ND3531	10026525-ND-VAR-BLD-PLA-01	10026525-ND-VAR	LUXE-01292	301871285	202649	202653	202645	202641	CONTROLS
1292	ND3528	10026527-ND-VAR-BLD-PLA-01	10026527-ND-VAR	LUXE-01293	310260401	202649	202653	202645	202641	CONTROLS
1293	ND3522	10026531-ND-VAR-BLD-PLA-01	10026531-ND-VAR	LUXE-01294	310266063	202649	202653	202645	202641	CONTROLS
1294	ND3535	10026532-ND-VAR-BLD-PLA-01	10026532-ND-VAR	LUXE-01295	310264750	202649	202653	202645	202641	CONTROLS
1295	ND3534	10026533-ND-VAR-BLD-PLA-01	10026533-ND-VAR	LUXE-01296	310317602	202649	202653	202645	202641	CONTROLS
1296	ND3523	10026535-ND-VAR-BLD-PLA-01	10026535-ND-VAR	LUXE-01297	310322605	202738	202742	202734	202730	CONTROLS
1297	ND3532	10026537-ND-VAR-BLD-PLA-01	10026537-ND-VAR	LUXE-01298	310333566	202738	202742	202734	202730	CONTROLS
1298	ND3539	10027832-ND-VAR-BLD-PLA-01	10027832-ND-VAR	LUXE-01299	310320017	202738	202742	202734	202730	CONTROLS
1299	ND0192	10010537-ND-VAR-BLD-PLA-01	10010537-ND-VAR	LUXE-01300	148806228	202738	202742	202734	202730	SECOND_STUDY
1300	ND0247	10010861-ND-VAR-BLD-PLA-01	10010861-ND-VAR	LUXE-01301	205787281	202738	202742	202734	202730	TREATED_PD
1301	ND0263	10010968-ND-VAR-BLD-PLA-01	10010968-ND-VAR	LUXE-01302	205789494	202738	202742	202734	202730	TREATED_PD
1302	ND0266	10010970-ND-VAR-BLD-PLA-01	10010970-ND-VAR	LUXE-01303	205794902	202738	202742	202734	202730	TREATED_PD
1303	ND0264	10010979-ND-VAR-BLD-PLA-01	10010979-ND-VAR	LUXE-01304	205791210	202738	202742	202734	202730	SECOND_STUDY
1304	ND0248	10011203-ND-VAR-BLD-PLA-01	10011203-ND-VAR	LUXE-01305	205790332	202738	202742	202734	202730	SECOND_STUDY
1305	ND3149	10011270-ND-VAR-BLD-PLA-01	10011270-ND-VAR	LUXE-01306	205789582	202738	202742	202734	202730	CONTROLS
1306	ND3140	10011277-ND-VAR-BLD-PLA-01	10011277-ND-VAR	LUXE-01307	205786501	202738	202742	202734	202730	CONTROLS
1307	ND3142	10011282-ND-VAR-BLD-PLA-01	10011282-ND-VAR	LUXE-01308	205789608	202738	202742	202734	202730	CONTROLS
1308	ND0255	10011338-ND-VAR-BLD-PLA-01	10011338-ND-VAR	LUXE-01309	205790633	202738	202742	202734	202730	TREATED_PD
1309	ND0261	10011340-ND-VAR-BLD-PLA-01	10011340-ND-VAR	LUXE-01310	205788863	202738	202742	202734	202730	TREATED_PD
1310	ND0250	10011343-ND-VAR-BLD-PLA-01	10011343-ND-VAR	LUXE-01311	187291056	202738	202742	202734	202730	TREATED_PD
1311	ND0257	10011347-ND-VAR-BLD-PLA-01	10011347-ND-VAR	LUXE-01312	205796012	202738	202742	202734	202730	TREATED_PD
1312	ND0258	10011349-ND-VAR-BLD-PLA-01	10011349-ND-VAR	LUXE-01313	205790043	202738	202742	202734	202730	SECOND_STUDY
1313	ND0243	10011353-ND-VAR-BLD-PLA-01	10011353-ND-VAR	LUXE-01314	205786887	202738	202742	202734	202730	SECOND_STUDY
1314	ND0260	10011356-ND-VAR-BLD-PLA-01	10011356-ND-VAR	LUXE-01315	205786336	202738	202742	202734	202730	TREATED_PD
1315	ND0278	10012030-ND-VAR-BLD-PLA-01	10012030-ND-VAR	LUXE-01316	201569711	202738	202742	202734	202730	CONTROLS
1316	ND3208	10012590-ND-VAR-BLD-PLA-01	10012590-ND-VAR	LUXE-01317	213025387	202738	202742	202734	202730	CONTROLS
1317	ND0482	10017477-ND-VAR-BLD-PLA-01	10017477-ND-VAR	LUXE-01318	230624770	202738	202742	202734	202730	TREATED_PD
1318	ND0481	10017677-ND-VAR-BLD-PLA-01	10017677-ND-VAR	LUXE-01319	230624746	202738	202742	202734	202730	CONTROLS
1319	ND3426	10018331-ND-VAR-BLD-PLA-03	10018331-ND-VAR	LUXE-01320	247891709	202738	202742	202734	202730	CONTROLS
1320	ND3409	10018342-ND-VAR-BLD-PLA-01	10018342-ND-VAR	LUXE-01321	247878744	202738	202742	202734	202730	CONTROLS
1321	ND3425	10018347-ND-VAR-BLD-PLA-01	10018347-ND-VAR	LUXE-01322	247891311	202738	202742	202734	202730	CONTROLS
1322	ND3408	10018352-ND-VAR-BLD-PLA-01	10018352-ND-VAR	LUXE-01323	247876239	202738	202742	202734	202730	CONTROLS
1323	ND0550	10020441-ND-VAR-BLD-PLA-01	10020441-ND-VAR	LUXE-01324	247890543	202738	202742	202734	202730	TREATED_PD
1324	ND0549	10020455-ND-VAR-BLD-PLA-01	10020455-ND-VAR	LUXE-01325	247890545	202738	202742	202734	202730	TREATED_PD
1325	ND7145	10020457-ND-VAR-BLD-PLA-01	10020457-ND-VAR	LUXE-01326	247884116	202738	202742	202734	202730	TREATED_PD
1326	ND0542	10020883-ND-VAR-BLD-PLA-03	10020883-ND-VAR	LUXE-01327	247882434	202738	202742	202734	202730	DENOVO_PD
1327	ND3422	10021029-ND-VAR-BLD-PLA-01	10021029-ND-VAR	LUXE-01328	247896878	202738	202742	202734	202730	CONTROLS
1328	ND3421	10021032-ND-VAR-BLD-PLA-01	10021032-ND-VAR	LUXE-01329	247895422	202738	202742	202734	202730	CONTROLS
1329	ND3432	10021040-ND-VAR-BLD-PLA-01	10021040-ND-VAR	LUXE-01330	249248544	202738	202742	202734	202730	CONTROLS
1330	ND3431	10021041-ND-VAR-BLD-PLA-01	10021041-ND-VAR	LUXE-01331	247915132	202738	202742	202734	202730	CONTROLS
1331	ND7147	10021761-ND-VAR-BLD-PLA-03	10021761-ND-VAR	LUXE-01332	249247437	202738	202742	202734	202730	SECOND_STUDY
1332	ND0548	10021764-ND-VAR-BLD-PLA-01	10021764-ND-VAR	LUXE-01333	247896880	202738	202742	202734	202730	TREATED_PD
1333	ND7134	10021781-ND-VAR-BLD-PLA-01	10021781-ND-VAR	LUXE-01334	247896686	202738	202742	202734	202730	TREATED_PD
1334	ND7140	10022094-ND-VAR-BLD-PLA-01	10022094-ND-VAR	LUXE-01335	247914416	202738	202742	202734	202730	TREATED_PD
1335	ND0554	10022095-ND-VAR-BLD-PLA-01	10022095-ND-VAR	LUXE-01336	247912461	202738	202742	202734	202730	TREATED_PD
1336	ND7139	10022113-ND-VAR-BLD-PLA-01	10022113-ND-VAR	LUXE-01337	247893654	202738	202742	202734	202730	TREATED_PD
1337	ND7150	10022444-ND-VAR-BLD-PLA-01	10022444-ND-VAR	LUXE-01338	249288017	202738	202742	202734	202730	CONTROLS
1338	ND0559	10022445-ND-VAR-BLD-PLA-03	10022445-ND-VAR	LUXE-01339	247884138	202738	202742	202734	202730	DENOVO_PD
1339	ND0562	10022473-ND-VAR-BLD-PLA-01	10022473-ND-VAR	LUXE-01340	249277561	202738	202742	202734	202730	TREATED_PD
1340	ND0561	10022476-ND-VAR-BLD-PLA-03	10022476-ND-VAR	LUXE-01341	249277385	202738	202742	202734	202730	DENOVO_PD
1341	ND0566	10022484-ND-VAR-BLD-PLA-01	10022484-ND-VAR	LUXE-01342	249249346	202738	202742	202734	202730	TREATED_PD
1342	ND7146	10022487-ND-VAR-BLD-PLA-01	10022487-ND-VAR	LUXE-01343	249247523	202738	202742	202734	202730	TREATED_PD
1343	ND0564	10022488-ND-VAR-BLD-PLA-01	10022488-ND-VAR	LUXE-01344	249286003	202738	202742	202734	202730	TREATED_PD
1344	ND0565	10022490-ND-VAR-BLD-PLA-01	10022490-ND-VAR	LUXE-01345	247891594	202738	202742	202734	202730	TREATED_PD
1345	ND0652	10022495-ND-VAR-BLD-PLA-01	10022495-ND-VAR	LUXE-01346	334130365	202738	202742	202734	202730	DENOVO_PD
1346	ND3447	10022517-ND-VAR-BLD-PLA-01	10022517-ND-VAR	LUXE-01347	249277373	202738	202742	202734	202730	CONTROLS
1347	ND3437	10022521-ND-VAR-BLD-PLA-01	10022521-ND-VAR	LUXE-01348	236660594	202738	202742	202734	202730	CONTROLS
1348	ND3454	10022522-ND-VAR-BLD-PLA-01	10022522-ND-VAR	LUXE-01349	249288319	202738	202742	202734	202730	CONTROLS
1349	ND3441	10022524-ND-VAR-BLD-PLA-01	10022524-ND-VAR	LUXE-01350	247913968	202738	202742	202734	202730	CONTROLS
1350	ND3443	10022527-ND-VAR-BLD-PLA-01	10022527-ND-VAR	LUXE-01351	247889775	202738	202742	202734	202730	CONTROLS
1351	ND3450	10022529-ND-VAR-BLD-PLA-01	10022529-ND-VAR	LUXE-01352	249286856	202738	202742	202734	202730	CONTROLS
1352	ND3439	10022532-ND-VAR-BLD-PLA-03	10022532-ND-VAR	LUXE-01353	247889599	202738	202742	202734	202730	CONTROLS
1353	ND3440	10022533-ND-VAR-BLD-PLA-01	10022533-ND-VAR	LUXE-01354	247913970	202738	202742	202734	202730	CONTROLS
1354	ND3449	10022535-ND-VAR-BLD-PLA-03	10022535-ND-VAR	LUXE-01355	249286017	202738	202742	202734	202730	CONTROLS
1355	ND0572	10022948-ND-VAR-BLD-PLA-01	10022948-ND-VAR	LUXE-01356	249287633	202738	202742	202734	202730	TREATED_PD
1356	ND7149	10022953-ND-VAR-BLD-PLA-03	10022953-ND-VAR	LUXE-01357	249276717	202738	202742	202734	202730	CONTROLS
1357	ND0571	10022961-ND-VAR-BLD-PLA-01	10022961-ND-VAR	LUXE-01358	249246721	202738	202742	202734	202730	SECOND_STUDY
1358	ND0567	10022969-ND-VAR-BLD-PLA-01	10022969-ND-VAR	LUXE-01359	249285909	202738	202742	202734	202730	TREATED_PD
1359	ND7148	10022971-ND-VAR-BLD-PLA-01	10022971-ND-VAR	LUXE-01360	249247425	202738	202742	202734	202730	TREATED_PD
1360	ND0568	10022972-ND-VAR-BLD-PLA-01	10022972-ND-VAR	LUXE-01361	249285911	202738	202742	202734	202730	CONTROLS
1361	ND0570	10022973-ND-VAR-BLD-PLA-03	10022973-ND-VAR	LUXE-01362	247883699	202738	202742	202734	202730	DENOVO_PD
1362	ND0573	10022975-ND-VAR-BLD-PLA-01	10022975-ND-VAR	LUXE-01363	249287635	202738	202742	202734	202730	CONTROLS
1363	ND3496	10024400-ND-VAR-BLD-PLA-01	10024400-ND-VAR	LUXE-01364	301762881	202738	202742	202734	202730	CONTROLS
1364	ND3540	10026524-ND-VAR-BLD-PLA-01	10026524-ND-VAR	LUXE-01365	247884598	202738	202742	202734	202730	CONTROLS
1365	ND3555	10027822-ND-VAR-BLD-PLA-01	10027822-ND-VAR	LUXE-01366	334112124	202738	202742	202734	202730	CONTROLS
1366	ND3553	10027823-ND-VAR-BLD-PLA-01	10027823-ND-VAR	LUXE-01367	334110876	202738	202742	202734	202730	CONTROLS
1367	ND3550	10027829-ND-VAR-BLD-PLA-01	10027829-ND-VAR	LUXE-01368	310352358	202738	202742	202734	202730	CONTROLS
1368	ND3549	10027833-ND-VAR-BLD-PLA-01	10027833-ND-VAR	LUXE-01369	310351684	202738	202742	202734	202730	CONTROLS
1369	ND3548	10027838-ND-VAR-BLD-PLA-01	10027838-ND-VAR	LUXE-01370	310351686	202738	202742	202734	202730	CONTROLS
1370	ND3557	10027839-ND-VAR-BLD-PLA-03	10027839-ND-VAR	LUXE-01371	310399102	202738	202742	202734	202730	CONTROLS
1371	ND0648	10027903-ND-VAR-BLD-PLA-01	10027903-ND-VAR	LUXE-01372	334088818	202738	202742	202734	202730	TREATED_PD
1372	ND0630	10027924-ND-VAR-BLD-PLA-01	10027924-ND-VAR	LUXE-01373	310359272	202738	202742	202734	202730	SECOND_STUDY
1373	ND0632	10027930-ND-VAR-BLD-PLA-01	10027930-ND-VAR	LUXE-01374	310359274	202738	202742	202734	202730	SECOND_STUDY
1374	ND7164	10028535-ND-VAR-BLD-PLA-01	10028535-ND-VAR	LUXE-01375	310359752	202738	202742	202734	202730	TREATED_PD
1375	ND0639	10028537-ND-VAR-BLD-PLA-01	10028537-ND-VAR	LUXE-01376	310359754	202738	202742	202734	202730	TREATED_PD
1376	ND0644	10028558-ND-VAR-BLD-PLA-01	10028558-ND-VAR	LUXE-01377	310361602	202738	202742	202734	202730	TREATED_PD
1377	ND0645	10028563-ND-VAR-BLD-PLA-01	10028563-ND-VAR	LUXE-01378	310353318	202738	202742	202734	202730	TREATED_PD
1378	ND7165	10028568-ND-VAR-BLD-PLA-01	10028568-ND-VAR	LUXE-01379	334112224	202738	202742	202734	202730	CONTROLS
1379	ND0646	10028572-ND-VAR-BLD-PLA-01	10028572-ND-VAR	LUXE-01380	334112130	202738	202742	202734	202730	SECOND_STUDY
1380	ND0649	10029271-ND-VAR-BLD-PLA-01	10029271-ND-VAR	LUXE-01381	310353939	202738	202742	202734	202730	TREATED_PD
1381	ND7171	10029272-ND-VAR-BLD-PLA-01	10029272-ND-VAR	LUXE-01382	334126619	202738	202742	202734	202730	TREATED_PD
1382	ND3560	10029322-ND-VAR-BLD-PLA-01	10029322-ND-VAR	LUXE-01383	334136987	202738	202742	202734	202730	CONTROLS
1383	ND3566	10029323-ND-VAR-BLD-PLA-01	10029323-ND-VAR	LUXE-01384	310359844	202738	202742	202734	202730	CONTROLS
1384	ND3567	10029329-ND-VAR-BLD-PLA-01	10029329-ND-VAR	LUXE-01385	334128737	202738	202742	202734	202730	CONTROLS
1385	ND3561	10029331-ND-VAR-BLD-PLA-01	10029331-ND-VAR	LUXE-01386	334069985	202738	202742	202734	202730	CONTROLS
1386	ND7169	10029814-ND-VAR-BLD-PLA-01	10029814-ND-VAR	LUXE-01387	334126621	202738	202742	202734	202730	TREATED_PD
1387	ND7172	10029833-ND-VAR-BLD-PLA-03	10029833-ND-VAR	LUXE-01388	334126638	202738	202742	202734	202730	TREATED_PD
1388	ND0651	10029842-ND-VAR-BLD-PLA-01	10029842-ND-VAR	LUXE-01389	334143421	202738	202742	202734	202730	TREATED_PD
1389	ND7170	10029845-ND-VAR-BLD-PLA-01	10029845-ND-VAR	LUXE-01390	334126624	202738	202742	202734	202730	TREATED_PD
1390	ND0740	10036280-ND-VAR-BLD-PLA-01	10036280-ND-VAR	LUXE-01391	348463953	202738	202742	202734	202730	SECOND_STUDY
1391	ND7237	10036349-ND-VAR-BLD-PLA-01	10036349-ND-VAR	LUXE-01392	348324246	202738	202742	202734	202730	CONTROLS
1392	ND0749	10038666-ND-VAR-BLD-PLA-01	10038666-ND-VAR	LUXE-01393	366957409	202738	202742	202734	202730	SECOND_STUDY
1393	nd0750	10038667-ND-VAR-BLD-PLA-01	10038667-ND-VAR	LUXE-01394	356935110	202738	202742	202734	202730	TREATED_PD
1394	ND3661	10039298-ND-VAR-BLD-PLA-01	10039298-ND-VAR	LUXE-01395	348481380	202738	202742	202734	202730	CONTROLS
1395	ND0236	10015888-ND-VAR-BLD-PLA-01	10015888-ND-VAR	LUXE-01396	230561397	202738	202742	202734	202730	SECOND_STUDY
1396	ND0036	10016342-ND-VAR-BLD-PLA-01	10016342-ND-VAR	LUXE-01397	201557979	202738	202742	202734	202730	SECOND_STUDY
1397	ND0047	10016776-ND-VAR-BLD-PLA-01	10016776-ND-VAR	LUXE-01398	230614979	202738	202742	202734	202730	SECOND_STUDY
1398	ND0257	10016924-ND-VAR-BLD-PLA-01	10016924-ND-VAR	LUXE-01399	230557507	202738	202742	202734	202730	SECOND_STUDY
1399	ND0040	10016926-ND-VAR-BLD-PLA-01	10016926-ND-VAR	LUXE-01400	230528628	202738	202742	202734	202730	SECOND_STUDY
1400	ND0029	10016945-ND-VAR-BLD-PLA-01	10016945-ND-VAR	LUXE-01401	230594053	202738	202742	202734	202730	SECOND_STUDY
1401	ND0062	10017123-ND-VAR-BLD-PLA-01	10017123-ND-VAR	LUXE-01402	230547212	202738	202742	202734	202730	SECOND_STUDY
1402	ND0482	10025502-ND-VAR-BLD-PLA-01	10025502-ND-VAR	LUXE-01403	310352353	202738	202742	202734	202730	SECOND_STUDY
1403	ND0023	10009740-ND-VAR-BLD-PLA-01	10009740-ND-VAR	LUXE-01404	205790554	202738	202742	202734	202730	SECOND_STUDY
1404	ND0047	10011692-ND-VAR-BLD-PLA-01	10011692-ND-VAR	LUXE-01405	205794678	202738	202742	202734	202730	SECOND_STUDY
1405	ND0040	10012033-ND-VAR-BLD-PLA-01	10012033-ND-VAR	LUXE-01406	201569687	202738	202742	202734	202730	SECOND_STUDY
1406	ND0095	10012469-ND-VAR-BLD-PLA-01	10012469-ND-VAR	LUXE-01407	219896917	202738	202742	202734	202730	SECOND_STUDY
1407	ND0083	10012471-ND-VAR-BLD-PLA-01	10012471-ND-VAR	LUXE-01408	219896609	202738	202742	202734	202730	SECOND_STUDY
1408	ND0062	10012476-ND-VAR-BLD-PLA-01	10012476-ND-VAR	LUXE-01409	213054207	202738	202742	202734	202730	SECOND_STUDY
1409	ND0046	10012570-ND-VAR-BLD-PLA-01	10012570-ND-VAR	LUXE-01410	213039127	202738	202742	202734	202730	SECOND_STUDY
1410	ND0106	10013129-ND-VAR-BLD-PLA-01	10013129-ND-VAR	LUXE-01411	219945994	202738	202742	202734	202730	SECOND_STUDY
1411	ND0109	10013130-ND-VAR-BLD-PLA-01	10013130-ND-VAR	LUXE-01412	219948947	202738	202742	202734	202730	SECOND_STUDY
1412	ND0096	10013139-ND-VAR-BLD-PLA-01	10013139-ND-VAR	LUXE-01413	219930892	202738	202742	202734	202730	SECOND_STUDY
1413	ND0070	10013245-ND-VAR-BLD-PLA-01	10013245-ND-VAR	LUXE-01414	210725794	202738	202742	202734	202730	SECOND_STUDY
1414	ND0086	10013255-ND-VAR-BLD-PLA-01	10013255-ND-VAR	LUXE-01415	210723980	202738	202742	202734	202730	SECOND_STUDY
1415	ND0085	10013258-ND-VAR-BLD-PLA-01	10013258-ND-VAR	LUXE-01416	201570407	202738	202742	202734	202730	SECOND_STUDY
1416	ND0131	10013671-ND-VAR-BLD-PLA-01	10013671-ND-VAR	LUXE-01417	219950173	202738	202742	202734	202730	SECOND_STUDY
1417	ND0153	10013882-ND-VAR-BLD-PLA-01	10013882-ND-VAR	LUXE-01418	219971222	202738	202742	202734	202730	SECOND_STUDY
1418	ND0125	10014282-ND-VAR-BLD-PLA-01	10014282-ND-VAR	LUXE-01419	219930498	202738	202742	202734	202730	SECOND_STUDY
1419	ND0004	10015183-ND-VAR-BLD-PLA-01	10015183-ND-VAR	LUXE-01420	219867562	202738	202742	202734	202730	SECOND_STUDY
1420	ND0194	10015249-ND-VAR-BLD-PLA-01	10015249-ND-VAR	LUXE-01421	219862627	202738	202742	202734	202730	SECOND_STUDY
1421	ND0005	10015510-ND-VAR-BLD-PLA-01	10015510-ND-VAR	LUXE-01422	219950190	202738	202742	202734	202730	SECOND_STUDY
1422	ND0240	10016322-ND-VAR-BLD-PLA-01	10016322-ND-VAR	LUXE-01423	230560249	202738	202742	202734	202730	SECOND_STUDY
1423	ND0083	10016775-ND-VAR-BLD-PLA-25	10016775-ND-VAR	LUXE-01424	230551556	202738	202742	202734	202730	SECOND_STUDY
1424	ND0325	10016795-ND-VAR-BLD-PLA-01	10016795-ND-VAR	LUXE-01425	230632258	202738	202742	202734	202730	SECOND_STUDY
1425	ND0085	10017129-ND-VAR-BLD-PLA-01	10017129-ND-VAR	LUXE-01426	230558077	202738	202742	202734	202730	SECOND_STUDY
1426	ND0046	10017463-ND-VAR-BLD-PLA-01	10017463-ND-VAR	LUXE-01427	233181605	202738	202742	202734	202730	SECOND_STUDY
1427	ND7027	10017665-ND-VAR-BLD-PLA-01	10017665-ND-VAR	LUXE-01428	230623353	202738	202742	202734	202730	SECOND_STUDY
1428	ND0116	10017672-ND-VAR-BLD-PLA-01	10017672-ND-VAR	LUXE-01429	230632145	202738	202742	202734	202730	SECOND_STUDY
1429	ND0129	10017678-ND-VAR-BLD-PLA-01	10017678-ND-VAR	LUXE-01430	230616489	202738	202742	202734	202730	SECOND_STUDY
1430	ND0181	10019599-ND-VAR-BLD-PLA-01	10019599-ND-VAR	LUXE-01431	247912498	202738	202742	202734	202730	SECOND_STUDY
1431	ND0095	10019600-ND-VAR-BLD-PLA-01	10019600-ND-VAR	LUXE-01432	230593503	202738	202742	202734	202730	SECOND_STUDY
1432	ND0131	10019601-ND-VAR-BLD-PLA-01	10019601-ND-VAR	LUXE-01433	211786752	202738	202742	202734	202730	SECOND_STUDY
1433	ND0170	10019607-ND-VAR-BLD-PLA-01	10019607-ND-VAR	LUXE-01434	236662005	202738	202742	202734	202730	SECOND_STUDY
1434	ND0096	10019614-ND-VAR-BLD-PLA-01	10019614-ND-VAR	LUXE-01435	211786920	202738	202742	202734	202730	SECOND_STUDY
1435	ND0125	10019635-ND-VAR-BLD-PLA-01	10019635-ND-VAR	LUXE-01436	237727157	202738	202742	202734	202730	SECOND_STUDY
1436	ND7019	10019753-ND-VAR-BLD-PLA-01	10019753-ND-VAR	LUXE-01437	247884500	202738	202742	202734	202730	SECOND_STUDY
1437	ND0339	10020263-ND-VAR-BLD-PLA-01	10020263-ND-VAR	LUXE-01438	211787960	202738	202742	202734	202730	SECOND_STUDY
1438	ND0153	10020266-ND-VAR-BLD-PLA-01	10020266-ND-VAR	LUXE-01439	247889698	202738	202742	202734	202730	SECOND_STUDY
1439	ND0172	10020279-ND-VAR-BLD-PLA-01	10020279-ND-VAR	LUXE-01440	237733310	202738	202742	202734	202730	SECOND_STUDY
1440	ND0194	10020443-ND-VAR-BLD-PLA-01	10020443-ND-VAR	LUXE-01441	236628105	203009	203010	203007	203005	SECOND_STUDY
1441	ND0330	10020453-ND-VAR-BLD-PLA-01	10020453-ND-VAR	LUXE-01442	236661928	203009	203010	203007	203005	SECOND_STUDY
1442	ND0132	10020880-ND-VAR-BLD-PLA-01	10020880-ND-VAR	LUXE-01443	247880566	203009	203010	203007	203005	SECOND_STUDY
1443	ND7029	10020881-ND-VAR-BLD-PLA-01	10020881-ND-VAR	LUXE-01444	247882392	203009	203010	203007	203005	SECOND_STUDY
1444	ND0332	10020885-ND-VAR-BLD-PLA-01	10020885-ND-VAR	LUXE-01445	247878831	203009	203010	203007	203005	SECOND_STUDY
1445	ND0359	10020892-ND-VAR-BLD-PLA-01	10020892-ND-VAR	LUXE-01446	247892465	203009	203010	203007	203005	SECOND_STUDY
1446	ND0109	10020897-ND-VAR-BLD-PLA-01	10020897-ND-VAR	LUXE-01447	247880564	203009	203010	203007	203005	SECOND_STUDY
1447	ND0165	10021785-ND-VAR-BLD-PLA-01	10021785-ND-VAR	LUXE-01448	247896494	203009	203010	203007	203005	SECOND_STUDY
1448	ND0201	10021787-ND-VAR-BLD-PLA-01	10021787-ND-VAR	LUXE-01449	247897072	203009	203010	203007	203005	SECOND_STUDY
1449	ND0225	10022096-ND-VAR-BLD-PLA-01	10022096-ND-VAR	LUXE-01450	247914450	203009	203010	203007	203005	SECOND_STUDY
1450	ND7134	10022962-ND-VAR-BLD-PLA-01	10022962-ND-VAR	LUXE-01451	334112322	203009	203010	203007	203005	SECOND_STUDY
1451	ND0295	10022970-ND-VAR-BLD-PLA-01	10022970-ND-VAR	LUXE-01452	301590828	203009	203010	203007	203005	SECOND_STUDY
1452	ND0224	10023522-ND-VAR-BLD-PLA-01	10023522-ND-VAR	LUXE-01453	301822297	203009	203010	203007	203005	SECOND_STUDY
1453	ND0369	10023525-ND-VAR-BLD-PLA-01	10023525-ND-VAR	LUXE-01454	301822487	203009	203010	203007	203005	SECOND_STUDY
1454	ND0382	10024473-ND-VAR-BLD-PLA-25	10024473-ND-VAR	LUXE-01455	310078835	203009	203010	203007	203005	SECOND_STUDY
1455	ND7092	10024800-ND-VAR-BLD-PLA-01	10024800-ND-VAR	LUXE-01456	301763078	203009	203010	203007	203005	SECOND_STUDY
1456	ND0454	10024807-ND-VAR-BLD-PLA-01	10024807-ND-VAR	LUXE-01457	301645520	203009	203010	203007	203005	SECOND_STUDY
1457	ND0319	10024819-ND-VAR-BLD-PLA-01	10024819-ND-VAR	LUXE-01458	301519284	203009	203010	203007	203005	SECOND_STUDY
1458	ND0106	10025490-ND-VAR-BLD-PLA-01	10025490-ND-VAR	LUXE-01459	249275359	203009	203010	203007	203005	SECOND_STUDY
1459	ND0479	10026247-ND-VAR-BLD-PLA-01	10026247-ND-VAR	LUXE-01460	301875756	203009	203010	203007	203005	SECOND_STUDY
1460	ND0504	10027249-ND-VAR-BLD-PLA-01	10027249-ND-VAR	LUXE-01461	301775299	203009	203010	203007	203005	SECOND_STUDY
1461	ND7019	10027268-ND-VAR-BLD-PLA-01	10027268-ND-VAR	LUXE-01462	301880750	203009	203010	203007	203005	SECOND_STUDY
1462	ND0408	10028555-ND-VAR-BLD-PLA-01	10028555-ND-VAR	LUXE-01463	334144189	203009	203010	203007	203005	SECOND_STUDY
1463	ND0359	10029825-ND-VAR-BLD-PLA-01	10029825-ND-VAR	LUXE-01464	334136170	203009	203010	203007	203005	SECOND_STUDY
1464	ND0497	10029832-ND-VAR-BLD-PLA-01	10029832-ND-VAR	LUXE-01465	334131323	203009	203010	203007	203005	SECOND_STUDY
1465	ND7050	10029841-ND-VAR-BLD-PLA-01	10029841-ND-VAR	LUXE-01466	334112316	203009	203010	203007	203005	SECOND_STUDY
1466	ND0378	10029844-ND-VAR-BLD-PLA-01	10029844-ND-VAR	LUXE-01467	334069431	203009	203010	203007	203005	SECOND_STUDY
1467	ND0240	10030544-ND-VAR-BLD-PLA-01	10030544-ND-VAR	LUXE-01468	334071907	203009	203010	203007	203005	SECOND_STUDY
1468	ND0528	10030555-ND-VAR-BLD-PLA-01	10030555-ND-VAR	LUXE-01469	334245263	203009	203010	203007	203005	SECOND_STUDY
1469	ND0512	10030565-ND-VAR-BLD-PLA-01	10030565-ND-VAR	LUXE-01470	334145741	203009	203010	203007	203005	SECOND_STUDY
1470	ND0232	10030580-ND-VAR-BLD-PLA-01	10030580-ND-VAR	LUXE-01471	334143709	203009	203010	203007	203005	SECOND_STUDY
1471	ND0420	10031283-ND-VAR-BLD-PLA-01	10031283-ND-VAR	LUXE-01472	334240014	203009	203010	203007	203005	SECOND_STUDY
1472	ND7064	10031285-ND-VAR-BLD-PLA-01	10031285-ND-VAR	LUXE-01473	334240175	203009	203010	203007	203005	SECOND_STUDY
1473	ND7063	10031302-ND-VAR-BLD-PLA-01	10031302-ND-VAR	LUXE-01474	334240179	203009	203010	203007	203005	SECOND_STUDY
1474	ND0337	10031306-ND-VAR-BLD-PLA-01	10031306-ND-VAR	LUXE-01475	334240277	203009	203010	203007	203005	SECOND_STUDY
1475	ND0352	10031314-ND-VAR-BLD-PLA-01	10031314-ND-VAR	LUXE-01476	334247975	203009	203010	203007	203005	SECOND_STUDY
1476	ND0339	10031316-ND-VAR-BLD-PLA-01	10031316-ND-VAR	LUXE-01477	334304616	203009	203194	203007	203005	SECOND_STUDY
1477	ND7104	10032595-ND-VAR-BLD-PLA-01	10032595-ND-VAR	LUXE-01478	310369718	203009	203194	203007	203005	SECOND_STUDY
1478	ND0382	10032613-ND-VAR-BLD-PLA-01	10032613-ND-VAR	LUXE-01479	334248655	203009	203194	203007	203005	SECOND_STUDY
1479	ND0421	10033132-ND-VAR-BLD-PLA-01	10033132-ND-VAR	LUXE-01480	230612875	203009	203194	203007	203005	SECOND_STUDY
1480	ND0581	10033657-ND-VAR-BLD-PLA-01	10033657-ND-VAR	LUXE-01481	348325940	203009	203194	203007	203005	SECOND_STUDY
1481	ND0207	10033680-ND-VAR-BLD-PLA-01	10033680-ND-VAR	LUXE-01482	348317113	203009	203194	203007	203005	SECOND_STUDY
1482	ND0273	10033712-ND-VAR-BLD-PLA-01	10033712-ND-VAR	LUXE-01483	348316953	203009	203194	203007	203005	SECOND_STUDY
1483	ND7082	10034384-ND-VAR-BLD-PLA-01	10034384-ND-VAR	LUXE-01484	348572669	203009	203194	203007	203005	SECOND_STUDY
1484	ND7092	10034408-ND-VAR-BLD-PLA-01	10034408-ND-VAR	LUXE-01485	348322423	203009	203194	203007	203005	SECOND_STUDY
1485	ND0454	10034427-ND-VAR-BLD-PLA-01	10034427-ND-VAR	LUXE-01486	348588989	203009	203194	203007	203005	SECOND_STUDY
1486	ND7080	10034676-ND-VAR-BLD-PLA-01	10034676-ND-VAR	LUXE-01487	348570459	203009	203194	203007	203005	SECOND_STUDY
1487	ND7095	10034701-ND-VAR-BLD-PLA-01	10034701-ND-VAR	LUXE-01488	352576951	203009	203194	203007	203005	SECOND_STUDY
1488	ND0482	10036271-ND-VAR-BLD-PLA-01	10036271-ND-VAR	LUXE-01489	352521030	203009	203194	203007	203005	SECOND_STUDY
1489	ND0479	10036308-ND-VAR-BLD-PLA-01	10036308-ND-VAR	LUXE-01490	348323790	203009	203194	203007	203005	SECOND_STUDY
1490	ND0497	10036314-ND-VAR-BLD-PLA-01	10036314-ND-VAR	LUXE-01491	348463803	203009	203194	203007	203005	SECOND_STUDY
1491	ND0489	10036321-ND-VAR-BLD-PLA-01	10036321-ND-VAR	LUXE-01492	348321936	203009	203194	203007	203005	SECOND_STUDY
1492	ND0504	10036328-ND-VAR-BLD-PLA-01	10036328-ND-VAR	LUXE-01493	348324434	203009	203194	203007	203005	SECOND_STUDY
1493	ND0507	10036331-ND-VAR-BLD-PLA-01	10036331-ND-VAR	LUXE-01494	357016354	203009	203194	203007	203005	SECOND_STUDY
1494	ND0170	10036336-ND-VAR-BLD-PLA-01	10036336-ND-VAR	LUXE-01495	357015727	203009	203194	203007	203005	SECOND_STUDY
1495	ND0535	10038661-ND-VAR-BLD-PLA-01	10038661-ND-VAR	LUXE-01496	364755831	203009	203194	203007	203005	SECOND_STUDY
1496	ND0352	10038755-ND-VAR-BLD-PLA-01	10038755-ND-VAR	LUXE-01497	357017263	203009	203194	203007	203005	SECOND_STUDY
1497	ND0528	10040226-ND-VAR-BLD-PLA-01	10040226-ND-VAR	LUXE-01498	366907784	203009	203194	203007	203005	SECOND_STUDY
1498	ND0581	10040228-ND-VAR-BLD-PLA-01	10040228-ND-VAR	LUXE-01499	366955015	203009	203194	203007	203005	SECOND_STUDY
1499	ND0429	10016942-ND-VAR-BLD-PLA-01	10016942-ND-VAR	LUXE-01500	230527957	203009	203194	203007	203005	TREATED_PD
